# Supplementary material for: Reconstruction of temporal activity of microRNAs from gene expression data in breast cancer cell line
Source: BMC Genomics. 2015 Dec 18;16:1077. doi: 10.1186/s12864-015-2260-3 (PMC4712512; doi:10.1186/s12864-015-2260-3)
Supplement: Additional file 1: — The complete list of predicted synergistic interactions of miRNAs is provided as a text file. (ZIP 710 kb) [file 12864_2015_2260_MOESM1_ESM.doc]

miRName1	miRName2	Pearson correlation	#TGs shared	p-value
hsa-miR-21-5p	hsa-miR-192-5p	0.8392291	74	2.5346E-05
hsa-miR-193b-3p	hsa-miR-155-5p	0.7018695	63	0.001686309
hsa-miR-92a-3p	hsa-miR-192-5p	0.720474	61	0.001104712
hsa-miR-122-5p	hsa-miR-1	0.7457306	25	0.00058885
hsa-miR-21-5p	hsa-miR-181a-5p	0.8201736	23	5.53698E-05
hsa-miR-30a-5p	hsa-miR-17-5p	0.9145739	22	2.77356E-07
hsa-miR-19b-3p	hsa-miR-17-5p	0.8652816	20	7.28718E-06
hsa-miR-423-3p	hsa-miR-331-3p	0.8641757	18	7.72203E-06
hsa-miR-32-5p	hsa-miR-26b-5p	0.8174561	18	6.14437E-05
hsa-miR-30a-5p	hsa-miR-19b-3p	0.7986842	18	0.000120773
hsa-miR-30a-5p	hsa-miR-100-5p	0.7963062	17	0.000130917
hsa-miR-340-5p	hsa-miR-19b-3p	0.719976	17	0.001117759
hsa-miR-324-3p	hsa-miR-30a-5p	0.7085954	17	0.001452468
hsa-miR-652-3p	hsa-miR-100-5p	0.8924318	16	1.46231E-06
hsa-miR-30b-5p	hsa-miR-30a-5p	0.8779978	16	3.60012E-06
hsa-miR-324-3p	hsa-miR-17-5p	0.76502	16	0.00034647
hsa-miR-324-5p	hsa-miR-196a-5p	0.8156591	15	6.5761E-05
hsa-miR-130b-3p	hsa-miR-106b-5p	0.7423921	15	0.000642481
hsa-miR-324-5p	hsa-miR-17-5p	0.9149843	14	2.67845E-07
hsa-miR-324-5p	hsa-miR-324-3p	0.8786815	14	3.45866E-06
hsa-miR-96-5p	hsa-miR-335-5p	0.7863033	14	0.000181781
hsa-miR-93-3p	hsa-miR-17-5p	0.9516779	13	4.31222E-09
hsa-miR-324-3p	hsa-miR-1229-3p	0.886472	13	2.15235E-06
hsa-miR-340-5p	hsa-miR-21-5p	0.8618411	13	8.71293E-06
hsa-miR-17-5p	hsa-miR-100-5p	0.7947773	13	0.000137809
hsa-miR-23a-3p	hsa-miR-16-5p	0.7759578	13	0.000250849
hsa-miR-877-5p	hsa-miR-423-5p	0.7606349	13	0.000392514
hsa-miR-181a-5p	hsa-miR-17-5p	0.7432817	13	0.000627809
hsa-miR-19b-3p	hsa-miR-181a-5p	0.7403611	13	0.000677045
hsa-miR-18a-5p	hsa-miR-15b-5p	0.9409061	12	1.89E-08
hsa-miR-23b-3p	hsa-miR-18a-5p	0.8902556	12	1.68828E-06
hsa-miR-93-3p	hsa-miR-324-5p	0.8734622	12	4.66945E-06
hsa-miR-93-3p	hsa-miR-100-5p	0.8715324	12	5.20033E-06
hsa-miR-324-3p	hsa-miR-21-5p	0.8642994	12	7.6723E-06
hsa-miR-324-3p	hsa-miR-25-3p	0.7767244	12	0.000245074
hsa-miR-30a-5p	hsa-miR-1229-3p	0.9212738	11	1.53333E-07
hsa-miR-375	hsa-miR-222-3p	0.8579512	11	1.0604E-05
hsa-miR-30d-5p	hsa-miR-30a-5p	0.8475763	11	1.74318E-05
hsa-miR-652-3p	hsa-let-7c-5p	0.7786005	11	0.000231408
hsa-miR-24-3p	hsa-miR-197-3p	0.7572007	11	0.000432036
hsa-miR-340-5p	hsa-miR-181a-5p	0.9514001	10	4.49797E-09
hsa-miR-27a-3p	hsa-miR-21-5p	0.8196696	10	5.64564E-05
hsa-miR-210-3p	hsa-miR-21-5p	0.7526357	10	0.000489651
hsa-miR-196a-5p	hsa-miR-125b-5p	0.7446911	10	0.000605134
hsa-miR-744-5p	hsa-miR-361-5p	0.7396849	10	0.00068889
hsa-miR-23b-3p	hsa-miR-106b-5p	0.7016958	10	0.001692734
hsa-miR-17-5p	hsa-miR-1229-3p	0.9369038	9	3.05356E-08
hsa-miR-196a-5p	hsa-miR-181a-5p	0.9316981	9	5.44963E-08
hsa-miR-26a-5p	hsa-miR-130b-3p	0.9312385	9	5.72298E-08
hsa-miR-503-5p	hsa-miR-424-5p	0.8910336	9	1.6043E-06
hsa-miR-340-5p	hsa-miR-196a-5p	0.8857255	9	2.25573E-06
hsa-miR-30b-5p	hsa-miR-19b-3p	0.8749171	9	4.30037E-06
hsa-miR-23b-3p	hsa-miR-15b-5p	0.8657646	9	7.10388E-06
hsa-miR-324-3p	hsa-miR-196a-5p	0.8614239	9	8.90092E-06
hsa-miR-877-5p	hsa-miR-769-3p	0.8558385	9	1.17697E-05
hsa-miR-30a-5p	hsa-miR-125a-5p	0.8551152	9	1.2193E-05
hsa-miR-877-5p	hsa-miR-106b-5p	0.849393	9	1.60213E-05
hsa-miR-421	hsa-miR-20a-5p	0.842884	9	2.1571E-05
hsa-miR-652-3p	hsa-miR-125b-5p	0.8115681	9	7.65518E-05
hsa-miR-99a-5p	hsa-miR-93-3p	0.7878392	9	0.000173039
hsa-miR-760	hsa-miR-423-5p	0.7860208	9	0.000183428
hsa-miR-455-3p	hsa-miR-423-5p	0.7744462	9	0.00026257
hsa-miR-340-5p	hsa-miR-17-5p	0.7733376	9	0.000271454
hsa-miR-181b-5p	hsa-miR-100-5p	0.728882	9	0.000902687
hsa-miR-181b-5p	hsa-let-7c-5p	0.7286101	9	0.000908704
hsa-miR-21-5p	hsa-miR-196a-5p	0.7196998	9	0.001125051
hsa-miR-125b-5p	hsa-miR-1229-3p	0.7012039	9	0.001711042
hsa-miR-93-3p	hsa-miR-1229-3p	0.9448879	8	1.13324E-08
hsa-miR-93-3p	hsa-miR-30a-5p	0.937174	8	2.9592E-08
hsa-miR-25-3p	hsa-miR-21-5p	0.9026314	8	7.14177E-07
hsa-miR-100-5p	hsa-let-7c-5p	0.8929607	8	1.41148E-06
hsa-miR-378a-3p	hsa-miR-197-3p	0.8863968	8	2.16258E-06
hsa-miR-324-5p	hsa-miR-181a-5p	0.8839196	8	2.52348E-06
hsa-miR-15b-5p	hsa-miR-106b-5p	0.8339162	8	3.18218E-05
hsa-miR-92b-3p	hsa-miR-769-5p	0.8020306	8	0.000107623
hsa-miR-423-3p	hsa-miR-15b-5p	0.7796875	8	0.000223785
hsa-miR-340-5p	hsa-miR-30a-5p	0.7457548	8	0.000588475
hsa-miR-652-3p	hsa-miR-30a-5p	0.7433729	8	0.00062632
hsa-miR-361-5p	hsa-miR-149-5p	0.7431061	8	0.000630682
hsa-miR-101-3p	hsa-let-7a-5p	0.7186505	8	0.001153109
hsa-miR-769-5p	hsa-miR-100-5p	0.7074851	8	0.001489113
hsa-miR-23b-3p	hsa-miR-1301-3p	0.966567	7	2.84304E-10
hsa-miR-27a-3p	hsa-miR-181a-5p	0.964415	7	4.51069E-10
hsa-miR-877-5p	hsa-miR-130b-3p	0.8974788	7	1.03533E-06
hsa-miR-935	hsa-miR-324-5p	0.880435	7	3.11733E-06
hsa-miR-21-5p	hsa-miR-106a-5p	0.873376	7	4.69212E-06
hsa-miR-19b-3p	hsa-miR-1229-3p	0.8703455	7	5.55169E-06
hsa-miR-31-5p	hsa-miR-23b-3p	0.8563391	7	1.14841E-05
hsa-miR-877-5p	hsa-miR-15b-5p	0.8470164	7	1.78872E-05
hsa-miR-324-5p	hsa-miR-30a-5p	0.826928	7	4.24257E-05
hsa-miR-423-5p	hsa-miR-342-3p	0.8220564	7	5.14657E-05
hsa-miR-378a-3p	hsa-miR-24-3p	0.79018	7	0.000160396
hsa-miR-92b-3p	hsa-miR-103a-3p	0.7873336	7	0.000175877
hsa-miR-760	hsa-miR-1301-3p	0.7821358	7	0.000207384
hsa-miR-99a-5p	hsa-miR-17-5p	0.7628955	7	0.000368179
hsa-miR-196a-5p	hsa-let-7f-5p	0.762609	7	0.000371192
hsa-miR-326	hsa-miR-324-3p	0.7601123	7	0.000398326
hsa-miR-93-3p	hsa-miR-324-3p	0.7489112	7	0.000541267
hsa-miR-34a-5p	hsa-miR-32-5p	0.7485877	7	0.000545955
hsa-miR-18a-5p	hsa-miR-106b-5p	0.7273439	7	0.000937161
hsa-miR-877-5p	hsa-miR-26a-5p	0.7208307	7	0.001095443
hsa-miR-192-5p	hsa-miR-107	0.7095861	7	0.001420396
hsa-miR-877-5p	hsa-miR-185-5p	0.7048836	7	0.001577964
hsa-miR-877-5p	hsa-miR-197-3p	0.7034306	7	0.001629457
hsa-miR-324-3p	hsa-miR-181a-5p	0.9541089	6	2.9489E-09
hsa-miR-324-5p	hsa-miR-1229-3p	0.9340286	6	4.22935E-08
hsa-miR-769-3p	hsa-miR-342-3p	0.933754	6	4.35964E-08
hsa-miR-324-3p	hsa-miR-30e-5p	0.9208216	6	1.59849E-07
hsa-miR-106b-5p	hsa-let-7d-5p	0.9024988	6	7.21217E-07
hsa-miR-99a-5p	hsa-miR-769-5p	0.8759047	6	4.06427E-06
hsa-miR-760	hsa-miR-18a-5p	0.8695755	6	5.79031E-06
hsa-miR-93-3p	hsa-miR-766-3p	0.8362538	6	2.88186E-05
hsa-miR-93-3p	hsa-miR-19b-3p	0.820432	6	5.48197E-05
hsa-miR-769-3p	hsa-miR-18a-5p	0.8058595	6	9.40731E-05
hsa-miR-31-5p	hsa-miR-106b-5p	0.804004	6	0.000100448
hsa-miR-93-3p	hsa-miR-652-3p	0.799839	6	0.00011609
hsa-miR-766-3p	hsa-miR-324-3p	0.792026	6	0.00015098
hsa-miR-424-5p	hsa-miR-17-5p	0.7881164	6	0.0001715
hsa-miR-30b-5p	hsa-miR-100-5p	0.7689453	6	0.000309164
hsa-miR-769-5p	hsa-miR-125b-5p	0.7532512	6	0.00048153
hsa-miR-324-3p	hsa-miR-19b-3p	0.7520902	6	0.000496944
hsa-miR-378a-3p	hsa-miR-185-5p	0.7503119	6	0.00052135
hsa-miR-342-3p	hsa-miR-26a-5p	0.7496489	6	0.0005307
hsa-miR-23b-3p	hsa-miR-197-3p	0.7451604	6	0.000597736
hsa-miR-342-3p	hsa-miR-10a-5p	0.7428089	6	0.000635571
hsa-miR-99a-5p	hsa-miR-19b-3p	0.7191259	6	0.001140325
hsa-miR-92b-3p	hsa-miR-30d-5p	0.7187977	6	0.001149138
hsa-miR-769-5p	hsa-miR-196a-5p	0.715536	6	0.001239813
hsa-miR-221-3p	hsa-miR-181b-5p	0.714972	6	0.001256074
hsa-miR-197-3p	hsa-miR-185-5p	0.700487	6	0.001738011
hsa-miR-196a-5p	hsa-miR-151a-3p	0.6996462	6	0.00177008
hsa-miR-99a-5p	hsa-miR-30a-5p	0.6994067	6	0.001779305
hsa-miR-877-5p	hsa-miR-455-3p	0.9781944	5	1.19226E-11
hsa-miR-760	hsa-miR-455-3p	0.9712561	5	9.27835E-11
hsa-miR-26a-5p	hsa-miR-182-5p	0.9547342	5	2.66539E-09
hsa-miR-340-5p	hsa-miR-324-5p	0.9209882	5	1.5742E-07
hsa-miR-324-5p	hsa-miR-27a-3p	0.9169366	5	2.26323E-07
hsa-miR-760	hsa-miR-106b-5p	0.8949138	5	1.23662E-06
hsa-miR-196a-5p	hsa-miR-106a-5p	0.8905479	5	1.6563E-06
hsa-miR-342-3p	hsa-miR-15b-5p	0.8812607	5	2.96681E-06
hsa-miR-99a-5p	hsa-miR-1229-3p	0.8793945	5	3.31621E-06
hsa-miR-324-5p	hsa-miR-30d-5p	0.8792113	5	3.35233E-06
hsa-miR-218-5p	hsa-miR-17-5p	0.8749482	5	4.29277E-06
hsa-miR-324-5p	hsa-miR-320c	0.8738282	5	4.57415E-06
hsa-miR-769-3p	hsa-miR-15b-5p	0.8691554	5	5.9241E-06
hsa-miR-27a-3p	hsa-miR-1229-3p	0.8616495	5	8.79882E-06
hsa-miR-503-5p	hsa-miR-196a-5p	0.8551291	5	1.21847E-05
hsa-miR-421	hsa-miR-1226-3p	0.8480288	5	1.70711E-05
hsa-miR-423-3p	hsa-miR-22-3p	0.8361186	5	2.89855E-05
hsa-miR-935	hsa-miR-324-3p	0.8335604	5	3.23012E-05
hsa-miR-30c-5p	hsa-miR-23a-3p	0.8328549	5	3.32701E-05
hsa-miR-31-5p	hsa-miR-1301-3p	0.8250743	5	4.56928E-05
hsa-miR-877-5p	hsa-miR-204-5p	0.8204618	5	5.47567E-05
hsa-miR-142-3p	hsa-miR-106b-5p	0.8166551	5	6.33376E-05
hsa-miR-324-5p	hsa-miR-19b-3p	0.8077814	5	8.78325E-05
hsa-miR-424-5p	hsa-miR-15a-5p	0.7969455	5	0.000128122
hsa-miR-196a-5p	hsa-miR-1229-3p	0.7889378	5	0.000167005
hsa-miR-505-3p	hsa-miR-421	0.7827576	5	0.000203383
hsa-miR-760	hsa-miR-185-5p	0.7788824	5	0.00022941
hsa-miR-197-3p	hsa-miR-18a-5p	0.7733961	5	0.000270979
hsa-miR-30e-5p	hsa-miR-17-5p	0.7706138	5	0.000294355
hsa-miR-769-3p	hsa-miR-10a-5p	0.7529947	5	0.0004849
hsa-miR-1229-3p	hsa-miR-100-5p	0.7487992	5	0.000542886
hsa-miR-590-3p	hsa-let-7a-5p	0.7430086	5	0.000632282
hsa-miR-30e-5p	hsa-miR-30a-5p	0.7316735	5	0.000842798
hsa-miR-25-3p	hsa-miR-106a-5p	0.7144548	5	0.001271138
hsa-miR-455-3p	hsa-miR-197-3p	0.7057024	5	0.001549544
hsa-miR-197-3p	hsa-miR-106b-5p	0.7006192	5	0.001733009
hsa-miR-877-5p	hsa-miR-148b-3p	0.7005266	5	0.001736511
hsa-miR-342-5p	hsa-miR-324-3p	0.9570815	4	1.80012E-09
hsa-miR-340-5p	hsa-miR-27a-3p	0.9509455	4	4.81689E-09
hsa-miR-877-5p	hsa-miR-760	0.9372405	4	2.93637E-08
hsa-miR-769-3p	hsa-miR-455-3p	0.9193023	4	1.83511E-07
hsa-miR-15b-5p	hsa-miR-148a-3p	0.9177187	4	2.11311E-07
hsa-miR-21-5p	hsa-miR-133a-3p	0.9155512	4	2.55165E-07
hsa-miR-181a-5p	hsa-miR-106a-5p	0.913971	4	2.91855E-07
hsa-miR-935	hsa-miR-196a-5p	0.8986157	4	9.55503E-07
hsa-miR-769-3p	hsa-miR-31-5p	0.895568	4	1.18235E-06
hsa-miR-204-5p	hsa-miR-130b-3p	0.8954909	4	1.18864E-06
hsa-miR-503-5p	hsa-miR-125b-5p	0.8945414	4	1.26845E-06
hsa-miR-324-3p	hsa-miR-30b-5p	0.8821775	4	2.80701E-06
hsa-miR-99a-5p	hsa-miR-181a-5p	0.8799784	4	3.20331E-06
hsa-miR-30b-5p	hsa-miR-17-5p	0.8784008	4	3.51616E-06
hsa-miR-324-3p	hsa-miR-218-5p	0.8690439	4	5.96006E-06
hsa-miR-99a-5p	hsa-miR-324-3p	0.8682789	4	6.21178E-06
hsa-miR-99a-5p	hsa-miR-196a-5p	0.8670363	4	6.63995E-06
hsa-miR-769-3p	hsa-miR-106b-5p	0.8634527	4	8.01808E-06
hsa-miR-15a-5p	hsa-miR-125b-5p	0.8618315	4	8.71722E-06
hsa-miR-99a-5p	hsa-miR-125b-5p	0.8473885	4	1.75835E-05
hsa-miR-218-5p	hsa-miR-181a-5p	0.8453924	4	1.92656E-05
hsa-miR-130b-3p	hsa-let-7d-5p	0.8350517	4	3.03315E-05
hsa-miR-342-5p	hsa-miR-17-5p	0.8331624	4	3.28449E-05
hsa-miR-30e-5p	hsa-miR-21-5p	0.827818	4	4.09286E-05
hsa-miR-218-5p	hsa-miR-196a-5p	0.8239336	4	4.78069E-05
hsa-miR-27a-3p	hsa-miR-106b-3p	0.8238646	4	4.79373E-05
hsa-miR-320b	hsa-miR-15b-5p	0.8217742	4	5.20357E-05
hsa-miR-503-5p	hsa-miR-15a-5p	0.8191646	4	5.7563E-05
hsa-miR-877-5p	hsa-miR-505-5p	0.8177018	4	6.08723E-05
hsa-miR-760	hsa-miR-130b-3p	0.816126	4	6.46153E-05
hsa-miR-365a-3p	hsa-miR-17-5p	0.8150933	4	6.71721E-05
hsa-miR-760	hsa-miR-197-3p	0.8124874	4	7.40054E-05
hsa-miR-18a-5p	hsa-let-7d-5p	0.8087996	4	8.467E-05
hsa-miR-145-5p	hsa-miR-101-3p	0.7976877	4	0.000124941
hsa-miR-218-5p	hsa-miR-125a-5p	0.7957325	4	0.000133468
hsa-miR-197-3p	hsa-miR-15b-5p	0.7954979	4	0.000134524
hsa-miR-769-5p	hsa-miR-324-3p	0.794	4	0.000141429
hsa-miR-423-5p	hsa-miR-185-5p	0.7931789	4	0.000145338
hsa-miR-342-3p	hsa-miR-18a-5p	0.7860753	4	0.00018311
hsa-miR-378a-3p	hsa-miR-31-5p	0.7857401	4	0.000185077
hsa-miR-93-3p	hsa-miR-769-5p	0.7846146	4	0.000191816
hsa-miR-455-3p	hsa-miR-18a-5p	0.7641955	4	0.000354765
hsa-miR-324-3p	hsa-miR-106b-3p	0.7577444	4	0.000425567
hsa-miR-425-5p	hsa-let-7f-5p	0.7561786	4	0.000444419
hsa-miR-424-5p	hsa-miR-100-5p	0.7548903	4	0.000460446
hsa-miR-342-5p	hsa-miR-21-5p	0.7517845	4	0.00050107
hsa-miR-340-5p	hsa-miR-125a-5p	0.7506011	4	0.000517314
hsa-miR-423-3p	hsa-miR-23b-3p	0.7488913	4	0.000541554
hsa-miR-423-3p	hsa-miR-18a-5p	0.7466343	4	0.00057499
hsa-miR-30a-5p	hsa-miR-27a-3p	0.7432391	4	0.000628506
hsa-miR-378a-3p	hsa-miR-23b-3p	0.7430673	4	0.000631319
hsa-miR-877-5p	hsa-miR-182-5p	0.7420725	4	0.000647821
hsa-miR-760	hsa-miR-320b	0.740046	4	0.000682544
hsa-miR-17-5p	hsa-miR-141-3p	0.736396	4	0.000748977
hsa-miR-652-3p	hsa-miR-30b-5p	0.7355238	4	0.000765621
hsa-miR-218-5p	hsa-miR-19b-3p	0.7346427	4	0.000782744
hsa-miR-93-3p	hsa-miR-181b-5p	0.7330734	4	0.000814025
hsa-miR-331-3p	hsa-miR-191-5p	0.7319324	4	0.000837413
hsa-miR-365a-3p	hsa-miR-30a-5p	0.7314614	4	0.000847229
hsa-miR-99a-5p	hsa-miR-30d-5p	0.7307254	4	0.000862757
hsa-miR-769-5p	hsa-miR-652-3p	0.7215462	4	0.001077044
hsa-miR-218-5p	hsa-miR-100-5p	0.7204788	4	0.001104585
hsa-miR-25-3p	hsa-miR-125a-5p	0.7113463	4	0.001364856
hsa-miR-200c-3p	hsa-miR-194-5p	0.7058528	4	0.001544367
hsa-miR-28-5p	hsa-miR-151a-5p	0.7020561	4	0.00167943
hsa-miR-455-3p	hsa-miR-342-3p	0.9822934	3	2.53088E-12
hsa-miR-340-5p	hsa-miR-324-3p	0.9755993	3	2.75016E-11
hsa-miR-365a-3p	hsa-miR-342-5p	0.9698642	3	1.31747E-10
hsa-miR-342-5p	hsa-miR-218-5p	0.9574653	3	1.68471E-09
hsa-miR-196a-5p	hsa-miR-140-3p	0.9545597	3	2.74203E-09
hsa-miR-365a-3p	hsa-miR-181a-5p	0.9486622	3	6.73057E-09
hsa-miR-29c-3p	hsa-miR-15b-5p	0.9479539	3	7.44358E-09
hsa-miR-200c-3p	hsa-miR-130b-3p	0.9451802	3	1.08986E-08
hsa-miR-93-3p	hsa-miR-30d-5p	0.9450794	3	1.10467E-08
hsa-miR-760	hsa-miR-15b-5p	0.9442505	3	1.23301E-08
hsa-miR-31-5p	hsa-miR-15b-5p	0.9436216	3	1.33876E-08
hsa-miR-760	hsa-miR-31-5p	0.9312829	3	5.69606E-08
hsa-miR-324-3p	hsa-miR-106a-5p	0.9265742	3	9.23452E-08
hsa-miR-27a-3p	hsa-miR-133a-3p	0.9200393	3	1.71682E-07
hsa-miR-93-3p	hsa-miR-30b-5p	0.9092965	3	4.28028E-07
hsa-miR-182-5p	hsa-miR-130b-3p	0.9036725	3	6.60906E-07
hsa-miR-769-5p	hsa-miR-30b-5p	0.9005615	3	8.31068E-07
hsa-miR-93-3p	hsa-miR-218-5p	0.9004071	3	8.4041E-07
hsa-miR-99a-5p	hsa-miR-218-5p	0.8998633	3	8.74024E-07
hsa-miR-455-3p	hsa-miR-106b-5p	0.8998021	3	8.77878E-07
hsa-miR-151a-3p	hsa-miR-125b-5p	0.8937011	3	1.34286E-06
hsa-miR-340-5p	hsa-miR-30b-5p	0.8860677	3	2.20783E-06
hsa-miR-455-3p	hsa-miR-15b-5p	0.8813732	3	2.94679E-06
hsa-miR-455-3p	hsa-miR-130b-3p	0.8733735	3	4.69278E-06
hsa-miR-29c-3p	hsa-miR-106b-5p	0.8711331	3	5.31636E-06
hsa-miR-425-5p	hsa-miR-196a-5p	0.8695209	3	5.80756E-06
hsa-miR-30d-5p	hsa-miR-30b-5p	0.8675381	3	6.46413E-06
hsa-miR-320c	hsa-miR-17-5p	0.8626363	3	8.36395E-06
hsa-miR-18a-5p	hsa-miR-1301-3p	0.8621179	3	8.59008E-06
hsa-miR-324-5p	hsa-miR-140-3p	0.8596945	3	9.71737E-06
hsa-miR-505-5p	hsa-miR-31-5p	0.8546455	3	1.24747E-05
hsa-miR-766-3p	hsa-miR-1229-3p	0.8532924	3	1.33175E-05
hsa-miR-142-3p	hsa-let-7d-5p	0.8510822	3	1.47978E-05
hsa-miR-181a-5p	hsa-miR-1229-3p	0.8494768	3	1.59587E-05
hsa-miR-505-5p	hsa-miR-455-3p	0.8480898	3	1.70229E-05
hsa-miR-30b-5p	hsa-miR-181a-5p	0.8388524	3	2.5765E-05
hsa-miR-99a-5p	hsa-miR-324-5p	0.8360289	3	2.90966E-05
hsa-miR-29c-3p	hsa-miR-148a-3p	0.8314076	3	0.000035335
hsa-miR-766-3p	hsa-miR-324-5p	0.8299771	3	3.74811E-05
hsa-miR-31-5p	hsa-miR-185-5p	0.8239315	3	4.78108E-05
hsa-miR-15a-5p	hsa-miR-151a-3p	0.8193862	3	5.70752E-05
hsa-miR-326	hsa-miR-181a-5p	0.815892	3	6.51874E-05
hsa-miR-766-3p	hsa-miR-30a-5p	0.812287	3	7.45544E-05
hsa-miR-25-3p	hsa-miR-106b-3p	0.8070832	3	9.00582E-05
hsa-miR-769-5p	hsa-miR-1229-3p	0.8036013	3	0.000101879
hsa-miR-30e-5p	hsa-miR-25-3p	0.800109	3	0.000115018
hsa-miR-365a-3p	hsa-miR-21-5p	0.7988794	3	0.000119971
hsa-miR-342-3p	hsa-miR-185-5p	0.7899579	3	0.000161561
hsa-miR-29c-3p	hsa-miR-130b-3p	0.7833822	3	0.000199429
hsa-miR-93-3p	hsa-miR-125a-5p	0.7812155	3	0.000213427
hsa-miR-423-5p	hsa-miR-200c-3p	0.7763548	3	0.000247844
hsa-miR-30b-5p	hsa-miR-125a-5p	0.7749241	3	0.000258815
hsa-miR-342-3p	hsa-miR-1301-3p	0.7739219	3	0.000266741
hsa-miR-760	hsa-miR-23b-3p	0.7718959	3	0.000283382
hsa-miR-877-5p	hsa-miR-31-5p	0.7717592	3	0.000284536
hsa-miR-125a-5p	hsa-miR-1229-3p	0.7658669	3	0.000338119
hsa-miR-769-3p	hsa-miR-23b-3p	0.7642358	3	0.000354356
hsa-miR-423-5p	hsa-miR-29c-3p	0.7603869	3	0.000395263
hsa-miR-421	hsa-miR-26a-5p	0.7580502	3	0.000421963
hsa-miR-760	hsa-miR-22-3p	0.7512754	3	0.000508006
hsa-miR-320c	hsa-miR-25-3p	0.7489405	3	0.000540844
hsa-miR-342-3p	hsa-miR-197-3p	0.7476682	3	0.000559467
hsa-miR-935	hsa-miR-17-5p	0.7463096	3	0.000579938
hsa-miR-20a-5p	hsa-miR-205-5p	0.7461066	3	0.00058305
hsa-miR-455-3p	hsa-miR-22-3p	0.7454124	3	0.000593795
hsa-miR-96-5p	hsa-miR-149-5p	0.7453761	3	0.000594362
hsa-miR-331-3p	hsa-miR-214-3p	0.7443987	3	0.000609781
hsa-miR-423-3p	hsa-miR-320b	0.7433473	3	0.000626738
hsa-miR-10a-5p	hsa-let-7d-5p	0.7408889	3	0.000667918
hsa-miR-505-3p	hsa-miR-1226-3p	0.7360606	3	0.00075534
hsa-miR-27a-3p	hsa-miR-19b-3p	0.7355495	3	0.000765126
hsa-miR-27a-3p	hsa-miR-25-3p	0.7339013	3	0.000797395
hsa-miR-320b	hsa-miR-145-5p	0.7328718	3	0.000818117
hsa-miR-326	hsa-miR-106a-5p	0.7266483	3	0.000953104
hsa-miR-455-3p	hsa-miR-185-5p	0.7249818	3	0.000992217
hsa-miR-148a-3p	hsa-miR-106b-5p	0.7135708	3	0.001297232
hsa-miR-30e-5p	hsa-miR-30d-5p	0.7125032	3	0.001329335
hsa-miR-935	hsa-miR-93-3p	0.7124817	3	0.001329988
hsa-miR-320b	hsa-miR-106b-5p	0.7100035	3	0.001407061
hsa-miR-877-5p	hsa-miR-148a-3p	0.7038334	3	0.001615046
