# Supplementary material for: Reconstruction of temporal activity of microRNAs from gene expression data in breast cancer cell line
Source: BMC Genomics. 2015 Dec 18;16:1077. doi: 10.1186/s12864-015-2260-3 (PMC4712512; doi:10.1186/s12864-015-2260-3)
Supplement: Additional file 2: — The overlapping synergistic interactions of miRNAs in this study and Sengupta et al study is provided as a tab delimited file (.txt). (DOC 21 kb) [file 12864_2015_2260_MOESM2_ESM.doc]

miR1	miR2
hsa-miR-21	hsa-miR-192
hsa-miR-92a	hsa-miR-192
hsa-miR-21	hsa-miR-181a
hsa-miR-30a	hsa-miR-17
hsa-miR-19b	hsa-miR-17
hsa-miR-423	hsa-miR-331
hsa-miR-32	hsa-miR-26b
hsa-miR-30a	hsa-miR-19b
hsa-miR-30a	hsa-miR-100
hsa-miR-340	hsa-miR-19b
hsa-miR-324	hsa-miR-30a
hsa-miR-652	hsa-miR-100
hsa-miR-30b	hsa-miR-30a
hsa-miR-324	hsa-miR-17
hsa-miR-324	hsa-miR-196a
hsa-miR-130b	hsa-miR-106b
hsa-miR-324	hsa-miR-17
hsa-miR-324	hsa-miR-324
hsa-miR-96	hsa-miR-335
hsa-miR-93	hsa-miR-17
hsa-miR-324	hsa-miR-1229
hsa-miR-340	hsa-miR-21
hsa-miR-17	hsa-miR-100
hsa-miR-23a	hsa-miR-16
hsa-miR-877	hsa-miR-423
hsa-miR-181a	hsa-miR-17
hsa-miR-19b	hsa-miR-181a
hsa-miR-18a	hsa-miR-15b
hsa-miR-23b	hsa-miR-18a
hsa-miR-93	hsa-miR-324
hsa-miR-93	hsa-miR-100
hsa-miR-324	hsa-miR-21
hsa-miR-324	hsa-miR-25
hsa-miR-30a	hsa-miR-1229
hsa-miR-375	hsa-miR-222
hsa-miR-30d	hsa-miR-30a
hsa-miR-652	hsa-let-7c
hsa-miR-24	hsa-miR-197
hsa-miR-340	hsa-miR-181a
hsa-miR-27a	hsa-miR-21
hsa-miR-210	hsa-miR-21
hsa-miR-196a	hsa-miR-125b
hsa-miR-23b	hsa-miR-106b
hsa-miR-17	hsa-miR-1229
hsa-miR-196a	hsa-miR-181a
hsa-miR-26a	hsa-miR-130b
hsa-miR-340	hsa-miR-196a
hsa-miR-30b	hsa-miR-19b
hsa-miR-23b	hsa-miR-15b
hsa-miR-324	hsa-miR-196a
hsa-miR-877	hsa-miR-769
hsa-miR-30a	hsa-miR-125a
hsa-miR-877	hsa-miR-106b
hsa-miR-421	hsa-miR-20a
hsa-miR-652	hsa-miR-125b
hsa-miR-99a	hsa-miR-93
hsa-miR-760	hsa-miR-423
hsa-miR-455	hsa-miR-423
hsa-miR-340	hsa-miR-17
hsa-miR-181b	hsa-let-7c
hsa-miR-21	hsa-miR-196a
hsa-miR-125b	hsa-miR-1229
hsa-miR-93	hsa-miR-1229
hsa-miR-93	hsa-miR-30a
hsa-miR-25	hsa-miR-21
hsa-miR-100	hsa-let-7c
hsa-miR-324	hsa-miR-181a
hsa-miR-15b	hsa-miR-106b
hsa-miR-92b	hsa-miR-769
hsa-miR-423	hsa-miR-15b
hsa-miR-340	hsa-miR-30a
hsa-miR-652	hsa-miR-30a
hsa-miR-361	hsa-miR-149
hsa-miR-101	hsa-let-7a
hsa-miR-769	hsa-miR-100
hsa-miR-27a	hsa-miR-181a
hsa-miR-877	hsa-miR-130b
hsa-miR-935	hsa-miR-324
hsa-miR-21	hsa-miR-106a
hsa-miR-19b	hsa-miR-1229
hsa-miR-31	hsa-miR-23b
hsa-miR-877	hsa-miR-15b
hsa-miR-324	hsa-miR-30a
hsa-miR-423	hsa-miR-342
hsa-miR-760	hsa-miR-1301
hsa-miR-99a	hsa-miR-17
hsa-miR-196a	hsa-let-7f
hsa-miR-326	hsa-miR-324
hsa-miR-93	hsa-miR-324
hsa-miR-34a	hsa-miR-32
hsa-miR-18a	hsa-miR-106b
hsa-miR-877	hsa-miR-26a
hsa-miR-192	hsa-miR-107
hsa-miR-877	hsa-miR-197
hsa-miR-324	hsa-miR-181a
hsa-miR-324	hsa-miR-1229
hsa-miR-769	hsa-miR-342
hsa-miR-324	hsa-miR-30e
hsa-miR-106b	hsa-let-7d
hsa-miR-99a	hsa-miR-769
hsa-miR-760	hsa-miR-18a
hsa-miR-93	hsa-miR-19b
hsa-miR-769	hsa-miR-18a
hsa-miR-766	hsa-miR-324
hsa-miR-424	hsa-miR-17
hsa-miR-30b	hsa-miR-100
hsa-miR-769	hsa-miR-125b
hsa-miR-324	hsa-miR-19b
hsa-miR-342	hsa-miR-26a
hsa-miR-99a	hsa-miR-19b
hsa-miR-92b	hsa-miR-30d
hsa-miR-769	hsa-miR-196a
hsa-miR-221	hsa-miR-181b
hsa-miR-99a	hsa-miR-30a
hsa-miR-877	hsa-miR-455
hsa-miR-760	hsa-miR-455
hsa-miR-26a	hsa-miR-182
hsa-miR-340	hsa-miR-324
hsa-miR-324	hsa-miR-27a
hsa-miR-760	hsa-miR-106b
hsa-miR-196a	hsa-miR-106a
hsa-miR-342	hsa-miR-15b
hsa-miR-324	hsa-miR-30d
hsa-miR-218	hsa-miR-17
hsa-miR-324	hsa-miR-320c
hsa-miR-769	hsa-miR-15b
hsa-miR-27a	hsa-miR-1229
hsa-miR-503	hsa-miR-196a
hsa-miR-421	hsa-miR-1226
hsa-miR-423	hsa-miR-22
hsa-miR-935	hsa-miR-324
hsa-miR-30c	hsa-miR-23a
hsa-miR-31	hsa-miR-1301
hsa-miR-877	hsa-miR-204
hsa-miR-324	hsa-miR-19b
hsa-miR-196a	hsa-miR-1229
hsa-miR-505	hsa-miR-421
hsa-miR-197	hsa-miR-18a
hsa-miR-30e	hsa-miR-17
hsa-miR-590	hsa-let-7a
hsa-miR-30e	hsa-miR-30a
hsa-miR-25	hsa-miR-106a
hsa-miR-455	hsa-miR-197
hsa-miR-197	hsa-miR-106b
hsa-miR-877	hsa-miR-148b
hsa-miR-342	hsa-miR-324
hsa-miR-340	hsa-miR-27a
hsa-miR-877	hsa-miR-760
hsa-miR-769	hsa-miR-455
hsa-miR-15b	hsa-miR-148a
hsa-miR-21	hsa-miR-133a
hsa-miR-181a	hsa-miR-106a
hsa-miR-935	hsa-miR-196a
hsa-miR-769	hsa-miR-31
hsa-miR-204	hsa-miR-130b
hsa-miR-503	hsa-miR-125b
hsa-miR-324	hsa-miR-30b
hsa-miR-30b	hsa-miR-17
hsa-miR-324	hsa-miR-218
hsa-miR-99a	hsa-miR-324
hsa-miR-99a	hsa-miR-196a
hsa-miR-769	hsa-miR-106b
hsa-miR-15a	hsa-miR-125b
hsa-miR-99a	hsa-miR-125b
hsa-miR-218	hsa-miR-181a
hsa-miR-130b	hsa-let-7d
hsa-miR-342	hsa-miR-17
hsa-miR-30e	hsa-miR-21
hsa-miR-218	hsa-miR-196a
hsa-miR-27a	hsa-miR-106b
hsa-miR-877	hsa-miR-505
hsa-miR-760	hsa-miR-130b
hsa-miR-760	hsa-miR-197
hsa-miR-18a	hsa-let-7d
hsa-miR-145	hsa-miR-101
hsa-miR-218	hsa-miR-125a
hsa-miR-197	hsa-miR-15b
hsa-miR-769	hsa-miR-324
hsa-miR-342	hsa-miR-18a
hsa-miR-93	hsa-miR-769
hsa-miR-455	hsa-miR-18a
hsa-miR-324	hsa-miR-106b
hsa-miR-424	hsa-miR-100
hsa-miR-342	hsa-miR-21
hsa-miR-340	hsa-miR-125a
hsa-miR-423	hsa-miR-23b
hsa-miR-423	hsa-miR-18a
hsa-miR-30a	hsa-miR-27a
hsa-miR-877	hsa-miR-182
hsa-miR-17	hsa-miR-141
hsa-miR-652	hsa-miR-30b
hsa-miR-218	hsa-miR-19b
hsa-miR-93	hsa-miR-181b
hsa-miR-99a	hsa-miR-30d
hsa-miR-769	hsa-miR-652
hsa-miR-218	hsa-miR-100
hsa-miR-25	hsa-miR-125a
hsa-miR-200c	hsa-miR-194
hsa-miR-455	hsa-miR-342
hsa-miR-340	hsa-miR-324
hsa-miR-342	hsa-miR-218
hsa-miR-196a	hsa-miR-140
hsa-miR-29c	hsa-miR-15b
hsa-miR-200c	hsa-miR-130b
hsa-miR-760	hsa-miR-15b
hsa-miR-31	hsa-miR-15b
hsa-miR-760	hsa-miR-31
hsa-miR-324	hsa-miR-106a
hsa-miR-27a	hsa-miR-133a
hsa-miR-93	hsa-miR-30b
hsa-miR-182	hsa-miR-130b
hsa-miR-769	hsa-miR-30b
hsa-miR-93	hsa-miR-218
hsa-miR-99a	hsa-miR-218
hsa-miR-340	hsa-miR-30b
hsa-miR-455	hsa-miR-15b
hsa-miR-455	hsa-miR-130b
hsa-miR-29c	hsa-miR-106b
hsa-miR-30d	hsa-miR-30b
hsa-miR-320c	hsa-miR-17
hsa-miR-18a	hsa-miR-1301
hsa-miR-324	hsa-miR-140
hsa-miR-505	hsa-miR-31
hsa-miR-766	hsa-miR-1229
hsa-miR-142	hsa-let-7d
hsa-miR-505	hsa-miR-455
hsa-miR-30b	hsa-miR-181a
hsa-miR-99a	hsa-miR-324
hsa-miR-29c	hsa-miR-148a
hsa-miR-766	hsa-miR-324
hsa-miR-326	hsa-miR-181a
hsa-miR-766	hsa-miR-30a
hsa-miR-769	hsa-miR-1229
hsa-miR-30e	hsa-miR-25
hsa-miR-29c	hsa-miR-130b
hsa-miR-93	hsa-miR-125a
hsa-miR-423	hsa-miR-200c
hsa-miR-30b	hsa-miR-125a
hsa-miR-342	hsa-miR-1301
hsa-miR-760	hsa-miR-23b
hsa-miR-877	hsa-miR-31
hsa-miR-125a	hsa-miR-1229
hsa-miR-769	hsa-miR-23b
hsa-miR-423	hsa-miR-29c
hsa-miR-421	hsa-miR-26a
hsa-miR-760	hsa-miR-22
hsa-miR-320c	hsa-miR-25
hsa-miR-342	hsa-miR-197
hsa-miR-935	hsa-miR-17
hsa-miR-96	hsa-miR-149
hsa-miR-331	hsa-miR-214
hsa-miR-505	hsa-miR-1226
hsa-miR-27a	hsa-miR-19b
hsa-miR-27a	hsa-miR-25
hsa-miR-326	hsa-miR-106a
hsa-miR-148a	hsa-miR-106b
hsa-miR-30e	hsa-miR-30d
hsa-miR-877	hsa-miR-148a
