# Supplementary material for: Reconstruction of temporal activity of microRNAs from gene expression data in breast cancer cell line
Source: BMC Genomics. 2015 Dec 18;16:1077. doi: 10.1186/s12864-015-2260-3 (PMC4712512; doi:10.1186/s12864-015-2260-3)
Supplement: Additional file 3: — The integrated network as a cytoscape file (.cys file) is provided, which can be opened locally by a reader for interactive exploration. (DOC 21 kb) [file 12864_2015_2260_MOESM3_ESM.doc]

Archive with 11 entries (11 files):
- CytoscapeSession-2014_03_31-19_36/Integrated_network_without_PPI_interactions_10MAR2014.txt.xgmml
- CytoscapeSession-2014_03_31-19_36/cysession.xml
- CytoscapeSession-2014_03_31-19_36/session_vizmap.props
- CytoscapeSession-2014_03_31-19_36/session_cytoscape.props
- CytoscapeSession-2014_03_31-19_36/session_bookmarks.xml
- CytoscapeSession-2014_03_31-19_36/plugins/CsFilter/old_filters.props
- CytoscapeSession-2014_03_31-19_36/plugins/FilterPlugin/session_filters.props
- CytoscapeSession-2014_03_31-19_36/plugins/BiogridPlugin/biogrid_properties_CurrentSettings
- CytoscapeSession-2014_03_31-19_36/plugins/BiogridPlugin/biogrid_properties_FilterAttributes
- CytoscapeSession-2014_03_31-19_36/plugins/AttributeBrowserPlugin/attributeBrowser.props
- CytoscapeSession-2014_03_31-19_36/images/image_metadata.props
