# Supplementary material for: Reconstruction of temporal activity of microRNAs from gene expression data in breast cancer cell line
Source: BMC Genomics. 2015 Dec 18;16:1077. doi: 10.1186/s12864-015-2260-3 (PMC4712512; doi:10.1186/s12864-015-2260-3)
Supplement: Additional file 3: — The integrated network as a cytoscape file (.cys file) is provided, which can be opened locally by a reader for interactive exploration. (DOC 21 kb) [file 12864_2015_2260_MOESM3_ESM.doc › CytoscapeSession-2014_03_31-19_36/Integrated_network_without_PPI_interactions_10MAR2014.txt.xgmml]

<?xml version="1.0" encoding="UTF-8" standalone="yes"?>
<graph label="Integrated_network_without_PPI_interactions_10MAR2014.txt" xmlns:dc="http://purl.org/dc/elements/1.1/" xmlns:xlink="http://www.w3.org/1999/xlink" xmlns:rdf="http://www.w3.org/1999/02/22-rdf-syntax-ns#" xmlns:cy="http://www.cytoscape.org" xmlns="http://www.cs.rpi.edu/XGMML"  directed="1">
  <att name="documentVersion" value="1.1"/>
  <att name="networkMetadata">
    <rdf:RDF>
      <rdf:Description rdf:about="http://www.cytoscape.org/">
        <dc:type>Protein-Protein Interaction</dc:type>
        <dc:description>N/A</dc:description>
        <dc:identifier>N/A</dc:identifier>
        <dc:date>2014-03-31 19:36:55</dc:date>
        <dc:title>Integrated_network_without_PPI_interactions_10MAR2014.txt</dc:title>
        <dc:source>http://www.cytoscape.org/</dc:source>
        <dc:format>Cytoscape-XGMML</dc:format>
      </rdf:Description>
    </rdf:RDF>
  </att>
  <att type="string" name="backgroundColor" value="#ffffff"/>
  <att type="real" name="GRAPH_VIEW_ZOOM" value="0.3866489622136517"/>
  <att type="real" name="GRAPH_VIEW_CENTER_X" value="1055.5499267578125"/>
  <att type="real" name="GRAPH_VIEW_CENTER_Y" value="841.5"/>
  <att type="boolean" name="NODE_SIZE_LOCKED" value="true"/>
  <att type="string" name="__layoutAlgorithm" value="degree-circle" cy:hidden="true"/>
  <node label="AHR" id="-1568">
    <att type="integer" name="Anno" value="2"/>
    <att type="real" name="AverageShortestPathLength" value="3.37782562"/>
    <att type="real" name="BetweennessCentrality" value="5.424E-5"/>
    <att type="real" name="ClosenessCentrality" value="0.29604844"/>
    <att type="real" name="ClusteringCoefficient" value="0.02287582"/>
    <att type="integer" name="Degree" value="18"/>
    <att type="integer" name="Eccentricity" value="8"/>
    <att type="integer" name="EdgeCount" value="18"/>
    <att type="integer" name="Indegree" value="4"/>
    <att type="boolean" name="IsSingleNode" value="false"/>
    <att type="real" name="NeighborhoodConnectivity" value="43.5"/>
    <att type="string" name="Node" value="AHR"/>
    <att type="integer" name="Outdegree" value="14"/>
    <att type="integer" name="PartnerOfMultiEdgedNodePairs" value="0"/>
    <att type="integer" name="SelfLoops" value="0"/>
    <att type="real" name="Stress" value="547.0"/>
    <att type="string" name="canonicalName" value="AHR"/>
    <att type="list" name="cytoscape.alias.list">
      <att type="string" name="cytoscape.alias.list" value="AHR"/>
    </att>
    <graphics type="TRIANGLE" h="40.0" w="40.0" x="1023.0" y="1132.0" fill="#33ff33" width="1" outline="#666666"/>
  </node>
  <node label="AKIRIN1" id="-1567">
    <att type="integer" name="Anno" value="1"/>
    <att type="real" name="AverageShortestPathLength" value="0.0"/>
    <att type="real" name="BetweennessCentrality" value="0.0"/>
    <att type="real" name="ClosenessCentrality" value="0.0"/>
    <att type="real" name="ClusteringCoefficient" value="0.02205882"/>
    <att type="integer" name="Degree" value="17"/>
    <att type="integer" name="Eccentricity" value="0"/>
    <att type="integer" name="EdgeCount" value="17"/>
    <att type="integer" name="Indegree" value="17"/>
    <att type="boolean" name="IsSingleNode" value="false"/>
    <att type="real" name="NeighborhoodConnectivity" value="55.588235294117645"/>
    <att type="string" name="Node" value="AKIRIN1"/>
    <att type="integer" name="Outdegree" value="0"/>
    <att type="integer" name="PartnerOfMultiEdgedNodePairs" value="0"/>
    <att type="integer" name="SelfLoops" value="0"/>
    <att type="real" name="Stress" value="0.0"/>
    <att type="string" name="canonicalName" value="AKIRIN1"/>
    <att type="list" name="cytoscape.alias.list">
      <att type="string" name="cytoscape.alias.list" value="AKIRIN1"/>
    </att>
    <graphics type="ELLIPSE" h="40.0" w="40.0" x="1121.0" y="1351.0" fill="#66ccff" width="1" outline="#666666"/>
  </node>
  <node label="CYP1B1" id="-1566">
    <att type="integer" name="Anno" value="1"/>
    <att type="real" name="AverageShortestPathLength" value="0.0"/>
    <att type="real" name="BetweennessCentrality" value="0.0"/>
    <att type="real" name="ClosenessCentrality" value="0.0"/>
    <att type="real" name="ClusteringCoefficient" value="0.03636364"/>
    <att type="integer" name="Degree" value="11"/>
    <att type="integer" name="Eccentricity" value="0"/>
    <att type="integer" name="EdgeCount" value="11"/>
    <att type="integer" name="Indegree" value="11"/>
    <att type="boolean" name="IsSingleNode" value="false"/>
    <att type="real" name="NeighborhoodConnectivity" value="66.18181818181819"/>
    <att type="string" name="Node" value="CYP1B1"/>
    <att type="integer" name="Outdegree" value="0"/>
    <att type="integer" name="PartnerOfMultiEdgedNodePairs" value="0"/>
    <att type="integer" name="SelfLoops" value="0"/>
    <att type="real" name="Stress" value="0.0"/>
    <att type="string" name="canonicalName" value="CYP1B1"/>
    <att type="list" name="cytoscape.alias.list">
      <att type="string" name="cytoscape.alias.list" value="CYP1B1"/>
    </att>
    <graphics type="ELLIPSE" h="40.0" w="40.0" x="695.0" y="1308.0" fill="#66ccff" width="1" outline="#666666"/>
  </node>
  <node label="CYR61" id="-1565">
    <att type="integer" name="Anno" value="1"/>
    <att type="real" name="AverageShortestPathLength" value="0.0"/>
    <att type="real" name="BetweennessCentrality" value="0.0"/>
    <att type="real" name="ClosenessCentrality" value="0.0"/>
    <att type="real" name="ClusteringCoefficient" value="0.03544495"/>
    <att type="integer" name="Degree" value="52"/>
    <att type="integer" name="Eccentricity" value="0"/>
    <att type="integer" name="EdgeCount" value="52"/>
    <att type="integer" name="Indegree" value="52"/>
    <att type="boolean" name="IsSingleNode" value="false"/>
    <att type="real" name="NeighborhoodConnectivity" value="100.51923076923077"/>
    <att type="string" name="Node" value="CYR61"/>
    <att type="integer" name="Outdegree" value="0"/>
    <att type="integer" name="PartnerOfMultiEdgedNodePairs" value="0"/>
    <att type="integer" name="SelfLoops" value="0"/>
    <att type="real" name="Stress" value="0.0"/>
    <att type="string" name="canonicalName" value="CYR61"/>
    <att type="list" name="cytoscape.alias.list">
      <att type="string" name="cytoscape.alias.list" value="CYR61"/>
    </att>
    <graphics type="ELLIPSE" h="40.0" w="40.0" x="1331.0" y="865.0" fill="#66ccff" width="1" outline="#666666"/>
  </node>
  <node label="DDAH1" id="-1564">
    <att type="integer" name="Anno" value="1"/>
    <att type="real" name="AverageShortestPathLength" value="0.0"/>
    <att type="real" name="BetweennessCentrality" value="0.0"/>
    <att type="real" name="ClosenessCentrality" value="0.0"/>
    <att type="real" name="ClusteringCoefficient" value="0.0277551"/>
    <att type="integer" name="Degree" value="50"/>
    <att type="integer" name="Eccentricity" value="0"/>
    <att type="integer" name="EdgeCount" value="50"/>
    <att type="integer" name="Indegree" value="50"/>
    <att type="boolean" name="IsSingleNode" value="false"/>
    <att type="real" name="NeighborhoodConnectivity" value="92.62"/>
    <att type="string" name="Node" value="DDAH1"/>
    <att type="integer" name="Outdegree" value="0"/>
    <att type="integer" name="PartnerOfMultiEdgedNodePairs" value="0"/>
    <att type="integer" name="SelfLoops" value="0"/>
    <att type="real" name="Stress" value="0.0"/>
    <att type="string" name="canonicalName" value="DDAH1"/>
    <att type="list" name="cytoscape.alias.list">
      <att type="string" name="cytoscape.alias.list" value="DDAH1"/>
    </att>
    <graphics type="ELLIPSE" h="40.0" w="40.0" x="1191.0" y="911.0" fill="#66ccff" width="1" outline="#666666"/>
  </node>
  <node label="EGR4" id="-1563">
    <att type="integer" name="Anno" value="2"/>
    <att type="real" name="AverageShortestPathLength" value="2.5"/>
    <att type="real" name="BetweennessCentrality" value="0.00647103"/>
    <att type="real" name="ClosenessCentrality" value="0.4"/>
    <att type="real" name="ClusteringCoefficient" value="0.04602713"/>
    <att type="integer" name="Degree" value="129"/>
    <att type="integer" name="Eccentricity" value="7"/>
    <att type="integer" name="EdgeCount" value="129"/>
    <att type="integer" name="Indegree" value="30"/>
    <att type="boolean" name="IsSingleNode" value="false"/>
    <att type="real" name="NeighborhoodConnectivity" value="52.34108527131783"/>
    <att type="string" name="Node" value="EGR4"/>
    <att type="integer" name="Outdegree" value="99"/>
    <att type="integer" name="PartnerOfMultiEdgedNodePairs" value="0"/>
    <att type="integer" name="SelfLoops" value="0"/>
    <att type="real" name="Stress" value="50222.0"/>
    <att type="string" name="canonicalName" value="EGR4"/>
    <att type="list" name="cytoscape.alias.list">
      <att type="string" name="cytoscape.alias.list" value="EGR4"/>
    </att>
    <graphics type="TRIANGLE" h="40.0" w="40.0" x="1114.0" y="960.0" fill="#33ff33" width="1" outline="#666666"/>
  </node>
  <node label="IGFBP7" id="-1562">
    <att type="integer" name="Anno" value="1"/>
    <att type="real" name="AverageShortestPathLength" value="0.0"/>
    <att type="real" name="BetweennessCentrality" value="0.0"/>
    <att type="real" name="ClosenessCentrality" value="0.0"/>
    <att type="real" name="ClusteringCoefficient" value="0.00653595"/>
    <att type="integer" name="Degree" value="18"/>
    <att type="integer" name="Eccentricity" value="0"/>
    <att type="integer" name="EdgeCount" value="18"/>
    <att type="integer" name="Indegree" value="18"/>
    <att type="boolean" name="IsSingleNode" value="false"/>
    <att type="real" name="NeighborhoodConnectivity" value="72.66666666666667"/>
    <att type="string" name="Node" value="IGFBP7"/>
    <att type="integer" name="Outdegree" value="0"/>
    <att type="integer" name="PartnerOfMultiEdgedNodePairs" value="0"/>
    <att type="integer" name="SelfLoops" value="0"/>
    <att type="real" name="Stress" value="0.0"/>
    <att type="string" name="canonicalName" value="IGFBP7"/>
    <att type="list" name="cytoscape.alias.list">
      <att type="string" name="cytoscape.alias.list" value="IGFBP7"/>
    </att>
    <graphics type="ELLIPSE" h="40.0" w="40.0" x="833.0" y="841.0" fill="#66ccff" width="1" outline="#666666"/>
  </node>
  <node label="KLF6" id="-1561">
    <att type="integer" name="Anno" value="1"/>
    <att type="real" name="AverageShortestPathLength" value="0.0"/>
    <att type="real" name="BetweennessCentrality" value="0.0"/>
    <att type="real" name="ClosenessCentrality" value="0.0"/>
    <att type="real" name="ClusteringCoefficient" value="0.03359684"/>
    <att type="integer" name="Degree" value="23"/>
    <att type="integer" name="Eccentricity" value="0"/>
    <att type="integer" name="EdgeCount" value="23"/>
    <att type="integer" name="Indegree" value="23"/>
    <att type="boolean" name="IsSingleNode" value="false"/>
    <att type="real" name="NeighborhoodConnectivity" value="68.0"/>
    <att type="string" name="Node" value="KLF6"/>
    <att type="integer" name="Outdegree" value="0"/>
    <att type="integer" name="PartnerOfMultiEdgedNodePairs" value="0"/>
    <att type="integer" name="SelfLoops" value="0"/>
    <att type="real" name="Stress" value="0.0"/>
    <att type="string" name="canonicalName" value="KLF6"/>
    <att type="list" name="cytoscape.alias.list">
      <att type="string" name="cytoscape.alias.list" value="KLF6"/>
    </att>
    <graphics type="ELLIPSE" h="40.0" w="40.0" x="1188.0" y="597.0" fill="#66ccff" width="1" outline="#666666"/>
  </node>
  <node label="MAP3K6" id="-1560">
    <att type="integer" name="Anno" value="1"/>
    <att type="real" name="AverageShortestPathLength" value="0.0"/>
    <att type="real" name="BetweennessCentrality" value="0.0"/>
    <att type="real" name="ClosenessCentrality" value="0.0"/>
    <att type="real" name="ClusteringCoefficient" value="0.0"/>
    <att type="integer" name="Degree" value="6"/>
    <att type="integer" name="Eccentricity" value="0"/>
    <att type="integer" name="EdgeCount" value="6"/>
    <att type="integer" name="Indegree" value="6"/>
    <att type="boolean" name="IsSingleNode" value="false"/>
    <att type="real" name="NeighborhoodConnectivity" value="62.5"/>
    <att type="string" name="Node" value="MAP3K6"/>
    <att type="integer" name="Outdegree" value="0"/>
    <att type="integer" name="PartnerOfMultiEdgedNodePairs" value="0"/>
    <att type="integer" name="SelfLoops" value="0"/>
    <att type="real" name="Stress" value="0.0"/>
    <att type="string" name="canonicalName" value="MAP3K6"/>
    <att type="list" name="cytoscape.alias.list">
      <att type="string" name="cytoscape.alias.list" value="MAP3K6"/>
    </att>
    <graphics type="ELLIPSE" h="40.0" w="40.0" x="950.0" y="697.0" fill="#66ccff" width="1" outline="#666666"/>
  </node>
  <node label="RALGPS1" id="-1559">
    <att type="integer" name="Anno" value="1"/>
    <att type="real" name="AverageShortestPathLength" value="0.0"/>
    <att type="real" name="BetweennessCentrality" value="0.0"/>
    <att type="real" name="ClosenessCentrality" value="0.0"/>
    <att type="real" name="ClusteringCoefficient" value="0.05357143"/>
    <att type="integer" name="Degree" value="8"/>
    <att type="integer" name="Eccentricity" value="0"/>
    <att type="integer" name="EdgeCount" value="8"/>
    <att type="integer" name="Indegree" value="8"/>
    <att type="boolean" name="IsSingleNode" value="false"/>
    <att type="real" name="NeighborhoodConnectivity" value="191.5"/>
    <att type="string" name="Node" value="RALGPS1"/>
    <att type="integer" name="Outdegree" value="0"/>
    <att type="integer" name="PartnerOfMultiEdgedNodePairs" value="0"/>
    <att type="integer" name="SelfLoops" value="0"/>
    <att type="real" name="Stress" value="0.0"/>
    <att type="string" name="canonicalName" value="RALGPS1"/>
    <att type="list" name="cytoscape.alias.list">
      <att type="string" name="cytoscape.alias.list" value="RALGPS1"/>
    </att>
    <graphics type="ELLIPSE" h="40.0" w="40.0" x="1182.0" y="1493.0" fill="#66ccff" width="1" outline="#666666"/>
  </node>
  <node label="REL" id="-1558">
    <att type="integer" name="Anno" value="2"/>
    <att type="real" name="AverageShortestPathLength" value="3.40948276"/>
    <att type="real" name="BetweennessCentrality" value="0.00184941"/>
    <att type="real" name="ClosenessCentrality" value="0.29329962"/>
    <att type="real" name="ClusteringCoefficient" value="0.05177717"/>
    <att type="integer" name="Degree" value="79"/>
    <att type="integer" name="Eccentricity" value="9"/>
    <att type="integer" name="EdgeCount" value="78"/>
    <att type="integer" name="Indegree" value="35"/>
    <att type="boolean" name="IsSingleNode" value="false"/>
    <att type="real" name="NeighborhoodConnectivity" value="70.20779220779221"/>
    <att type="string" name="Node" value="REL"/>
    <att type="integer" name="Outdegree" value="43"/>
    <att type="integer" name="PartnerOfMultiEdgedNodePairs" value="1"/>
    <att type="integer" name="SelfLoops" value="0"/>
    <att type="real" name="Stress" value="14586.0"/>
    <att type="string" name="canonicalName" value="REL"/>
    <att type="list" name="cytoscape.alias.list">
      <att type="string" name="cytoscape.alias.list" value="REL"/>
    </att>
    <graphics type="TRIANGLE" h="40.0" w="40.0" x="1062.0" y="738.0" fill="#33ff33" width="1" outline="#666666"/>
  </node>
  <node label="SIX2" id="-1557">
    <att type="integer" name="Anno" value="1"/>
    <att type="real" name="AverageShortestPathLength" value="0.0"/>
    <att type="real" name="BetweennessCentrality" value="0.0"/>
    <att type="real" name="ClosenessCentrality" value="0.0"/>
    <att type="real" name="ClusteringCoefficient" value="0.05128205"/>
    <att type="integer" name="Degree" value="13"/>
    <att type="integer" name="Eccentricity" value="0"/>
    <att type="integer" name="EdgeCount" value="13"/>
    <att type="integer" name="Indegree" value="13"/>
    <att type="boolean" name="IsSingleNode" value="false"/>
    <att type="real" name="NeighborhoodConnectivity" value="131.84615384615384"/>
    <att type="string" name="Node" value="SIX2"/>
    <att type="integer" name="Outdegree" value="0"/>
    <att type="integer" name="PartnerOfMultiEdgedNodePairs" value="0"/>
    <att type="integer" name="SelfLoops" value="0"/>
    <att type="real" name="Stress" value="0.0"/>
    <att type="string" name="canonicalName" value="SIX2"/>
    <att type="list" name="cytoscape.alias.list">
      <att type="string" name="cytoscape.alias.list" value="SIX2"/>
    </att>
    <graphics type="ELLIPSE" h="40.0" w="40.0" x="1277.0" y="444.0" fill="#66ccff" width="1" outline="#666666"/>
  </node>
  <node label="SLC25A1" id="-1556">
    <att type="integer" name="Anno" value="1"/>
    <att type="real" name="AverageShortestPathLength" value="0.0"/>
    <att type="real" name="BetweennessCentrality" value="0.0"/>
    <att type="real" name="ClosenessCentrality" value="0.0"/>
    <att type="real" name="ClusteringCoefficient" value="0.03125"/>
    <att type="integer" name="Degree" value="32"/>
    <att type="integer" name="Eccentricity" value="0"/>
    <att type="integer" name="EdgeCount" value="32"/>
    <att type="integer" name="Indegree" value="32"/>
    <att type="boolean" name="IsSingleNode" value="false"/>
    <att type="real" name="NeighborhoodConnectivity" value="119.96875"/>
    <att type="string" name="Node" value="SLC25A1"/>
    <att type="integer" name="Outdegree" value="0"/>
    <att type="integer" name="PartnerOfMultiEdgedNodePairs" value="0"/>
    <att type="integer" name="SelfLoops" value="0"/>
    <att type="real" name="Stress" value="0.0"/>
    <att type="string" name="canonicalName" value="SLC25A1"/>
    <att type="list" name="cytoscape.alias.list">
      <att type="string" name="cytoscape.alias.list" value="SLC25A1"/>
    </att>
    <graphics type="ELLIPSE" h="40.0" w="40.0" x="1057.0" y="1271.0" fill="#66ccff" width="1" outline="#666666"/>
  </node>
  <node label="SULT4A1" id="-1555">
    <att type="integer" name="Anno" value="1"/>
    <att type="real" name="AverageShortestPathLength" value="0.0"/>
    <att type="real" name="BetweennessCentrality" value="0.0"/>
    <att type="real" name="ClosenessCentrality" value="0.0"/>
    <att type="real" name="ClusteringCoefficient" value="0.02747253"/>
    <att type="integer" name="Degree" value="14"/>
    <att type="integer" name="Eccentricity" value="0"/>
    <att type="integer" name="EdgeCount" value="14"/>
    <att type="integer" name="Indegree" value="14"/>
    <att type="boolean" name="IsSingleNode" value="false"/>
    <att type="real" name="NeighborhoodConnectivity" value="59.857142857142854"/>
    <att type="string" name="Node" value="SULT4A1"/>
    <att type="integer" name="Outdegree" value="0"/>
    <att type="integer" name="PartnerOfMultiEdgedNodePairs" value="0"/>
    <att type="integer" name="SelfLoops" value="0"/>
    <att type="real" name="Stress" value="0.0"/>
    <att type="string" name="canonicalName" value="SULT4A1"/>
    <att type="list" name="cytoscape.alias.list">
      <att type="string" name="cytoscape.alias.list" value="SULT4A1"/>
    </att>
    <graphics type="ELLIPSE" h="40.0" w="40.0" x="1300.0" y="1397.0" fill="#66ccff" width="1" outline="#666666"/>
  </node>
  <node label="TMEM53" id="-1554">
    <att type="integer" name="Anno" value="1"/>
    <att type="real" name="AverageShortestPathLength" value="0.0"/>
    <att type="real" name="BetweennessCentrality" value="0.0"/>
    <att type="real" name="ClosenessCentrality" value="0.0"/>
    <att type="real" name="ClusteringCoefficient" value="0.11904762"/>
    <att type="integer" name="Degree" value="7"/>
    <att type="integer" name="Eccentricity" value="0"/>
    <att type="integer" name="EdgeCount" value="7"/>
    <att type="integer" name="Indegree" value="7"/>
    <att type="boolean" name="IsSingleNode" value="false"/>
    <att type="real" name="NeighborhoodConnectivity" value="219.85714285714286"/>
    <att type="string" name="Node" value="TMEM53"/>
    <att type="integer" name="Outdegree" value="0"/>
    <att type="integer" name="PartnerOfMultiEdgedNodePairs" value="0"/>
    <att type="integer" name="SelfLoops" value="0"/>
    <att type="real" name="Stress" value="0.0"/>
    <att type="string" name="canonicalName" value="TMEM53"/>
    <att type="list" name="cytoscape.alias.list">
      <att type="string" name="cytoscape.alias.list" value="TMEM53"/>
    </att>
    <graphics type="ELLIPSE" h="40.0" w="40.0" x="934.0" y="1435.0" fill="#66ccff" width="1" outline="#666666"/>
  </node>
  <node label="AIRE" id="-1553">
    <att type="integer" name="Anno" value="2"/>
    <att type="real" name="AverageShortestPathLength" value="3.76749193"/>
    <att type="real" name="BetweennessCentrality" value="0.0"/>
    <att type="real" name="ClosenessCentrality" value="0.26542857"/>
    <att type="real" name="ClusteringCoefficient" value="0.05"/>
    <att type="integer" name="Degree" value="5"/>
    <att type="integer" name="Eccentricity" value="9"/>
    <att type="integer" name="EdgeCount" value="5"/>
    <att type="integer" name="Indegree" value="0"/>
    <att type="boolean" name="IsSingleNode" value="false"/>
    <att type="real" name="NeighborhoodConnectivity" value="60.8"/>
    <att type="string" name="Node" value="AIRE"/>
    <att type="integer" name="Outdegree" value="5"/>
    <att type="integer" name="PartnerOfMultiEdgedNodePairs" value="0"/>
    <att type="integer" name="SelfLoops" value="0"/>
    <att type="real" name="Stress" value="0.0"/>
    <att type="string" name="canonicalName" value="AIRE"/>
    <att type="list" name="cytoscape.alias.list">
      <att type="string" name="cytoscape.alias.list" value="AIRE"/>
    </att>
    <graphics type="TRIANGLE" h="40.0" w="40.0" x="1321.0" y="1003.0" fill="#33ff33" width="1" outline="#666666"/>
  </node>
  <node label="CDK19" id="-1552">
    <att type="integer" name="Anno" value="1"/>
    <att type="real" name="AverageShortestPathLength" value="0.0"/>
    <att type="real" name="BetweennessCentrality" value="0.0"/>
    <att type="real" name="ClosenessCentrality" value="0.0"/>
    <att type="real" name="ClusteringCoefficient" value="0.03809524"/>
    <att type="integer" name="Degree" value="21"/>
    <att type="integer" name="Eccentricity" value="0"/>
    <att type="integer" name="EdgeCount" value="21"/>
    <att type="integer" name="Indegree" value="21"/>
    <att type="boolean" name="IsSingleNode" value="false"/>
    <att type="real" name="NeighborhoodConnectivity" value="110.9047619047619"/>
    <att type="string" name="Node" value="CDK19"/>
    <att type="integer" name="Outdegree" value="0"/>
    <att type="integer" name="PartnerOfMultiEdgedNodePairs" value="0"/>
    <att type="integer" name="SelfLoops" value="0"/>
    <att type="real" name="Stress" value="0.0"/>
    <att type="string" name="canonicalName" value="CDK19"/>
    <att type="list" name="cytoscape.alias.list">
      <att type="string" name="cytoscape.alias.list" value="CDK19"/>
    </att>
    <graphics type="ELLIPSE" h="40.0" w="40.0" x="805.0" y="1132.0" fill="#66ccff" width="1" outline="#666666"/>
  </node>
  <node label="DLX2" id="-1551">
    <att type="integer" name="Anno" value="1"/>
    <att type="real" name="AverageShortestPathLength" value="0.0"/>
    <att type="real" name="BetweennessCentrality" value="0.0"/>
    <att type="real" name="ClosenessCentrality" value="0.0"/>
    <att type="real" name="ClusteringCoefficient" value="0.04940711"/>
    <att type="integer" name="Degree" value="23"/>
    <att type="integer" name="Eccentricity" value="0"/>
    <att type="integer" name="EdgeCount" value="23"/>
    <att type="integer" name="Indegree" value="23"/>
    <att type="boolean" name="IsSingleNode" value="false"/>
    <att type="real" name="NeighborhoodConnectivity" value="147.69565217391303"/>
    <att type="string" name="Node" value="DLX2"/>
    <att type="integer" name="Outdegree" value="0"/>
    <att type="integer" name="PartnerOfMultiEdgedNodePairs" value="0"/>
    <att type="integer" name="SelfLoops" value="0"/>
    <att type="real" name="Stress" value="0.0"/>
    <att type="string" name="canonicalName" value="DLX2"/>
    <att type="list" name="cytoscape.alias.list">
      <att type="string" name="cytoscape.alias.list" value="DLX2"/>
    </att>
    <graphics type="ELLIPSE" h="40.0" w="40.0" x="1155.0" y="1380.0" fill="#66ccff" width="1" outline="#666666"/>
  </node>
  <node label="PHOX2B" id="-1550">
    <att type="integer" name="Anno" value="2"/>
    <att type="real" name="AverageShortestPathLength" value="0.0"/>
    <att type="real" name="BetweennessCentrality" value="0.0"/>
    <att type="real" name="ClosenessCentrality" value="0.0"/>
    <att type="real" name="ClusteringCoefficient" value="0.01502446"/>
    <att type="integer" name="Degree" value="55"/>
    <att type="integer" name="Eccentricity" value="0"/>
    <att type="integer" name="EdgeCount" value="54"/>
    <att type="integer" name="Indegree" value="54"/>
    <att type="boolean" name="IsSingleNode" value="false"/>
    <att type="real" name="NeighborhoodConnectivity" value="50.574074074074076"/>
    <att type="string" name="Node" value="PHOX2B"/>
    <att type="integer" name="Outdegree" value="0"/>
    <att type="integer" name="PartnerOfMultiEdgedNodePairs" value="0"/>
    <att type="integer" name="SelfLoops" value="0"/>
    <att type="real" name="Stress" value="0.0"/>
    <att type="string" name="canonicalName" value="PHOX2B"/>
    <att type="list" name="cytoscape.alias.list">
      <att type="string" name="cytoscape.alias.list" value="PHOX2B"/>
    </att>
    <graphics type="TRIANGLE" h="40.0" w="40.0" x="1397.0" y="576.0" fill="#33ff33" width="1" outline="#666666"/>
  </node>
  <node label="SOX5" id="-1549">
    <att type="integer" name="Anno" value="2"/>
    <att type="real" name="AverageShortestPathLength" value="2.77909483"/>
    <att type="real" name="BetweennessCentrality" value="0.00667422"/>
    <att type="real" name="ClosenessCentrality" value="0.35982939"/>
    <att type="real" name="ClusteringCoefficient" value="0.04271015"/>
    <att type="integer" name="Degree" value="103"/>
    <att type="integer" name="Eccentricity" value="8"/>
    <att type="integer" name="EdgeCount" value="103"/>
    <att type="integer" name="Indegree" value="70"/>
    <att type="boolean" name="IsSingleNode" value="false"/>
    <att type="real" name="NeighborhoodConnectivity" value="64.99019607843137"/>
    <att type="string" name="Node" value="SOX5"/>
    <att type="integer" name="Outdegree" value="33"/>
    <att type="integer" name="PartnerOfMultiEdgedNodePairs" value="1"/>
    <att type="integer" name="SelfLoops" value="0"/>
    <att type="real" name="Stress" value="52079.0"/>
    <att type="string" name="canonicalName" value="SOX5"/>
    <att type="list" name="cytoscape.alias.list">
      <att type="string" name="cytoscape.alias.list" value="SOX5"/>
    </att>
    <graphics type="TRIANGLE" h="40.0" w="40.0" x="1410.0" y="722.0" fill="#33ff33" width="1" outline="#666666"/>
  </node>
  <node label="ZBTB20" id="-1548">
    <att type="integer" name="Anno" value="1"/>
    <att type="real" name="AverageShortestPathLength" value="0.0"/>
    <att type="real" name="BetweennessCentrality" value="0.0"/>
    <att type="real" name="ClosenessCentrality" value="0.0"/>
    <att type="real" name="ClusteringCoefficient" value="0.02903286"/>
    <att type="integer" name="Degree" value="104"/>
    <att type="integer" name="Eccentricity" value="0"/>
    <att type="integer" name="EdgeCount" value="104"/>
    <att type="integer" name="Indegree" value="104"/>
    <att type="boolean" name="IsSingleNode" value="false"/>
    <att type="real" name="NeighborhoodConnectivity" value="78.49038461538461"/>
    <att type="string" name="Node" value="ZBTB20"/>
    <att type="integer" name="Outdegree" value="0"/>
    <att type="integer" name="PartnerOfMultiEdgedNodePairs" value="0"/>
    <att type="integer" name="SelfLoops" value="0"/>
    <att type="real" name="Stress" value="0.0"/>
    <att type="string" name="canonicalName" value="ZBTB20"/>
    <att type="list" name="cytoscape.alias.list">
      <att type="string" name="cytoscape.alias.list" value="ZBTB20"/>
    </att>
    <graphics type="ELLIPSE" h="40.0" w="40.0" x="1288.0" y="542.0" fill="#66ccff" width="1" outline="#666666"/>
  </node>
  <node label="ALX1" id="-1547">
    <att type="integer" name="Anno" value="2"/>
    <att type="real" name="AverageShortestPathLength" value="3.81808396"/>
    <att type="real" name="BetweennessCentrality" value="1.63E-6"/>
    <att type="real" name="ClosenessCentrality" value="0.26191147"/>
    <att type="real" name="ClusteringCoefficient" value="0.02222222"/>
    <att type="integer" name="Degree" value="10"/>
    <att type="integer" name="Eccentricity" value="9"/>
    <att type="integer" name="EdgeCount" value="10"/>
    <att type="integer" name="Indegree" value="1"/>
    <att type="boolean" name="IsSingleNode" value="false"/>
    <att type="real" name="NeighborhoodConnectivity" value="58.5"/>
    <att type="string" name="Node" value="ALX1"/>
    <att type="integer" name="Outdegree" value="9"/>
    <att type="integer" name="PartnerOfMultiEdgedNodePairs" value="0"/>
    <att type="integer" name="SelfLoops" value="0"/>
    <att type="real" name="Stress" value="24.0"/>
    <att type="string" name="canonicalName" value="ALX1"/>
    <att type="list" name="cytoscape.alias.list">
      <att type="string" name="cytoscape.alias.list" value="ALX1"/>
    </att>
    <graphics type="TRIANGLE" h="40.0" w="40.0" x="1552.0" y="695.0" fill="#33ff33" width="1" outline="#666666"/>
  </node>
  <node label="BAZ2B" id="-1546">
    <att type="integer" name="Anno" value="1"/>
    <att type="real" name="AverageShortestPathLength" value="0.0"/>
    <att type="real" name="BetweennessCentrality" value="0.0"/>
    <att type="real" name="ClosenessCentrality" value="0.0"/>
    <att type="real" name="ClusteringCoefficient" value="0.03030303"/>
    <att type="integer" name="Degree" value="45"/>
    <att type="integer" name="Eccentricity" value="0"/>
    <att type="integer" name="EdgeCount" value="45"/>
    <att type="integer" name="Indegree" value="45"/>
    <att type="boolean" name="IsSingleNode" value="false"/>
    <att type="real" name="NeighborhoodConnectivity" value="77.62222222222222"/>
    <att type="string" name="Node" value="BAZ2B"/>
    <att type="integer" name="Outdegree" value="0"/>
    <att type="integer" name="PartnerOfMultiEdgedNodePairs" value="0"/>
    <att type="integer" name="SelfLoops" value="0"/>
    <att type="real" name="Stress" value="0.0"/>
    <att type="string" name="canonicalName" value="BAZ2B"/>
    <att type="list" name="cytoscape.alias.list">
      <att type="string" name="cytoscape.alias.list" value="BAZ2B"/>
    </att>
    <graphics type="ELLIPSE" h="40.0" w="40.0" x="1355.0" y="612.0" fill="#66ccff" width="1" outline="#666666"/>
  </node>
  <node label="DFNB31" id="-1545">
    <att type="integer" name="Anno" value="1"/>
    <att type="real" name="AverageShortestPathLength" value="0.0"/>
    <att type="real" name="BetweennessCentrality" value="0.0"/>
    <att type="real" name="ClosenessCentrality" value="0.0"/>
    <att type="real" name="ClusteringCoefficient" value="0.04945055"/>
    <att type="integer" name="Degree" value="14"/>
    <att type="integer" name="Eccentricity" value="0"/>
    <att type="integer" name="EdgeCount" value="14"/>
    <att type="integer" name="Indegree" value="14"/>
    <att type="boolean" name="IsSingleNode" value="false"/>
    <att type="real" name="NeighborhoodConnectivity" value="110.92857142857143"/>
    <att type="string" name="Node" value="DFNB31"/>
    <att type="integer" name="Outdegree" value="0"/>
    <att type="integer" name="PartnerOfMultiEdgedNodePairs" value="0"/>
    <att type="integer" name="SelfLoops" value="0"/>
    <att type="real" name="Stress" value="0.0"/>
    <att type="string" name="canonicalName" value="DFNB31"/>
    <att type="list" name="cytoscape.alias.list">
      <att type="string" name="cytoscape.alias.list" value="DFNB31"/>
    </att>
    <graphics type="ELLIPSE" h="40.0" w="40.0" x="1360.0" y="1157.0" fill="#66ccff" width="1" outline="#666666"/>
  </node>
  <node label="HRH1" id="-1544">
    <att type="integer" name="Anno" value="1"/>
    <att type="real" name="AverageShortestPathLength" value="0.0"/>
    <att type="real" name="BetweennessCentrality" value="0.0"/>
    <att type="real" name="ClosenessCentrality" value="0.0"/>
    <att type="real" name="ClusteringCoefficient" value="0.01648352"/>
    <att type="integer" name="Degree" value="14"/>
    <att type="integer" name="Eccentricity" value="0"/>
    <att type="integer" name="EdgeCount" value="14"/>
    <att type="integer" name="Indegree" value="14"/>
    <att type="boolean" name="IsSingleNode" value="false"/>
    <att type="real" name="NeighborhoodConnectivity" value="72.71428571428571"/>
    <att type="string" name="Node" value="HRH1"/>
    <att type="integer" name="Outdegree" value="0"/>
    <att type="integer" name="PartnerOfMultiEdgedNodePairs" value="0"/>
    <att type="integer" name="SelfLoops" value="0"/>
    <att type="real" name="Stress" value="0.0"/>
    <att type="string" name="canonicalName" value="HRH1"/>
    <att type="list" name="cytoscape.alias.list">
      <att type="string" name="cytoscape.alias.list" value="HRH1"/>
    </att>
    <graphics type="ELLIPSE" h="40.0" w="40.0" x="1308.0" y="653.0" fill="#66ccff" width="1" outline="#666666"/>
  </node>
  <node label="MYH1" id="-1543">
    <att type="integer" name="Anno" value="1"/>
    <att type="real" name="AverageShortestPathLength" value="0.0"/>
    <att type="real" name="BetweennessCentrality" value="0.0"/>
    <att type="real" name="ClosenessCentrality" value="0.0"/>
    <att type="real" name="ClusteringCoefficient" value="0.02380952"/>
    <att type="integer" name="Degree" value="15"/>
    <att type="integer" name="Eccentricity" value="0"/>
    <att type="integer" name="EdgeCount" value="15"/>
    <att type="integer" name="Indegree" value="15"/>
    <att type="boolean" name="IsSingleNode" value="false"/>
    <att type="real" name="NeighborhoodConnectivity" value="59.13333333333333"/>
    <att type="string" name="Node" value="MYH1"/>
    <att type="integer" name="Outdegree" value="0"/>
    <att type="integer" name="PartnerOfMultiEdgedNodePairs" value="0"/>
    <att type="integer" name="SelfLoops" value="0"/>
    <att type="real" name="Stress" value="0.0"/>
    <att type="string" name="canonicalName" value="MYH1"/>
    <att type="list" name="cytoscape.alias.list">
      <att type="string" name="cytoscape.alias.list" value="MYH1"/>
    </att>
    <graphics type="ELLIPSE" h="40.0" w="40.0" x="1101.0" y="717.0" fill="#66ccff" width="1" outline="#666666"/>
  </node>
  <node label="NEUROD6" id="-1542">
    <att type="integer" name="Anno" value="1"/>
    <att type="real" name="AverageShortestPathLength" value="0.0"/>
    <att type="real" name="BetweennessCentrality" value="0.0"/>
    <att type="real" name="ClosenessCentrality" value="0.0"/>
    <att type="real" name="ClusteringCoefficient" value="0.00816327"/>
    <att type="integer" name="Degree" value="50"/>
    <att type="integer" name="Eccentricity" value="0"/>
    <att type="integer" name="EdgeCount" value="50"/>
    <att type="integer" name="Indegree" value="50"/>
    <att type="boolean" name="IsSingleNode" value="false"/>
    <att type="real" name="NeighborhoodConnectivity" value="72.06"/>
    <att type="string" name="Node" value="NEUROD6"/>
    <att type="integer" name="Outdegree" value="0"/>
    <att type="integer" name="PartnerOfMultiEdgedNodePairs" value="0"/>
    <att type="integer" name="SelfLoops" value="0"/>
    <att type="real" name="Stress" value="0.0"/>
    <att type="string" name="canonicalName" value="NEUROD6"/>
    <att type="list" name="cytoscape.alias.list">
      <att type="string" name="cytoscape.alias.list" value="NEUROD6"/>
    </att>
    <graphics type="ELLIPSE" h="40.0" w="40.0" x="1424.0" y="694.0" fill="#66ccff" width="1" outline="#666666"/>
  </node>
  <node label="PBX1" id="-1541">
    <att type="integer" name="Anno" value="2"/>
    <att type="real" name="AverageShortestPathLength" value="2.88793103"/>
    <att type="real" name="BetweennessCentrality" value="0.002714"/>
    <att type="real" name="ClosenessCentrality" value="0.34626866"/>
    <att type="real" name="ClusteringCoefficient" value="0.0501666"/>
    <att type="integer" name="Degree" value="75"/>
    <att type="integer" name="Eccentricity" value="8"/>
    <att type="integer" name="EdgeCount" value="75"/>
    <att type="integer" name="Indegree" value="39"/>
    <att type="boolean" name="IsSingleNode" value="false"/>
    <att type="real" name="NeighborhoodConnectivity" value="84.66216216216216"/>
    <att type="string" name="Node" value="PBX1"/>
    <att type="integer" name="Outdegree" value="36"/>
    <att type="integer" name="PartnerOfMultiEdgedNodePairs" value="1"/>
    <att type="integer" name="SelfLoops" value="0"/>
    <att type="real" name="Stress" value="21209.0"/>
    <att type="string" name="canonicalName" value="PBX1"/>
    <att type="list" name="cytoscape.alias.list">
      <att type="string" name="cytoscape.alias.list" value="PBX1"/>
    </att>
    <graphics type="TRIANGLE" h="40.0" w="40.0" x="1224.0" y="746.0" fill="#33ff33" width="1" outline="#666666"/>
  </node>
  <node label="PKNOX2" id="-1540">
    <att type="integer" name="Anno" value="1"/>
    <att type="real" name="AverageShortestPathLength" value="0.0"/>
    <att type="real" name="BetweennessCentrality" value="0.0"/>
    <att type="real" name="ClosenessCentrality" value="0.0"/>
    <att type="real" name="ClusteringCoefficient" value="0.01731602"/>
    <att type="integer" name="Degree" value="22"/>
    <att type="integer" name="Eccentricity" value="0"/>
    <att type="integer" name="EdgeCount" value="22"/>
    <att type="integer" name="Indegree" value="22"/>
    <att type="boolean" name="IsSingleNode" value="false"/>
    <att type="real" name="NeighborhoodConnectivity" value="56.09090909090909"/>
    <att type="string" name="Node" value="PKNOX2"/>
    <att type="integer" name="Outdegree" value="0"/>
    <att type="integer" name="PartnerOfMultiEdgedNodePairs" value="0"/>
    <att type="integer" name="SelfLoops" value="0"/>
    <att type="real" name="Stress" value="0.0"/>
    <att type="string" name="canonicalName" value="PKNOX2"/>
    <att type="list" name="cytoscape.alias.list">
      <att type="string" name="cytoscape.alias.list" value="PKNOX2"/>
    </att>
    <graphics type="ELLIPSE" h="40.0" w="40.0" x="1462.0" y="530.0" fill="#66ccff" width="1" outline="#666666"/>
  </node>
  <node label="PRDM1" id="-1539">
    <att type="integer" name="Anno" value="2"/>
    <att type="real" name="AverageShortestPathLength" value="3.33728448"/>
    <att type="real" name="BetweennessCentrality" value="0.00773013"/>
    <att type="real" name="ClosenessCentrality" value="0.29964482"/>
    <att type="real" name="ClusteringCoefficient" value="0.03730658"/>
    <att type="integer" name="Degree" value="125"/>
    <att type="integer" name="Eccentricity" value="9"/>
    <att type="integer" name="EdgeCount" value="125"/>
    <att type="integer" name="Indegree" value="101"/>
    <att type="boolean" name="IsSingleNode" value="false"/>
    <att type="real" name="NeighborhoodConnectivity" value="76.28225806451613"/>
    <att type="string" name="Node" value="PRDM1"/>
    <att type="integer" name="Outdegree" value="24"/>
    <att type="integer" name="PartnerOfMultiEdgedNodePairs" value="1"/>
    <att type="integer" name="SelfLoops" value="0"/>
    <att type="real" name="Stress" value="59104.0"/>
    <att type="string" name="canonicalName" value="PRDM1"/>
    <att type="list" name="cytoscape.alias.list">
      <att type="string" name="cytoscape.alias.list" value="PRDM1"/>
    </att>
    <graphics type="TRIANGLE" h="40.0" w="40.0" x="1307.0" y="647.0" fill="#33ff33" width="1" outline="#666666"/>
  </node>
  <node label="ALX4" id="-1538">
    <att type="integer" name="Anno" value="2"/>
    <att type="real" name="AverageShortestPathLength" value="3.3104189"/>
    <att type="real" name="BetweennessCentrality" value="0.0"/>
    <att type="real" name="ClosenessCentrality" value="0.30207657"/>
    <att type="real" name="ClusteringCoefficient" value="0.01731602"/>
    <att type="integer" name="Degree" value="22"/>
    <att type="integer" name="Eccentricity" value="9"/>
    <att type="integer" name="EdgeCount" value="22"/>
    <att type="integer" name="Indegree" value="0"/>
    <att type="boolean" name="IsSingleNode" value="false"/>
    <att type="real" name="NeighborhoodConnectivity" value="44.31818181818182"/>
    <att type="string" name="Node" value="ALX4"/>
    <att type="integer" name="Outdegree" value="22"/>
    <att type="integer" name="PartnerOfMultiEdgedNodePairs" value="0"/>
    <att type="integer" name="SelfLoops" value="0"/>
    <att type="real" name="Stress" value="0.0"/>
    <att type="string" name="canonicalName" value="ALX4"/>
    <att type="list" name="cytoscape.alias.list">
      <att type="string" name="cytoscape.alias.list" value="ALX4"/>
    </att>
    <graphics type="TRIANGLE" h="40.0" w="40.0" x="1158.0" y="906.0" fill="#33ff33" width="1" outline="#666666"/>
  </node>
  <node label="ABCF2" id="-1537">
    <att type="integer" name="Anno" value="1"/>
    <att type="real" name="AverageShortestPathLength" value="0.0"/>
    <att type="real" name="BetweennessCentrality" value="0.0"/>
    <att type="real" name="ClosenessCentrality" value="0.0"/>
    <att type="real" name="ClusteringCoefficient" value="0.00666667"/>
    <att type="integer" name="Degree" value="25"/>
    <att type="integer" name="Eccentricity" value="0"/>
    <att type="integer" name="EdgeCount" value="25"/>
    <att type="integer" name="Indegree" value="25"/>
    <att type="boolean" name="IsSingleNode" value="false"/>
    <att type="real" name="NeighborhoodConnectivity" value="54.0"/>
    <att type="string" name="Node" value="ABCF2"/>
    <att type="integer" name="Outdegree" value="0"/>
    <att type="integer" name="PartnerOfMultiEdgedNodePairs" value="0"/>
    <att type="integer" name="SelfLoops" value="0"/>
    <att type="real" name="Stress" value="0.0"/>
    <att type="string" name="canonicalName" value="ABCF2"/>
    <att type="list" name="cytoscape.alias.list">
      <att type="string" name="cytoscape.alias.list" value="ABCF2"/>
    </att>
    <graphics type="ELLIPSE" h="40.0" w="40.0" x="724.0" y="653.0" fill="#66ccff" width="1" outline="#666666"/>
  </node>
  <node label="ACADVL" id="-1536">
    <att type="integer" name="Anno" value="1"/>
    <att type="real" name="AverageShortestPathLength" value="0.0"/>
    <att type="real" name="BetweennessCentrality" value="0.0"/>
    <att type="real" name="ClosenessCentrality" value="0.0"/>
    <att type="real" name="ClusteringCoefficient" value="0.05354449"/>
    <att type="integer" name="Degree" value="52"/>
    <att type="integer" name="Eccentricity" value="0"/>
    <att type="integer" name="EdgeCount" value="52"/>
    <att type="integer" name="Indegree" value="52"/>
    <att type="boolean" name="IsSingleNode" value="false"/>
    <att type="real" name="NeighborhoodConnectivity" value="120.65384615384616"/>
    <att type="string" name="Node" value="ACADVL"/>
    <att type="integer" name="Outdegree" value="0"/>
    <att type="integer" name="PartnerOfMultiEdgedNodePairs" value="0"/>
    <att type="integer" name="SelfLoops" value="0"/>
    <att type="real" name="Stress" value="0.0"/>
    <att type="string" name="canonicalName" value="ACADVL"/>
    <att type="list" name="cytoscape.alias.list">
      <att type="string" name="cytoscape.alias.list" value="ACADVL"/>
    </att>
    <graphics type="ELLIPSE" h="40.0" w="40.0" x="1264.0" y="765.0" fill="#66ccff" width="1" outline="#666666"/>
  </node>
  <node label="AKAP5" id="-1535">
    <att type="integer" name="Anno" value="1"/>
    <att type="real" name="AverageShortestPathLength" value="0.0"/>
    <att type="real" name="BetweennessCentrality" value="0.0"/>
    <att type="real" name="ClosenessCentrality" value="0.0"/>
    <att type="real" name="ClusteringCoefficient" value="0.0"/>
    <att type="integer" name="Degree" value="3"/>
    <att type="integer" name="Eccentricity" value="0"/>
    <att type="integer" name="EdgeCount" value="3"/>
    <att type="integer" name="Indegree" value="3"/>
    <att type="boolean" name="IsSingleNode" value="false"/>
    <att type="real" name="NeighborhoodConnectivity" value="80.66666666666667"/>
    <att type="string" name="Node" value="AKAP5"/>
    <att type="integer" name="Outdegree" value="0"/>
    <att type="integer" name="PartnerOfMultiEdgedNodePairs" value="0"/>
    <att type="integer" name="SelfLoops" value="0"/>
    <att type="real" name="Stress" value="0.0"/>
    <att type="string" name="canonicalName" value="AKAP5"/>
    <att type="list" name="cytoscape.alias.list">
      <att type="string" name="cytoscape.alias.list" value="AKAP5"/>
    </att>
    <graphics type="ELLIPSE" h="40.0" w="40.0" x="864.0" y="1222.0" fill="#66ccff" width="1" outline="#666666"/>
  </node>
  <node label="ATP2B1" id="-1534">
    <att type="integer" name="Anno" value="1"/>
    <att type="real" name="AverageShortestPathLength" value="0.0"/>
    <att type="real" name="BetweennessCentrality" value="0.0"/>
    <att type="real" name="ClosenessCentrality" value="0.0"/>
    <att type="real" name="ClusteringCoefficient" value="0.0"/>
    <att type="integer" name="Degree" value="4"/>
    <att type="integer" name="Eccentricity" value="0"/>
    <att type="integer" name="EdgeCount" value="4"/>
    <att type="integer" name="Indegree" value="4"/>
    <att type="boolean" name="IsSingleNode" value="false"/>
    <att type="real" name="NeighborhoodConnectivity" value="49.0"/>
    <att type="string" name="Node" value="ATP2B1"/>
    <att type="integer" name="Outdegree" value="0"/>
    <att type="integer" name="PartnerOfMultiEdgedNodePairs" value="0"/>
    <att type="integer" name="SelfLoops" value="0"/>
    <att type="real" name="Stress" value="0.0"/>
    <att type="string" name="canonicalName" value="ATP2B1"/>
    <att type="list" name="cytoscape.alias.list">
      <att type="string" name="cytoscape.alias.list" value="ATP2B1"/>
    </att>
    <graphics type="ELLIPSE" h="40.0" w="40.0" x="738.0" y="1384.0" fill="#66ccff" width="1" outline="#666666"/>
  </node>
  <node label="CASK" id="-1533">
    <att type="integer" name="Anno" value="1"/>
    <att type="real" name="AverageShortestPathLength" value="0.0"/>
    <att type="real" name="BetweennessCentrality" value="0.0"/>
    <att type="real" name="ClosenessCentrality" value="0.0"/>
    <att type="real" name="ClusteringCoefficient" value="0.06754032"/>
    <att type="integer" name="Degree" value="32"/>
    <att type="integer" name="Eccentricity" value="0"/>
    <att type="integer" name="EdgeCount" value="32"/>
    <att type="integer" name="Indegree" value="32"/>
    <att type="boolean" name="IsSingleNode" value="false"/>
    <att type="real" name="NeighborhoodConnectivity" value="91.125"/>
    <att type="string" name="Node" value="CASK"/>
    <att type="integer" name="Outdegree" value="0"/>
    <att type="integer" name="PartnerOfMultiEdgedNodePairs" value="0"/>
    <att type="integer" name="SelfLoops" value="0"/>
    <att type="real" name="Stress" value="0.0"/>
    <att type="string" name="canonicalName" value="CASK"/>
    <att type="list" name="cytoscape.alias.list">
      <att type="string" name="cytoscape.alias.list" value="CASK"/>
    </att>
    <graphics type="ELLIPSE" h="40.0" w="40.0" x="1389.0" y="673.0" fill="#66ccff" width="1" outline="#666666"/>
  </node>
  <node label="CCS" id="-1532">
    <att type="integer" name="Anno" value="1"/>
    <att type="real" name="AverageShortestPathLength" value="0.0"/>
    <att type="real" name="BetweennessCentrality" value="0.0"/>
    <att type="real" name="ClosenessCentrality" value="0.0"/>
    <att type="real" name="ClusteringCoefficient" value="0.08181818"/>
    <att type="integer" name="Degree" value="11"/>
    <att type="integer" name="Eccentricity" value="0"/>
    <att type="integer" name="EdgeCount" value="11"/>
    <att type="integer" name="Indegree" value="11"/>
    <att type="boolean" name="IsSingleNode" value="false"/>
    <att type="real" name="NeighborhoodConnectivity" value="167.0909090909091"/>
    <att type="string" name="Node" value="CCS"/>
    <att type="integer" name="Outdegree" value="0"/>
    <att type="integer" name="PartnerOfMultiEdgedNodePairs" value="0"/>
    <att type="integer" name="SelfLoops" value="0"/>
    <att type="real" name="Stress" value="0.0"/>
    <att type="string" name="canonicalName" value="CCS"/>
    <att type="list" name="cytoscape.alias.list">
      <att type="string" name="cytoscape.alias.list" value="CCS"/>
    </att>
    <graphics type="ELLIPSE" h="40.0" w="40.0" x="1317.0" y="1410.0" fill="#66ccff" width="1" outline="#666666"/>
  </node>
  <node label="DCTN2" id="-1531">
    <att type="integer" name="Anno" value="1"/>
    <att type="real" name="AverageShortestPathLength" value="0.0"/>
    <att type="real" name="BetweennessCentrality" value="0.0"/>
    <att type="real" name="ClosenessCentrality" value="0.0"/>
    <att type="real" name="ClusteringCoefficient" value="0.03678161"/>
    <att type="integer" name="Degree" value="30"/>
    <att type="integer" name="Eccentricity" value="0"/>
    <att type="integer" name="EdgeCount" value="30"/>
    <att type="integer" name="Indegree" value="30"/>
    <att type="boolean" name="IsSingleNode" value="false"/>
    <att type="real" name="NeighborhoodConnectivity" value="65.9"/>
    <att type="string" name="Node" value="DCTN2"/>
    <att type="integer" name="Outdegree" value="0"/>
    <att type="integer" name="PartnerOfMultiEdgedNodePairs" value="0"/>
    <att type="integer" name="SelfLoops" value="0"/>
    <att type="real" name="Stress" value="0.0"/>
    <att type="string" name="canonicalName" value="DCTN2"/>
    <att type="list" name="cytoscape.alias.list">
      <att type="string" name="cytoscape.alias.list" value="DCTN2"/>
    </att>
    <graphics type="ELLIPSE" h="40.0" w="40.0" x="1508.0" y="1133.0" fill="#66ccff" width="1" outline="#666666"/>
  </node>
  <node label="DUSP4" id="-1530">
    <att type="integer" name="Anno" value="1"/>
    <att type="real" name="AverageShortestPathLength" value="0.0"/>
    <att type="real" name="BetweennessCentrality" value="0.0"/>
    <att type="real" name="ClosenessCentrality" value="0.0"/>
    <att type="real" name="ClusteringCoefficient" value="0.03231707"/>
    <att type="integer" name="Degree" value="41"/>
    <att type="integer" name="Eccentricity" value="0"/>
    <att type="integer" name="EdgeCount" value="41"/>
    <att type="integer" name="Indegree" value="41"/>
    <att type="boolean" name="IsSingleNode" value="false"/>
    <att type="real" name="NeighborhoodConnectivity" value="71.1951219512195"/>
    <att type="string" name="Node" value="DUSP4"/>
    <att type="integer" name="Outdegree" value="0"/>
    <att type="integer" name="PartnerOfMultiEdgedNodePairs" value="0"/>
    <att type="integer" name="SelfLoops" value="0"/>
    <att type="real" name="Stress" value="0.0"/>
    <att type="string" name="canonicalName" value="DUSP4"/>
    <att type="list" name="cytoscape.alias.list">
      <att type="string" name="cytoscape.alias.list" value="DUSP4"/>
    </att>
    <graphics type="ELLIPSE" h="40.0" w="40.0" x="1431.0" y="689.0" fill="#66ccff" width="1" outline="#666666"/>
  </node>
  <node label="ERG" id="-1529">
    <att type="integer" name="Anno" value="2"/>
    <att type="real" name="AverageShortestPathLength" value="2.42672414"/>
    <att type="real" name="BetweennessCentrality" value="0.01915058"/>
    <att type="real" name="ClosenessCentrality" value="0.41207815"/>
    <att type="real" name="ClusteringCoefficient" value="0.042165"/>
    <att type="integer" name="Degree" value="212"/>
    <att type="integer" name="Eccentricity" value="8"/>
    <att type="integer" name="EdgeCount" value="211"/>
    <att type="integer" name="Indegree" value="63"/>
    <att type="boolean" name="IsSingleNode" value="false"/>
    <att type="real" name="NeighborhoodConnectivity" value="51.70531400966183"/>
    <att type="string" name="Node" value="ERG"/>
    <att type="integer" name="Outdegree" value="148"/>
    <att type="integer" name="PartnerOfMultiEdgedNodePairs" value="4"/>
    <att type="integer" name="SelfLoops" value="0"/>
    <att type="real" name="Stress" value="140086.0"/>
    <att type="string" name="canonicalName" value="ERG"/>
    <att type="list" name="cytoscape.alias.list">
      <att type="string" name="cytoscape.alias.list" value="ERG"/>
    </att>
    <graphics type="TRIANGLE" h="40.0" w="40.0" x="1071.0" y="382.0" fill="#33ff33" width="1" outline="#666666"/>
  </node>
  <node label="ETV5" id="-1528">
    <att type="integer" name="Anno" value="1"/>
    <att type="real" name="AverageShortestPathLength" value="0.0"/>
    <att type="real" name="BetweennessCentrality" value="0.0"/>
    <att type="real" name="ClosenessCentrality" value="0.0"/>
    <att type="real" name="ClusteringCoefficient" value="0.05016835"/>
    <att type="integer" name="Degree" value="55"/>
    <att type="integer" name="Eccentricity" value="0"/>
    <att type="integer" name="EdgeCount" value="55"/>
    <att type="integer" name="Indegree" value="55"/>
    <att type="boolean" name="IsSingleNode" value="false"/>
    <att type="real" name="NeighborhoodConnectivity" value="97.05454545454545"/>
    <att type="string" name="Node" value="ETV5"/>
    <att type="integer" name="Outdegree" value="0"/>
    <att type="integer" name="PartnerOfMultiEdgedNodePairs" value="0"/>
    <att type="integer" name="SelfLoops" value="0"/>
    <att type="real" name="Stress" value="0.0"/>
    <att type="string" name="canonicalName" value="ETV5"/>
    <att type="list" name="cytoscape.alias.list">
      <att type="string" name="cytoscape.alias.list" value="ETV5"/>
    </att>
    <graphics type="ELLIPSE" h="40.0" w="40.0" x="1340.0" y="703.0" fill="#66ccff" width="1" outline="#666666"/>
  </node>
  <node label="FGF9" id="-1527">
    <att type="integer" name="Anno" value="1"/>
    <att type="real" name="AverageShortestPathLength" value="0.0"/>
    <att type="real" name="BetweennessCentrality" value="0.0"/>
    <att type="real" name="ClosenessCentrality" value="0.0"/>
    <att type="real" name="ClusteringCoefficient" value="0.05764706"/>
    <att type="integer" name="Degree" value="51"/>
    <att type="integer" name="Eccentricity" value="0"/>
    <att type="integer" name="EdgeCount" value="51"/>
    <att type="integer" name="Indegree" value="51"/>
    <att type="boolean" name="IsSingleNode" value="false"/>
    <att type="real" name="NeighborhoodConnectivity" value="101.86274509803921"/>
    <att type="string" name="Node" value="FGF9"/>
    <att type="integer" name="Outdegree" value="0"/>
    <att type="integer" name="PartnerOfMultiEdgedNodePairs" value="0"/>
    <att type="integer" name="SelfLoops" value="0"/>
    <att type="real" name="Stress" value="0.0"/>
    <att type="string" name="canonicalName" value="FGF9"/>
    <att type="list" name="cytoscape.alias.list">
      <att type="string" name="cytoscape.alias.list" value="FGF9"/>
    </att>
    <graphics type="ELLIPSE" h="40.0" w="40.0" x="1510.0" y="930.0" fill="#66ccff" width="1" outline="#666666"/>
  </node>
  <node label="HOXD4" id="-1526">
    <att type="integer" name="Anno" value="1"/>
    <att type="real" name="AverageShortestPathLength" value="0.0"/>
    <att type="real" name="BetweennessCentrality" value="0.0"/>
    <att type="real" name="ClosenessCentrality" value="0.0"/>
    <att type="real" name="ClusteringCoefficient" value="0.01322751"/>
    <att type="integer" name="Degree" value="28"/>
    <att type="integer" name="Eccentricity" value="0"/>
    <att type="integer" name="EdgeCount" value="28"/>
    <att type="integer" name="Indegree" value="28"/>
    <att type="boolean" name="IsSingleNode" value="false"/>
    <att type="real" name="NeighborhoodConnectivity" value="58.67857142857143"/>
    <att type="string" name="Node" value="HOXD4"/>
    <att type="integer" name="Outdegree" value="0"/>
    <att type="integer" name="PartnerOfMultiEdgedNodePairs" value="0"/>
    <att type="integer" name="SelfLoops" value="0"/>
    <att type="real" name="Stress" value="0.0"/>
    <att type="string" name="canonicalName" value="HOXD4"/>
    <att type="list" name="cytoscape.alias.list">
      <att type="string" name="cytoscape.alias.list" value="HOXD4"/>
    </att>
    <graphics type="ELLIPSE" h="40.0" w="40.0" x="1481.0" y="789.0" fill="#66ccff" width="1" outline="#666666"/>
  </node>
  <node label="NPTX2" id="-1525">
    <att type="integer" name="Anno" value="1"/>
    <att type="real" name="AverageShortestPathLength" value="0.0"/>
    <att type="real" name="BetweennessCentrality" value="0.0"/>
    <att type="real" name="ClosenessCentrality" value="0.0"/>
    <att type="real" name="ClusteringCoefficient" value="0.01282051"/>
    <att type="integer" name="Degree" value="13"/>
    <att type="integer" name="Eccentricity" value="0"/>
    <att type="integer" name="EdgeCount" value="13"/>
    <att type="integer" name="Indegree" value="13"/>
    <att type="boolean" name="IsSingleNode" value="false"/>
    <att type="real" name="NeighborhoodConnectivity" value="70.38461538461539"/>
    <att type="string" name="Node" value="NPTX2"/>
    <att type="integer" name="Outdegree" value="0"/>
    <att type="integer" name="PartnerOfMultiEdgedNodePairs" value="0"/>
    <att type="integer" name="SelfLoops" value="0"/>
    <att type="real" name="Stress" value="0.0"/>
    <att type="string" name="canonicalName" value="NPTX2"/>
    <att type="list" name="cytoscape.alias.list">
      <att type="string" name="cytoscape.alias.list" value="NPTX2"/>
    </att>
    <graphics type="ELLIPSE" h="40.0" w="40.0" x="1464.0" y="953.0" fill="#66ccff" width="1" outline="#666666"/>
  </node>
  <node label="RQCD1" id="-1524">
    <att type="integer" name="Anno" value="1"/>
    <att type="real" name="AverageShortestPathLength" value="0.0"/>
    <att type="real" name="BetweennessCentrality" value="0.0"/>
    <att type="real" name="ClosenessCentrality" value="0.0"/>
    <att type="real" name="ClusteringCoefficient" value="0.02564103"/>
    <att type="integer" name="Degree" value="27"/>
    <att type="integer" name="Eccentricity" value="0"/>
    <att type="integer" name="EdgeCount" value="27"/>
    <att type="integer" name="Indegree" value="27"/>
    <att type="boolean" name="IsSingleNode" value="false"/>
    <att type="real" name="NeighborhoodConnectivity" value="109.33333333333333"/>
    <att type="string" name="Node" value="RQCD1"/>
    <att type="integer" name="Outdegree" value="0"/>
    <att type="integer" name="PartnerOfMultiEdgedNodePairs" value="0"/>
    <att type="integer" name="SelfLoops" value="0"/>
    <att type="real" name="Stress" value="0.0"/>
    <att type="string" name="canonicalName" value="RQCD1"/>
    <att type="list" name="cytoscape.alias.list">
      <att type="string" name="cytoscape.alias.list" value="RQCD1"/>
    </att>
    <graphics type="ELLIPSE" h="40.0" w="40.0" x="1100.0" y="697.0" fill="#66ccff" width="1" outline="#666666"/>
  </node>
  <node label="SGK1" id="-1523">
    <att type="integer" name="Anno" value="1"/>
    <att type="real" name="AverageShortestPathLength" value="0.0"/>
    <att type="real" name="BetweennessCentrality" value="0.0"/>
    <att type="real" name="ClosenessCentrality" value="0.0"/>
    <att type="real" name="ClusteringCoefficient" value="0.02978884"/>
    <att type="integer" name="Degree" value="52"/>
    <att type="integer" name="Eccentricity" value="0"/>
    <att type="integer" name="EdgeCount" value="52"/>
    <att type="integer" name="Indegree" value="52"/>
    <att type="boolean" name="IsSingleNode" value="false"/>
    <att type="real" name="NeighborhoodConnectivity" value="96.17307692307692"/>
    <att type="string" name="Node" value="SGK1"/>
    <att type="integer" name="Outdegree" value="0"/>
    <att type="integer" name="PartnerOfMultiEdgedNodePairs" value="0"/>
    <att type="integer" name="SelfLoops" value="0"/>
    <att type="real" name="Stress" value="0.0"/>
    <att type="string" name="canonicalName" value="SGK1"/>
    <att type="list" name="cytoscape.alias.list">
      <att type="string" name="cytoscape.alias.list" value="SGK1"/>
    </att>
    <graphics type="ELLIPSE" h="40.0" w="40.0" x="1215.0" y="717.0" fill="#66ccff" width="1" outline="#666666"/>
  </node>
  <node label="SLC44A1" id="-1522">
    <att type="integer" name="Anno" value="1"/>
    <att type="real" name="AverageShortestPathLength" value="0.0"/>
    <att type="real" name="BetweennessCentrality" value="0.0"/>
    <att type="real" name="ClosenessCentrality" value="0.0"/>
    <att type="real" name="ClusteringCoefficient" value="0.08730159"/>
    <att type="integer" name="Degree" value="28"/>
    <att type="integer" name="Eccentricity" value="0"/>
    <att type="integer" name="EdgeCount" value="28"/>
    <att type="integer" name="Indegree" value="28"/>
    <att type="boolean" name="IsSingleNode" value="false"/>
    <att type="real" name="NeighborhoodConnectivity" value="117.42857142857143"/>
    <att type="string" name="Node" value="SLC44A1"/>
    <att type="integer" name="Outdegree" value="0"/>
    <att type="integer" name="PartnerOfMultiEdgedNodePairs" value="0"/>
    <att type="integer" name="SelfLoops" value="0"/>
    <att type="real" name="Stress" value="0.0"/>
    <att type="string" name="canonicalName" value="SLC44A1"/>
    <att type="list" name="cytoscape.alias.list">
      <att type="string" name="cytoscape.alias.list" value="SLC44A1"/>
    </att>
    <graphics type="ELLIPSE" h="40.0" w="40.0" x="1120.0" y="778.0" fill="#66ccff" width="1" outline="#666666"/>
  </node>
  <node label="SORBS2" id="-1521">
    <att type="integer" name="Anno" value="1"/>
    <att type="real" name="AverageShortestPathLength" value="0.0"/>
    <att type="real" name="BetweennessCentrality" value="0.0"/>
    <att type="real" name="ClosenessCentrality" value="0.0"/>
    <att type="real" name="ClusteringCoefficient" value="0.09477124"/>
    <att type="integer" name="Degree" value="18"/>
    <att type="integer" name="Eccentricity" value="0"/>
    <att type="integer" name="EdgeCount" value="18"/>
    <att type="integer" name="Indegree" value="18"/>
    <att type="boolean" name="IsSingleNode" value="false"/>
    <att type="real" name="NeighborhoodConnectivity" value="133.38888888888889"/>
    <att type="string" name="Node" value="SORBS2"/>
    <att type="integer" name="Outdegree" value="0"/>
    <att type="integer" name="PartnerOfMultiEdgedNodePairs" value="0"/>
    <att type="integer" name="SelfLoops" value="0"/>
    <att type="real" name="Stress" value="0.0"/>
    <att type="string" name="canonicalName" value="SORBS2"/>
    <att type="list" name="cytoscape.alias.list">
      <att type="string" name="cytoscape.alias.list" value="SORBS2"/>
    </att>
    <graphics type="ELLIPSE" h="40.0" w="40.0" x="1163.0" y="540.0" fill="#66ccff" width="1" outline="#666666"/>
  </node>
  <node label="TIMP3" id="-1520">
    <att type="integer" name="Anno" value="1"/>
    <att type="real" name="AverageShortestPathLength" value="0.0"/>
    <att type="real" name="BetweennessCentrality" value="0.0"/>
    <att type="real" name="ClosenessCentrality" value="0.0"/>
    <att type="real" name="ClusteringCoefficient" value="0.04009662"/>
    <att type="integer" name="Degree" value="46"/>
    <att type="integer" name="Eccentricity" value="0"/>
    <att type="integer" name="EdgeCount" value="46"/>
    <att type="integer" name="Indegree" value="46"/>
    <att type="boolean" name="IsSingleNode" value="false"/>
    <att type="real" name="NeighborhoodConnectivity" value="113.71739130434783"/>
    <att type="string" name="Node" value="TIMP3"/>
    <att type="integer" name="Outdegree" value="0"/>
    <att type="integer" name="PartnerOfMultiEdgedNodePairs" value="0"/>
    <att type="integer" name="SelfLoops" value="0"/>
    <att type="real" name="Stress" value="0.0"/>
    <att type="string" name="canonicalName" value="TIMP3"/>
    <att type="list" name="cytoscape.alias.list">
      <att type="string" name="cytoscape.alias.list" value="TIMP3"/>
    </att>
    <graphics type="ELLIPSE" h="40.0" w="40.0" x="1177.0" y="1378.0" fill="#66ccff" width="1" outline="#666666"/>
  </node>
  <node label="TNPO3" id="-1519">
    <att type="integer" name="Anno" value="1"/>
    <att type="real" name="AverageShortestPathLength" value="0.0"/>
    <att type="real" name="BetweennessCentrality" value="0.0"/>
    <att type="real" name="ClosenessCentrality" value="0.0"/>
    <att type="real" name="ClusteringCoefficient" value="0.01082251"/>
    <att type="integer" name="Degree" value="22"/>
    <att type="integer" name="Eccentricity" value="0"/>
    <att type="integer" name="EdgeCount" value="22"/>
    <att type="integer" name="Indegree" value="22"/>
    <att type="boolean" name="IsSingleNode" value="false"/>
    <att type="real" name="NeighborhoodConnectivity" value="88.0"/>
    <att type="string" name="Node" value="TNPO3"/>
    <att type="integer" name="Outdegree" value="0"/>
    <att type="integer" name="PartnerOfMultiEdgedNodePairs" value="0"/>
    <att type="integer" name="SelfLoops" value="0"/>
    <att type="real" name="Stress" value="0.0"/>
    <att type="string" name="canonicalName" value="TNPO3"/>
    <att type="list" name="cytoscape.alias.list">
      <att type="string" name="cytoscape.alias.list" value="TNPO3"/>
    </att>
    <graphics type="ELLIPSE" h="40.0" w="40.0" x="747.0" y="594.0" fill="#66ccff" width="1" outline="#666666"/>
  </node>
  <node label="UPF3B" id="-1518">
    <att type="integer" name="Anno" value="1"/>
    <att type="real" name="AverageShortestPathLength" value="0.0"/>
    <att type="real" name="BetweennessCentrality" value="0.0"/>
    <att type="real" name="ClosenessCentrality" value="0.0"/>
    <att type="real" name="ClusteringCoefficient" value="0.0"/>
    <att type="integer" name="Degree" value="4"/>
    <att type="integer" name="Eccentricity" value="0"/>
    <att type="integer" name="EdgeCount" value="4"/>
    <att type="integer" name="Indegree" value="4"/>
    <att type="boolean" name="IsSingleNode" value="false"/>
    <att type="real" name="NeighborhoodConnectivity" value="113.75"/>
    <att type="string" name="Node" value="UPF3B"/>
    <att type="integer" name="Outdegree" value="0"/>
    <att type="integer" name="PartnerOfMultiEdgedNodePairs" value="0"/>
    <att type="integer" name="SelfLoops" value="0"/>
    <att type="real" name="Stress" value="0.0"/>
    <att type="string" name="canonicalName" value="UPF3B"/>
    <att type="list" name="cytoscape.alias.list">
      <att type="string" name="cytoscape.alias.list" value="UPF3B"/>
    </att>
    <graphics type="ELLIPSE" h="40.0" w="40.0" x="1328.0" y="602.0" fill="#66ccff" width="1" outline="#666666"/>
  </node>
  <node label="AP1" id="-1517">
    <att type="integer" name="Anno" value="2"/>
    <att type="real" name="AverageShortestPathLength" value="3.72766416"/>
    <att type="real" name="BetweennessCentrality" value="0.0"/>
    <att type="real" name="ClosenessCentrality" value="0.26826451"/>
    <att type="real" name="ClusteringCoefficient" value="0.3"/>
    <att type="integer" name="Degree" value="6"/>
    <att type="integer" name="Eccentricity" value="9"/>
    <att type="integer" name="EdgeCount" value="6"/>
    <att type="integer" name="Indegree" value="0"/>
    <att type="boolean" name="IsSingleNode" value="false"/>
    <att type="real" name="NeighborhoodConnectivity" value="88.16666666666667"/>
    <att type="string" name="Node" value="AP1"/>
    <att type="integer" name="Outdegree" value="6"/>
    <att type="integer" name="PartnerOfMultiEdgedNodePairs" value="0"/>
    <att type="integer" name="SelfLoops" value="0"/>
    <att type="real" name="Stress" value="0.0"/>
    <att type="string" name="canonicalName" value="AP1"/>
    <att type="list" name="cytoscape.alias.list">
      <att type="string" name="cytoscape.alias.list" value="AP1"/>
    </att>
    <graphics type="TRIANGLE" h="40.0" w="40.0" x="1770.0" y="867.0" fill="#33ff33" width="1" outline="#666666"/>
  </node>
  <node label="COL5A1" id="-1516">
    <att type="integer" name="Anno" value="1"/>
    <att type="real" name="AverageShortestPathLength" value="0.0"/>
    <att type="real" name="BetweennessCentrality" value="0.0"/>
    <att type="real" name="ClosenessCentrality" value="0.0"/>
    <att type="real" name="ClusteringCoefficient" value="0.13333333"/>
    <att type="integer" name="Degree" value="6"/>
    <att type="integer" name="Eccentricity" value="0"/>
    <att type="integer" name="EdgeCount" value="6"/>
    <att type="integer" name="Indegree" value="6"/>
    <att type="boolean" name="IsSingleNode" value="false"/>
    <att type="real" name="NeighborhoodConnectivity" value="128.33333333333334"/>
    <att type="string" name="Node" value="COL5A1"/>
    <att type="integer" name="Outdegree" value="0"/>
    <att type="integer" name="PartnerOfMultiEdgedNodePairs" value="0"/>
    <att type="integer" name="SelfLoops" value="0"/>
    <att type="real" name="Stress" value="0.0"/>
    <att type="string" name="canonicalName" value="COL5A1"/>
    <att type="list" name="cytoscape.alias.list">
      <att type="string" name="cytoscape.alias.list" value="COL5A1"/>
    </att>
    <graphics type="ELLIPSE" h="40.0" w="40.0" x="1290.0" y="1169.0" fill="#66ccff" width="1" outline="#666666"/>
  </node>
  <node label="FOS" id="-1515">
    <att type="integer" name="Anno" value="2"/>
    <att type="real" name="AverageShortestPathLength" value="2.79741379"/>
    <att type="real" name="BetweennessCentrality" value="0.00384952"/>
    <att type="real" name="ClosenessCentrality" value="0.35747304"/>
    <att type="real" name="ClusteringCoefficient" value="0.04"/>
    <att type="integer" name="Degree" value="152"/>
    <att type="integer" name="Eccentricity" value="8"/>
    <att type="integer" name="EdgeCount" value="152"/>
    <att type="integer" name="Indegree" value="57"/>
    <att type="boolean" name="IsSingleNode" value="false"/>
    <att type="real" name="NeighborhoodConnectivity" value="58.486666666666665"/>
    <att type="string" name="Node" value="FOS"/>
    <att type="integer" name="Outdegree" value="95"/>
    <att type="integer" name="PartnerOfMultiEdgedNodePairs" value="2"/>
    <att type="integer" name="SelfLoops" value="0"/>
    <att type="real" name="Stress" value="39491.0"/>
    <att type="string" name="canonicalName" value="FOS"/>
    <att type="list" name="cytoscape.alias.list">
      <att type="string" name="cytoscape.alias.list" value="FOS"/>
    </att>
    <graphics type="TRIANGLE" h="40.0" w="40.0" x="1374.0" y="822.0" fill="#33ff33" width="1" outline="#666666"/>
  </node>
  <node label="FOSL1" id="-1514">
    <att type="integer" name="Anno" value="2"/>
    <att type="real" name="AverageShortestPathLength" value="2.84375"/>
    <att type="real" name="BetweennessCentrality" value="0.00114642"/>
    <att type="real" name="ClosenessCentrality" value="0.35164835"/>
    <att type="real" name="ClusteringCoefficient" value="0.06464174"/>
    <att type="integer" name="Degree" value="109"/>
    <att type="integer" name="Eccentricity" value="8"/>
    <att type="integer" name="EdgeCount" value="108"/>
    <att type="integer" name="Indegree" value="23"/>
    <att type="boolean" name="IsSingleNode" value="false"/>
    <att type="real" name="NeighborhoodConnectivity" value="55.76851851851852"/>
    <att type="string" name="Node" value="FOSL1"/>
    <att type="integer" name="Outdegree" value="85"/>
    <att type="integer" name="PartnerOfMultiEdgedNodePairs" value="0"/>
    <att type="integer" name="SelfLoops" value="0"/>
    <att type="real" name="Stress" value="16767.0"/>
    <att type="string" name="canonicalName" value="FOSL1"/>
    <att type="list" name="cytoscape.alias.list">
      <att type="string" name="cytoscape.alias.list" value="FOSL1"/>
    </att>
    <graphics type="TRIANGLE" h="40.0" w="40.0" x="1557.0" y="713.0" fill="#33ff33" width="1" outline="#666666"/>
  </node>
  <node label="HBEGF" id="-1513">
    <att type="integer" name="Anno" value="1"/>
    <att type="real" name="AverageShortestPathLength" value="0.0"/>
    <att type="real" name="BetweennessCentrality" value="0.0"/>
    <att type="real" name="ClosenessCentrality" value="0.0"/>
    <att type="real" name="ClusteringCoefficient" value="0.07246377"/>
    <att type="integer" name="Degree" value="46"/>
    <att type="integer" name="Eccentricity" value="0"/>
    <att type="integer" name="EdgeCount" value="46"/>
    <att type="integer" name="Indegree" value="46"/>
    <att type="boolean" name="IsSingleNode" value="false"/>
    <att type="real" name="NeighborhoodConnectivity" value="136.5"/>
    <att type="string" name="Node" value="HBEGF"/>
    <att type="integer" name="Outdegree" value="0"/>
    <att type="integer" name="PartnerOfMultiEdgedNodePairs" value="0"/>
    <att type="integer" name="SelfLoops" value="0"/>
    <att type="real" name="Stress" value="0.0"/>
    <att type="string" name="canonicalName" value="HBEGF"/>
    <att type="list" name="cytoscape.alias.list">
      <att type="string" name="cytoscape.alias.list" value="HBEGF"/>
    </att>
    <graphics type="ELLIPSE" h="40.0" w="40.0" x="1310.0" y="621.0" fill="#66ccff" width="1" outline="#666666"/>
  </node>
  <node label="JUN" id="-1512">
    <att type="integer" name="Anno" value="2"/>
    <att type="real" name="AverageShortestPathLength" value="2.73814655"/>
    <att type="real" name="BetweennessCentrality" value="0.00853738"/>
    <att type="real" name="ClosenessCentrality" value="0.36521055"/>
    <att type="real" name="ClusteringCoefficient" value="0.0430729"/>
    <att type="integer" name="Degree" value="216"/>
    <att type="integer" name="Eccentricity" value="8"/>
    <att type="integer" name="EdgeCount" value="215"/>
    <att type="integer" name="Indegree" value="90"/>
    <att type="boolean" name="IsSingleNode" value="false"/>
    <att type="real" name="NeighborhoodConnectivity" value="64.46009389671362"/>
    <att type="string" name="Node" value="JUN"/>
    <att type="integer" name="Outdegree" value="125"/>
    <att type="integer" name="PartnerOfMultiEdgedNodePairs" value="2"/>
    <att type="integer" name="SelfLoops" value="0"/>
    <att type="real" name="Stress" value="77877.0"/>
    <att type="string" name="canonicalName" value="JUN"/>
    <att type="list" name="cytoscape.alias.list">
      <att type="string" name="cytoscape.alias.list" value="JUN"/>
    </att>
    <graphics type="TRIANGLE" h="40.0" w="40.0" x="1266.0" y="824.0" fill="#33ff33" width="1" outline="#666666"/>
  </node>
  <node label="PAH" id="-1511">
    <att type="integer" name="Anno" value="1"/>
    <att type="real" name="AverageShortestPathLength" value="0.0"/>
    <att type="real" name="BetweennessCentrality" value="0.0"/>
    <att type="real" name="ClosenessCentrality" value="0.0"/>
    <att type="real" name="ClusteringCoefficient" value="0.06666667"/>
    <att type="integer" name="Degree" value="6"/>
    <att type="integer" name="Eccentricity" value="0"/>
    <att type="integer" name="EdgeCount" value="6"/>
    <att type="integer" name="Indegree" value="6"/>
    <att type="boolean" name="IsSingleNode" value="false"/>
    <att type="real" name="NeighborhoodConnectivity" value="103.83333333333333"/>
    <att type="string" name="Node" value="PAH"/>
    <att type="integer" name="Outdegree" value="0"/>
    <att type="integer" name="PartnerOfMultiEdgedNodePairs" value="0"/>
    <att type="integer" name="SelfLoops" value="0"/>
    <att type="real" name="Stress" value="0.0"/>
    <att type="string" name="canonicalName" value="PAH"/>
    <att type="list" name="cytoscape.alias.list">
      <att type="string" name="cytoscape.alias.list" value="PAH"/>
    </att>
    <graphics type="ELLIPSE" h="40.0" w="40.0" x="1596.0" y="983.0" fill="#66ccff" width="1" outline="#666666"/>
  </node>
  <node label="AR" id="-1510">
    <att type="integer" name="Anno" value="2"/>
    <att type="real" name="AverageShortestPathLength" value="2.79594017"/>
    <att type="real" name="BetweennessCentrality" value="1.575E-4"/>
    <att type="real" name="ClosenessCentrality" value="0.35766144"/>
    <att type="real" name="ClusteringCoefficient" value="0.01212121"/>
    <att type="integer" name="Degree" value="55"/>
    <att type="integer" name="Eccentricity" value="8"/>
    <att type="integer" name="EdgeCount" value="55"/>
    <att type="integer" name="Indegree" value="3"/>
    <att type="boolean" name="IsSingleNode" value="false"/>
    <att type="real" name="NeighborhoodConnectivity" value="41.472727272727276"/>
    <att type="string" name="Node" value="AR"/>
    <att type="integer" name="Outdegree" value="52"/>
    <att type="integer" name="PartnerOfMultiEdgedNodePairs" value="0"/>
    <att type="integer" name="SelfLoops" value="0"/>
    <att type="real" name="Stress" value="1690.0"/>
    <att type="string" name="canonicalName" value="AR"/>
    <att type="list" name="cytoscape.alias.list">
      <att type="string" name="cytoscape.alias.list" value="AR"/>
    </att>
    <graphics type="TRIANGLE" h="40.0" w="40.0" x="1077.0" y="944.0" fill="#33ff33" width="1" outline="#666666"/>
  </node>
  <node label="AMMECR1" id="-1509">
    <att type="integer" name="Anno" value="1"/>
    <att type="real" name="AverageShortestPathLength" value="0.0"/>
    <att type="real" name="BetweennessCentrality" value="0.0"/>
    <att type="real" name="ClosenessCentrality" value="0.0"/>
    <att type="real" name="ClusteringCoefficient" value="0.04166667"/>
    <att type="integer" name="Degree" value="33"/>
    <att type="integer" name="Eccentricity" value="0"/>
    <att type="integer" name="EdgeCount" value="33"/>
    <att type="integer" name="Indegree" value="33"/>
    <att type="boolean" name="IsSingleNode" value="false"/>
    <att type="real" name="NeighborhoodConnectivity" value="131.1818181818182"/>
    <att type="string" name="Node" value="AMMECR1"/>
    <att type="integer" name="Outdegree" value="0"/>
    <att type="integer" name="PartnerOfMultiEdgedNodePairs" value="0"/>
    <att type="integer" name="SelfLoops" value="0"/>
    <att type="real" name="Stress" value="0.0"/>
    <att type="string" name="canonicalName" value="AMMECR1"/>
    <att type="list" name="cytoscape.alias.list">
      <att type="string" name="cytoscape.alias.list" value="AMMECR1"/>
    </att>
    <graphics type="ELLIPSE" h="40.0" w="40.0" x="1311.0" y="851.0" fill="#66ccff" width="1" outline="#666666"/>
  </node>
  <node label="ANGPTL2" id="-1508">
    <att type="integer" name="Anno" value="1"/>
    <att type="real" name="AverageShortestPathLength" value="0.0"/>
    <att type="real" name="BetweennessCentrality" value="0.0"/>
    <att type="real" name="ClosenessCentrality" value="0.0"/>
    <att type="real" name="ClusteringCoefficient" value="0.03333333"/>
    <att type="integer" name="Degree" value="6"/>
    <att type="integer" name="Eccentricity" value="0"/>
    <att type="integer" name="EdgeCount" value="6"/>
    <att type="integer" name="Indegree" value="6"/>
    <att type="boolean" name="IsSingleNode" value="false"/>
    <att type="real" name="NeighborhoodConnectivity" value="111.16666666666667"/>
    <att type="string" name="Node" value="ANGPTL2"/>
    <att type="integer" name="Outdegree" value="0"/>
    <att type="integer" name="PartnerOfMultiEdgedNodePairs" value="0"/>
    <att type="integer" name="SelfLoops" value="0"/>
    <att type="real" name="Stress" value="0.0"/>
    <att type="string" name="canonicalName" value="ANGPTL2"/>
    <att type="list" name="cytoscape.alias.list">
      <att type="string" name="cytoscape.alias.list" value="ANGPTL2"/>
    </att>
    <graphics type="ELLIPSE" h="40.0" w="40.0" x="1463.0" y="1229.0" fill="#66ccff" width="1" outline="#666666"/>
  </node>
  <node label="ANKS1A" id="-1507">
    <att type="integer" name="Anno" value="1"/>
    <att type="real" name="AverageShortestPathLength" value="0.0"/>
    <att type="real" name="BetweennessCentrality" value="0.0"/>
    <att type="real" name="ClosenessCentrality" value="0.0"/>
    <att type="real" name="ClusteringCoefficient" value="0.05072464"/>
    <att type="integer" name="Degree" value="24"/>
    <att type="integer" name="Eccentricity" value="0"/>
    <att type="integer" name="EdgeCount" value="24"/>
    <att type="integer" name="Indegree" value="24"/>
    <att type="boolean" name="IsSingleNode" value="false"/>
    <att type="real" name="NeighborhoodConnectivity" value="130.75"/>
    <att type="string" name="Node" value="ANKS1A"/>
    <att type="integer" name="Outdegree" value="0"/>
    <att type="integer" name="PartnerOfMultiEdgedNodePairs" value="0"/>
    <att type="integer" name="SelfLoops" value="0"/>
    <att type="real" name="Stress" value="0.0"/>
    <att type="string" name="canonicalName" value="ANKS1A"/>
    <att type="list" name="cytoscape.alias.list">
      <att type="string" name="cytoscape.alias.list" value="ANKS1A"/>
    </att>
    <graphics type="ELLIPSE" h="40.0" w="40.0" x="1106.0" y="469.0" fill="#66ccff" width="1" outline="#666666"/>
  </node>
  <node label="APRT" id="-1506">
    <att type="integer" name="Anno" value="1"/>
    <att type="real" name="AverageShortestPathLength" value="0.0"/>
    <att type="real" name="BetweennessCentrality" value="0.0"/>
    <att type="real" name="ClosenessCentrality" value="0.0"/>
    <att type="real" name="ClusteringCoefficient" value="0.01111111"/>
    <att type="integer" name="Degree" value="10"/>
    <att type="integer" name="Eccentricity" value="0"/>
    <att type="integer" name="EdgeCount" value="10"/>
    <att type="integer" name="Indegree" value="10"/>
    <att type="boolean" name="IsSingleNode" value="false"/>
    <att type="real" name="NeighborhoodConnectivity" value="66.3"/>
    <att type="string" name="Node" value="APRT"/>
    <att type="integer" name="Outdegree" value="0"/>
    <att type="integer" name="PartnerOfMultiEdgedNodePairs" value="0"/>
    <att type="integer" name="SelfLoops" value="0"/>
    <att type="real" name="Stress" value="0.0"/>
    <att type="string" name="canonicalName" value="APRT"/>
    <att type="list" name="cytoscape.alias.list">
      <att type="string" name="cytoscape.alias.list" value="APRT"/>
    </att>
    <graphics type="ELLIPSE" h="40.0" w="40.0" x="626.0" y="995.0" fill="#66ccff" width="1" outline="#666666"/>
  </node>
  <node label="AVPR1A" id="-1505">
    <att type="integer" name="Anno" value="1"/>
    <att type="real" name="AverageShortestPathLength" value="0.0"/>
    <att type="real" name="BetweennessCentrality" value="0.0"/>
    <att type="real" name="ClosenessCentrality" value="0.0"/>
    <att type="real" name="ClusteringCoefficient" value="0.0"/>
    <att type="integer" name="Degree" value="3"/>
    <att type="integer" name="Eccentricity" value="0"/>
    <att type="integer" name="EdgeCount" value="3"/>
    <att type="integer" name="Indegree" value="3"/>
    <att type="boolean" name="IsSingleNode" value="false"/>
    <att type="real" name="NeighborhoodConnectivity" value="80.33333333333333"/>
    <att type="string" name="Node" value="AVPR1A"/>
    <att type="integer" name="Outdegree" value="0"/>
    <att type="integer" name="PartnerOfMultiEdgedNodePairs" value="0"/>
    <att type="integer" name="SelfLoops" value="0"/>
    <att type="real" name="Stress" value="0.0"/>
    <att type="string" name="canonicalName" value="AVPR1A"/>
    <att type="list" name="cytoscape.alias.list">
      <att type="string" name="cytoscape.alias.list" value="AVPR1A"/>
    </att>
    <graphics type="ELLIPSE" h="40.0" w="40.0" x="654.0" y="728.0" fill="#66ccff" width="1" outline="#666666"/>
  </node>
  <node label="BEST2" id="-1504">
    <att type="integer" name="Anno" value="1"/>
    <att type="real" name="AverageShortestPathLength" value="0.0"/>
    <att type="real" name="BetweennessCentrality" value="0.0"/>
    <att type="real" name="ClosenessCentrality" value="0.0"/>
    <att type="real" name="ClusteringCoefficient" value="0.0"/>
    <att type="integer" name="Degree" value="6"/>
    <att type="integer" name="Eccentricity" value="0"/>
    <att type="integer" name="EdgeCount" value="6"/>
    <att type="integer" name="Indegree" value="6"/>
    <att type="boolean" name="IsSingleNode" value="false"/>
    <att type="real" name="NeighborhoodConnectivity" value="69.16666666666667"/>
    <att type="string" name="Node" value="BEST2"/>
    <att type="integer" name="Outdegree" value="0"/>
    <att type="integer" name="PartnerOfMultiEdgedNodePairs" value="0"/>
    <att type="integer" name="SelfLoops" value="0"/>
    <att type="real" name="Stress" value="0.0"/>
    <att type="string" name="canonicalName" value="BEST2"/>
    <att type="list" name="cytoscape.alias.list">
      <att type="string" name="cytoscape.alias.list" value="BEST2"/>
    </att>
    <graphics type="ELLIPSE" h="40.0" w="40.0" x="1409.0" y="1351.0" fill="#66ccff" width="1" outline="#666666"/>
  </node>
  <node label="BNC2" id="-1503">
    <att type="integer" name="Anno" value="1"/>
    <att type="real" name="AverageShortestPathLength" value="0.0"/>
    <att type="real" name="BetweennessCentrality" value="0.0"/>
    <att type="real" name="ClosenessCentrality" value="0.0"/>
    <att type="real" name="ClusteringCoefficient" value="0.02105263"/>
    <att type="integer" name="Degree" value="20"/>
    <att type="integer" name="Eccentricity" value="0"/>
    <att type="integer" name="EdgeCount" value="20"/>
    <att type="integer" name="Indegree" value="20"/>
    <att type="boolean" name="IsSingleNode" value="false"/>
    <att type="real" name="NeighborhoodConnectivity" value="68.5"/>
    <att type="string" name="Node" value="BNC2"/>
    <att type="integer" name="Outdegree" value="0"/>
    <att type="integer" name="PartnerOfMultiEdgedNodePairs" value="0"/>
    <att type="integer" name="SelfLoops" value="0"/>
    <att type="real" name="Stress" value="0.0"/>
    <att type="string" name="canonicalName" value="BNC2"/>
    <att type="list" name="cytoscape.alias.list">
      <att type="string" name="cytoscape.alias.list" value="BNC2"/>
    </att>
    <graphics type="ELLIPSE" h="40.0" w="40.0" x="1340.0" y="796.0" fill="#66ccff" width="1" outline="#666666"/>
  </node>
  <node label="CDKN1A" id="-1502">
    <att type="integer" name="Anno" value="1"/>
    <att type="real" name="AverageShortestPathLength" value="0.0"/>
    <att type="real" name="BetweennessCentrality" value="0.0"/>
    <att type="real" name="ClosenessCentrality" value="0.0"/>
    <att type="real" name="ClusteringCoefficient" value="0.03783784"/>
    <att type="integer" name="Degree" value="75"/>
    <att type="integer" name="Eccentricity" value="0"/>
    <att type="integer" name="EdgeCount" value="75"/>
    <att type="integer" name="Indegree" value="75"/>
    <att type="boolean" name="IsSingleNode" value="false"/>
    <att type="real" name="NeighborhoodConnectivity" value="84.89333333333333"/>
    <att type="string" name="Node" value="CDKN1A"/>
    <att type="integer" name="Outdegree" value="0"/>
    <att type="integer" name="PartnerOfMultiEdgedNodePairs" value="0"/>
    <att type="integer" name="SelfLoops" value="0"/>
    <att type="real" name="Stress" value="0.0"/>
    <att type="string" name="canonicalName" value="CDKN1A"/>
    <att type="list" name="cytoscape.alias.list">
      <att type="string" name="cytoscape.alias.list" value="CDKN1A"/>
    </att>
    <graphics type="ELLIPSE" h="40.0" w="40.0" x="999.0" y="661.0" fill="#66ccff" width="1" outline="#666666"/>
  </node>
  <node label="CFLAR" id="-1501">
    <att type="integer" name="Anno" value="1"/>
    <att type="real" name="AverageShortestPathLength" value="0.0"/>
    <att type="real" name="BetweennessCentrality" value="0.0"/>
    <att type="real" name="ClosenessCentrality" value="0.0"/>
    <att type="real" name="ClusteringCoefficient" value="0.0"/>
    <att type="integer" name="Degree" value="7"/>
    <att type="integer" name="Eccentricity" value="0"/>
    <att type="integer" name="EdgeCount" value="7"/>
    <att type="integer" name="Indegree" value="7"/>
    <att type="boolean" name="IsSingleNode" value="false"/>
    <att type="real" name="NeighborhoodConnectivity" value="42.714285714285715"/>
    <att type="string" name="Node" value="CFLAR"/>
    <att type="integer" name="Outdegree" value="0"/>
    <att type="integer" name="PartnerOfMultiEdgedNodePairs" value="0"/>
    <att type="integer" name="SelfLoops" value="0"/>
    <att type="real" name="Stress" value="0.0"/>
    <att type="string" name="canonicalName" value="CFLAR"/>
    <att type="list" name="cytoscape.alias.list">
      <att type="string" name="cytoscape.alias.list" value="CFLAR"/>
    </att>
    <graphics type="ELLIPSE" h="40.0" w="40.0" x="894.0" y="639.0" fill="#66ccff" width="1" outline="#666666"/>
  </node>
  <node label="CTGF" id="-1500">
    <att type="integer" name="Anno" value="1"/>
    <att type="real" name="AverageShortestPathLength" value="0.0"/>
    <att type="real" name="BetweennessCentrality" value="0.0"/>
    <att type="real" name="ClosenessCentrality" value="0.0"/>
    <att type="real" name="ClusteringCoefficient" value="0.02857143"/>
    <att type="integer" name="Degree" value="56"/>
    <att type="integer" name="Eccentricity" value="0"/>
    <att type="integer" name="EdgeCount" value="56"/>
    <att type="integer" name="Indegree" value="56"/>
    <att type="boolean" name="IsSingleNode" value="false"/>
    <att type="real" name="NeighborhoodConnectivity" value="73.875"/>
    <att type="string" name="Node" value="CTGF"/>
    <att type="integer" name="Outdegree" value="0"/>
    <att type="integer" name="PartnerOfMultiEdgedNodePairs" value="0"/>
    <att type="integer" name="SelfLoops" value="0"/>
    <att type="real" name="Stress" value="0.0"/>
    <att type="string" name="canonicalName" value="CTGF"/>
    <att type="list" name="cytoscape.alias.list">
      <att type="string" name="cytoscape.alias.list" value="CTGF"/>
    </att>
    <graphics type="ELLIPSE" h="40.0" w="40.0" x="1177.0" y="849.0" fill="#66ccff" width="1" outline="#666666"/>
  </node>
  <node label="DENND2D" id="-1499">
    <att type="integer" name="Anno" value="1"/>
    <att type="real" name="AverageShortestPathLength" value="0.0"/>
    <att type="real" name="BetweennessCentrality" value="0.0"/>
    <att type="real" name="ClosenessCentrality" value="0.0"/>
    <att type="real" name="ClusteringCoefficient" value="0.08333333"/>
    <att type="integer" name="Degree" value="4"/>
    <att type="integer" name="Eccentricity" value="0"/>
    <att type="integer" name="EdgeCount" value="4"/>
    <att type="integer" name="Indegree" value="4"/>
    <att type="boolean" name="IsSingleNode" value="false"/>
    <att type="real" name="NeighborhoodConnectivity" value="111.25"/>
    <att type="string" name="Node" value="DENND2D"/>
    <att type="integer" name="Outdegree" value="0"/>
    <att type="integer" name="PartnerOfMultiEdgedNodePairs" value="0"/>
    <att type="integer" name="SelfLoops" value="0"/>
    <att type="real" name="Stress" value="0.0"/>
    <att type="string" name="canonicalName" value="DENND2D"/>
    <att type="list" name="cytoscape.alias.list">
      <att type="string" name="cytoscape.alias.list" value="DENND2D"/>
    </att>
    <graphics type="ELLIPSE" h="40.0" w="40.0" x="1074.0" y="533.0" fill="#66ccff" width="1" outline="#666666"/>
  </node>
  <node label="DNAJB1" id="-1498">
    <att type="integer" name="Anno" value="1"/>
    <att type="real" name="AverageShortestPathLength" value="0.0"/>
    <att type="real" name="BetweennessCentrality" value="0.0"/>
    <att type="real" name="ClosenessCentrality" value="0.0"/>
    <att type="real" name="ClusteringCoefficient" value="0.01507937"/>
    <att type="integer" name="Degree" value="36"/>
    <att type="integer" name="Eccentricity" value="0"/>
    <att type="integer" name="EdgeCount" value="36"/>
    <att type="integer" name="Indegree" value="36"/>
    <att type="boolean" name="IsSingleNode" value="false"/>
    <att type="real" name="NeighborhoodConnectivity" value="61.833333333333336"/>
    <att type="string" name="Node" value="DNAJB1"/>
    <att type="integer" name="Outdegree" value="0"/>
    <att type="integer" name="PartnerOfMultiEdgedNodePairs" value="0"/>
    <att type="integer" name="SelfLoops" value="0"/>
    <att type="real" name="Stress" value="0.0"/>
    <att type="string" name="canonicalName" value="DNAJB1"/>
    <att type="list" name="cytoscape.alias.list">
      <att type="string" name="cytoscape.alias.list" value="DNAJB1"/>
    </att>
    <graphics type="ELLIPSE" h="40.0" w="40.0" x="1022.0" y="653.0" fill="#66ccff" width="1" outline="#666666"/>
  </node>
  <node label="FAM134A" id="-1497">
    <att type="integer" name="Anno" value="1"/>
    <att type="real" name="AverageShortestPathLength" value="0.0"/>
    <att type="real" name="BetweennessCentrality" value="0.0"/>
    <att type="real" name="ClosenessCentrality" value="0.0"/>
    <att type="real" name="ClusteringCoefficient" value="0.03571429"/>
    <att type="integer" name="Degree" value="21"/>
    <att type="integer" name="Eccentricity" value="0"/>
    <att type="integer" name="EdgeCount" value="21"/>
    <att type="integer" name="Indegree" value="21"/>
    <att type="boolean" name="IsSingleNode" value="false"/>
    <att type="real" name="NeighborhoodConnectivity" value="121.04761904761905"/>
    <att type="string" name="Node" value="FAM134A"/>
    <att type="integer" name="Outdegree" value="0"/>
    <att type="integer" name="PartnerOfMultiEdgedNodePairs" value="0"/>
    <att type="integer" name="SelfLoops" value="0"/>
    <att type="real" name="Stress" value="0.0"/>
    <att type="string" name="canonicalName" value="FAM134A"/>
    <att type="list" name="cytoscape.alias.list">
      <att type="string" name="cytoscape.alias.list" value="FAM134A"/>
    </att>
    <graphics type="ELLIPSE" h="40.0" w="40.0" x="1374.0" y="805.0" fill="#66ccff" width="1" outline="#666666"/>
  </node>
  <node label="FAM50A" id="-1496">
    <att type="integer" name="Anno" value="1"/>
    <att type="real" name="AverageShortestPathLength" value="0.0"/>
    <att type="real" name="BetweennessCentrality" value="0.0"/>
    <att type="real" name="ClosenessCentrality" value="0.0"/>
    <att type="real" name="ClusteringCoefficient" value="0.04097453"/>
    <att type="integer" name="Degree" value="43"/>
    <att type="integer" name="Eccentricity" value="0"/>
    <att type="integer" name="EdgeCount" value="43"/>
    <att type="integer" name="Indegree" value="43"/>
    <att type="boolean" name="IsSingleNode" value="false"/>
    <att type="real" name="NeighborhoodConnectivity" value="95.04651162790698"/>
    <att type="string" name="Node" value="FAM50A"/>
    <att type="integer" name="Outdegree" value="0"/>
    <att type="integer" name="PartnerOfMultiEdgedNodePairs" value="0"/>
    <att type="integer" name="SelfLoops" value="0"/>
    <att type="real" name="Stress" value="0.0"/>
    <att type="string" name="canonicalName" value="FAM50A"/>
    <att type="list" name="cytoscape.alias.list">
      <att type="string" name="cytoscape.alias.list" value="FAM50A"/>
    </att>
    <graphics type="ELLIPSE" h="40.0" w="40.0" x="1208.0" y="568.0" fill="#66ccff" width="1" outline="#666666"/>
  </node>
  <node label="FOSB" id="-1495">
    <att type="integer" name="Anno" value="2"/>
    <att type="real" name="AverageShortestPathLength" value="2.89331897"/>
    <att type="real" name="BetweennessCentrality" value="0.00351723"/>
    <att type="real" name="ClosenessCentrality" value="0.34562384"/>
    <att type="real" name="ClusteringCoefficient" value="0.04445277"/>
    <att type="integer" name="Degree" value="117"/>
    <att type="integer" name="Eccentricity" value="8"/>
    <att type="integer" name="EdgeCount" value="117"/>
    <att type="integer" name="Indegree" value="52"/>
    <att type="boolean" name="IsSingleNode" value="false"/>
    <att type="real" name="NeighborhoodConnectivity" value="71.45689655172414"/>
    <att type="string" name="Node" value="FOSB"/>
    <att type="integer" name="Outdegree" value="65"/>
    <att type="integer" name="PartnerOfMultiEdgedNodePairs" value="1"/>
    <att type="integer" name="SelfLoops" value="0"/>
    <att type="real" name="Stress" value="33858.0"/>
    <att type="string" name="canonicalName" value="FOSB"/>
    <att type="list" name="cytoscape.alias.list">
      <att type="string" name="cytoscape.alias.list" value="FOSB"/>
    </att>
    <graphics type="TRIANGLE" h="40.0" w="40.0" x="1580.0" y="941.0" fill="#33ff33" width="1" outline="#666666"/>
  </node>
  <node label="FOXK2" id="-1494">
    <att type="integer" name="Anno" value="1"/>
    <att type="real" name="AverageShortestPathLength" value="0.0"/>
    <att type="real" name="BetweennessCentrality" value="0.0"/>
    <att type="real" name="ClosenessCentrality" value="0.0"/>
    <att type="real" name="ClusteringCoefficient" value="0.00833333"/>
    <att type="integer" name="Degree" value="16"/>
    <att type="integer" name="Eccentricity" value="0"/>
    <att type="integer" name="EdgeCount" value="16"/>
    <att type="integer" name="Indegree" value="16"/>
    <att type="boolean" name="IsSingleNode" value="false"/>
    <att type="real" name="NeighborhoodConnectivity" value="70.5625"/>
    <att type="string" name="Node" value="FOXK2"/>
    <att type="integer" name="Outdegree" value="0"/>
    <att type="integer" name="PartnerOfMultiEdgedNodePairs" value="0"/>
    <att type="integer" name="SelfLoops" value="0"/>
    <att type="real" name="Stress" value="0.0"/>
    <att type="string" name="canonicalName" value="FOXK2"/>
    <att type="list" name="cytoscape.alias.list">
      <att type="string" name="cytoscape.alias.list" value="FOXK2"/>
    </att>
    <graphics type="ELLIPSE" h="40.0" w="39.999755859375" x="1014.0" y="1187.0" fill="#66ccff" width="1" outline="#666666"/>
  </node>
  <node label="FRMD4B" id="-1493">
    <att type="integer" name="Anno" value="1"/>
    <att type="real" name="AverageShortestPathLength" value="0.0"/>
    <att type="real" name="BetweennessCentrality" value="0.0"/>
    <att type="real" name="ClosenessCentrality" value="0.0"/>
    <att type="real" name="ClusteringCoefficient" value="0.06666667"/>
    <att type="integer" name="Degree" value="10"/>
    <att type="integer" name="Eccentricity" value="0"/>
    <att type="integer" name="EdgeCount" value="10"/>
    <att type="integer" name="Indegree" value="10"/>
    <att type="boolean" name="IsSingleNode" value="false"/>
    <att type="real" name="NeighborhoodConnectivity" value="107.5"/>
    <att type="string" name="Node" value="FRMD4B"/>
    <att type="integer" name="Outdegree" value="0"/>
    <att type="integer" name="PartnerOfMultiEdgedNodePairs" value="0"/>
    <att type="integer" name="SelfLoops" value="0"/>
    <att type="real" name="Stress" value="0.0"/>
    <att type="string" name="canonicalName" value="FRMD4B"/>
    <att type="list" name="cytoscape.alias.list">
      <att type="string" name="cytoscape.alias.list" value="FRMD4B"/>
    </att>
    <graphics type="ELLIPSE" h="40.0" w="40.0" x="1171.0" y="1162.0" fill="#66ccff" width="1" outline="#666666"/>
  </node>
  <node label="GPR116" id="-1492">
    <att type="integer" name="Anno" value="1"/>
    <att type="real" name="AverageShortestPathLength" value="0.0"/>
    <att type="real" name="BetweennessCentrality" value="0.0"/>
    <att type="real" name="ClosenessCentrality" value="0.0"/>
    <att type="real" name="ClusteringCoefficient" value="0.03333333"/>
    <att type="integer" name="Degree" value="6"/>
    <att type="integer" name="Eccentricity" value="0"/>
    <att type="integer" name="EdgeCount" value="6"/>
    <att type="integer" name="Indegree" value="6"/>
    <att type="boolean" name="IsSingleNode" value="false"/>
    <att type="real" name="NeighborhoodConnectivity" value="87.83333333333333"/>
    <att type="string" name="Node" value="GPR116"/>
    <att type="integer" name="Outdegree" value="0"/>
    <att type="integer" name="PartnerOfMultiEdgedNodePairs" value="0"/>
    <att type="integer" name="SelfLoops" value="0"/>
    <att type="real" name="Stress" value="0.0"/>
    <att type="string" name="canonicalName" value="GPR116"/>
    <att type="list" name="cytoscape.alias.list">
      <att type="string" name="cytoscape.alias.list" value="GPR116"/>
    </att>
    <graphics type="ELLIPSE" h="40.0" w="40.0" x="555.0" y="976.0" fill="#66ccff" width="1" outline="#666666"/>
  </node>
  <node label="GRM5" id="-1491">
    <att type="integer" name="Anno" value="1"/>
    <att type="real" name="AverageShortestPathLength" value="0.0"/>
    <att type="real" name="BetweennessCentrality" value="0.0"/>
    <att type="real" name="ClosenessCentrality" value="0.0"/>
    <att type="real" name="ClusteringCoefficient" value="0.0530303"/>
    <att type="integer" name="Degree" value="12"/>
    <att type="integer" name="Eccentricity" value="0"/>
    <att type="integer" name="EdgeCount" value="12"/>
    <att type="integer" name="Indegree" value="12"/>
    <att type="boolean" name="IsSingleNode" value="false"/>
    <att type="real" name="NeighborhoodConnectivity" value="160.41666666666666"/>
    <att type="string" name="Node" value="GRM5"/>
    <att type="integer" name="Outdegree" value="0"/>
    <att type="integer" name="PartnerOfMultiEdgedNodePairs" value="0"/>
    <att type="integer" name="SelfLoops" value="0"/>
    <att type="real" name="Stress" value="0.0"/>
    <att type="string" name="canonicalName" value="GRM5"/>
    <att type="list" name="cytoscape.alias.list">
      <att type="string" name="cytoscape.alias.list" value="GRM5"/>
    </att>
    <graphics type="ELLIPSE" h="40.0" w="40.0" x="1152.0" y="1387.0" fill="#66ccff" width="1" outline="#666666"/>
  </node>
  <node label="HYOU1" id="-1490">
    <att type="integer" name="Anno" value="1"/>
    <att type="real" name="AverageShortestPathLength" value="0.0"/>
    <att type="real" name="BetweennessCentrality" value="0.0"/>
    <att type="real" name="ClosenessCentrality" value="0.0"/>
    <att type="real" name="ClusteringCoefficient" value="0.01264368"/>
    <att type="integer" name="Degree" value="30"/>
    <att type="integer" name="Eccentricity" value="0"/>
    <att type="integer" name="EdgeCount" value="30"/>
    <att type="integer" name="Indegree" value="30"/>
    <att type="boolean" name="IsSingleNode" value="false"/>
    <att type="real" name="NeighborhoodConnectivity" value="67.93333333333334"/>
    <att type="string" name="Node" value="HYOU1"/>
    <att type="integer" name="Outdegree" value="0"/>
    <att type="integer" name="PartnerOfMultiEdgedNodePairs" value="0"/>
    <att type="integer" name="SelfLoops" value="0"/>
    <att type="real" name="Stress" value="0.0"/>
    <att type="string" name="canonicalName" value="HYOU1"/>
    <att type="list" name="cytoscape.alias.list">
      <att type="string" name="cytoscape.alias.list" value="HYOU1"/>
    </att>
    <graphics type="ELLIPSE" h="40.0" w="40.0" x="875.0" y="556.0" fill="#66ccff" width="1" outline="#666666"/>
  </node>
  <node label="ID2" id="-1489">
    <att type="integer" name="Anno" value="2"/>
    <att type="real" name="AverageShortestPathLength" value="1.0"/>
    <att type="real" name="BetweennessCentrality" value="8.58E-6"/>
    <att type="real" name="ClosenessCentrality" value="1.0"/>
    <att type="real" name="ClusteringCoefficient" value="0.01682692"/>
    <att type="integer" name="Degree" value="65"/>
    <att type="integer" name="Eccentricity" value="1"/>
    <att type="integer" name="EdgeCount" value="65"/>
    <att type="integer" name="Indegree" value="64"/>
    <att type="boolean" name="IsSingleNode" value="false"/>
    <att type="real" name="NeighborhoodConnectivity" value="76.64615384615385"/>
    <att type="string" name="Node" value="ID2"/>
    <att type="integer" name="Outdegree" value="1"/>
    <att type="integer" name="PartnerOfMultiEdgedNodePairs" value="0"/>
    <att type="integer" name="SelfLoops" value="0"/>
    <att type="real" name="Stress" value="48.0"/>
    <att type="string" name="canonicalName" value="ID2"/>
    <att type="list" name="cytoscape.alias.list">
      <att type="string" name="cytoscape.alias.list" value="ID2"/>
    </att>
    <graphics type="TRIANGLE" h="40.0" w="40.0" x="1235.0" y="612.0" fill="#33ff33" width="1" outline="#666666"/>
  </node>
  <node label="IL1RAPL1" id="-1488">
    <att type="integer" name="Anno" value="1"/>
    <att type="real" name="AverageShortestPathLength" value="0.0"/>
    <att type="real" name="BetweennessCentrality" value="0.0"/>
    <att type="real" name="ClosenessCentrality" value="0.0"/>
    <att type="real" name="ClusteringCoefficient" value="0.0227451"/>
    <att type="integer" name="Degree" value="51"/>
    <att type="integer" name="Eccentricity" value="0"/>
    <att type="integer" name="EdgeCount" value="51"/>
    <att type="integer" name="Indegree" value="51"/>
    <att type="boolean" name="IsSingleNode" value="false"/>
    <att type="real" name="NeighborhoodConnectivity" value="54.372549019607845"/>
    <att type="string" name="Node" value="IL1RAPL1"/>
    <att type="integer" name="Outdegree" value="0"/>
    <att type="integer" name="PartnerOfMultiEdgedNodePairs" value="0"/>
    <att type="integer" name="SelfLoops" value="0"/>
    <att type="real" name="Stress" value="0.0"/>
    <att type="string" name="canonicalName" value="IL1RAPL1"/>
    <att type="list" name="cytoscape.alias.list">
      <att type="string" name="cytoscape.alias.list" value="IL1RAPL1"/>
    </att>
    <graphics type="ELLIPSE" h="40.0" w="40.0" x="1530.0" y="755.0" fill="#66ccff" width="1" outline="#666666"/>
  </node>
  <node label="IRS2" id="-1487">
    <att type="integer" name="Anno" value="1"/>
    <att type="real" name="AverageShortestPathLength" value="0.0"/>
    <att type="real" name="BetweennessCentrality" value="0.0"/>
    <att type="real" name="ClosenessCentrality" value="0.0"/>
    <att type="real" name="ClusteringCoefficient" value="0.025"/>
    <att type="integer" name="Degree" value="25"/>
    <att type="integer" name="Eccentricity" value="0"/>
    <att type="integer" name="EdgeCount" value="25"/>
    <att type="integer" name="Indegree" value="25"/>
    <att type="boolean" name="IsSingleNode" value="false"/>
    <att type="real" name="NeighborhoodConnectivity" value="105.4"/>
    <att type="string" name="Node" value="IRS2"/>
    <att type="integer" name="Outdegree" value="0"/>
    <att type="integer" name="PartnerOfMultiEdgedNodePairs" value="0"/>
    <att type="integer" name="SelfLoops" value="0"/>
    <att type="real" name="Stress" value="0.0"/>
    <att type="string" name="canonicalName" value="IRS2"/>
    <att type="list" name="cytoscape.alias.list">
      <att type="string" name="cytoscape.alias.list" value="IRS2"/>
    </att>
    <graphics type="ELLIPSE" h="40.0" w="40.0" x="1119.0" y="1168.0" fill="#66ccff" width="1" outline="#666666"/>
  </node>
  <node label="KCNAB1" id="-1486">
    <att type="integer" name="Anno" value="1"/>
    <att type="real" name="AverageShortestPathLength" value="0.0"/>
    <att type="real" name="BetweennessCentrality" value="0.0"/>
    <att type="real" name="ClosenessCentrality" value="0.0"/>
    <att type="real" name="ClusteringCoefficient" value="0.0"/>
    <att type="integer" name="Degree" value="8"/>
    <att type="integer" name="Eccentricity" value="0"/>
    <att type="integer" name="EdgeCount" value="8"/>
    <att type="integer" name="Indegree" value="8"/>
    <att type="boolean" name="IsSingleNode" value="false"/>
    <att type="real" name="NeighborhoodConnectivity" value="85.0"/>
    <att type="string" name="Node" value="KCNAB1"/>
    <att type="integer" name="Outdegree" value="0"/>
    <att type="integer" name="PartnerOfMultiEdgedNodePairs" value="0"/>
    <att type="integer" name="SelfLoops" value="0"/>
    <att type="real" name="Stress" value="0.0"/>
    <att type="string" name="canonicalName" value="KCNAB1"/>
    <att type="list" name="cytoscape.alias.list">
      <att type="string" name="cytoscape.alias.list" value="KCNAB1"/>
    </att>
    <graphics type="ELLIPSE" h="40.0" w="40.0001220703125" x="884.0" y="343.0" fill="#66ccff" width="1" outline="#666666"/>
  </node>
  <node label="KCNV1" id="-1485">
    <att type="integer" name="Anno" value="1"/>
    <att type="real" name="AverageShortestPathLength" value="0.0"/>
    <att type="real" name="BetweennessCentrality" value="0.0"/>
    <att type="real" name="ClosenessCentrality" value="0.0"/>
    <att type="real" name="ClusteringCoefficient" value="0.0"/>
    <att type="integer" name="Degree" value="4"/>
    <att type="integer" name="Eccentricity" value="0"/>
    <att type="integer" name="EdgeCount" value="4"/>
    <att type="integer" name="Indegree" value="4"/>
    <att type="boolean" name="IsSingleNode" value="false"/>
    <att type="real" name="NeighborhoodConnectivity" value="66.0"/>
    <att type="string" name="Node" value="KCNV1"/>
    <att type="integer" name="Outdegree" value="0"/>
    <att type="integer" name="PartnerOfMultiEdgedNodePairs" value="0"/>
    <att type="integer" name="SelfLoops" value="0"/>
    <att type="real" name="Stress" value="0.0"/>
    <att type="string" name="canonicalName" value="KCNV1"/>
    <att type="list" name="cytoscape.alias.list">
      <att type="string" name="cytoscape.alias.list" value="KCNV1"/>
    </att>
    <graphics type="ELLIPSE" h="40.0" w="40.0" x="1483.0" y="1347.0" fill="#66ccff" width="1" outline="#666666"/>
  </node>
  <node label="LSM14B" id="-1484">
    <att type="integer" name="Anno" value="1"/>
    <att type="real" name="AverageShortestPathLength" value="0.0"/>
    <att type="real" name="BetweennessCentrality" value="0.0"/>
    <att type="real" name="ClosenessCentrality" value="0.0"/>
    <att type="real" name="ClusteringCoefficient" value="0.0"/>
    <att type="integer" name="Degree" value="4"/>
    <att type="integer" name="Eccentricity" value="0"/>
    <att type="integer" name="EdgeCount" value="4"/>
    <att type="integer" name="Indegree" value="4"/>
    <att type="boolean" name="IsSingleNode" value="false"/>
    <att type="real" name="NeighborhoodConnectivity" value="48.25"/>
    <att type="string" name="Node" value="LSM14B"/>
    <att type="integer" name="Outdegree" value="0"/>
    <att type="integer" name="PartnerOfMultiEdgedNodePairs" value="0"/>
    <att type="integer" name="SelfLoops" value="0"/>
    <att type="real" name="Stress" value="0.0"/>
    <att type="string" name="canonicalName" value="LSM14B"/>
    <att type="list" name="cytoscape.alias.list">
      <att type="string" name="cytoscape.alias.list" value="LSM14B"/>
    </att>
    <graphics type="ELLIPSE" h="40.0" w="40.0" x="502.0" y="1257.0" fill="#66ccff" width="1" outline="#666666"/>
  </node>
  <node label="MAOA" id="-1483">
    <att type="integer" name="Anno" value="1"/>
    <att type="real" name="AverageShortestPathLength" value="0.0"/>
    <att type="real" name="BetweennessCentrality" value="0.0"/>
    <att type="real" name="ClosenessCentrality" value="0.0"/>
    <att type="real" name="ClusteringCoefficient" value="0.05882353"/>
    <att type="integer" name="Degree" value="17"/>
    <att type="integer" name="Eccentricity" value="0"/>
    <att type="integer" name="EdgeCount" value="17"/>
    <att type="integer" name="Indegree" value="17"/>
    <att type="boolean" name="IsSingleNode" value="false"/>
    <att type="real" name="NeighborhoodConnectivity" value="125.52941176470588"/>
    <att type="string" name="Node" value="MAOA"/>
    <att type="integer" name="Outdegree" value="0"/>
    <att type="integer" name="PartnerOfMultiEdgedNodePairs" value="0"/>
    <att type="integer" name="SelfLoops" value="0"/>
    <att type="real" name="Stress" value="0.0"/>
    <att type="string" name="canonicalName" value="MAOA"/>
    <att type="list" name="cytoscape.alias.list">
      <att type="string" name="cytoscape.alias.list" value="MAOA"/>
    </att>
    <graphics type="ELLIPSE" h="40.0" w="40.0" x="1338.0" y="1280.0" fill="#66ccff" width="1" outline="#666666"/>
  </node>
  <node label="MRPL34" id="-1482">
    <att type="integer" name="Anno" value="1"/>
    <att type="real" name="AverageShortestPathLength" value="0.0"/>
    <att type="real" name="BetweennessCentrality" value="0.0"/>
    <att type="real" name="ClosenessCentrality" value="0.0"/>
    <att type="real" name="ClusteringCoefficient" value="0.0"/>
    <att type="integer" name="Degree" value="9"/>
    <att type="integer" name="Eccentricity" value="0"/>
    <att type="integer" name="EdgeCount" value="9"/>
    <att type="integer" name="Indegree" value="9"/>
    <att type="boolean" name="IsSingleNode" value="false"/>
    <att type="real" name="NeighborhoodConnectivity" value="74.22222222222223"/>
    <att type="string" name="Node" value="MRPL34"/>
    <att type="integer" name="Outdegree" value="0"/>
    <att type="integer" name="PartnerOfMultiEdgedNodePairs" value="0"/>
    <att type="integer" name="SelfLoops" value="0"/>
    <att type="real" name="Stress" value="0.0"/>
    <att type="string" name="canonicalName" value="MRPL34"/>
    <att type="list" name="cytoscape.alias.list">
      <att type="string" name="cytoscape.alias.list" value="MRPL34"/>
    </att>
    <graphics type="ELLIPSE" h="40.0" w="40.0" x="1255.0" y="1245.0" fill="#66ccff" width="1" outline="#666666"/>
  </node>
  <node label="NAV2" id="-1481">
    <att type="integer" name="Anno" value="1"/>
    <att type="real" name="AverageShortestPathLength" value="0.0"/>
    <att type="real" name="BetweennessCentrality" value="0.0"/>
    <att type="real" name="ClosenessCentrality" value="0.0"/>
    <att type="real" name="ClusteringCoefficient" value="0.00395257"/>
    <att type="integer" name="Degree" value="23"/>
    <att type="integer" name="Eccentricity" value="0"/>
    <att type="integer" name="EdgeCount" value="23"/>
    <att type="integer" name="Indegree" value="23"/>
    <att type="boolean" name="IsSingleNode" value="false"/>
    <att type="real" name="NeighborhoodConnectivity" value="83.0"/>
    <att type="string" name="Node" value="NAV2"/>
    <att type="integer" name="Outdegree" value="0"/>
    <att type="integer" name="PartnerOfMultiEdgedNodePairs" value="0"/>
    <att type="integer" name="SelfLoops" value="0"/>
    <att type="real" name="Stress" value="0.0"/>
    <att type="string" name="canonicalName" value="NAV2"/>
    <att type="list" name="cytoscape.alias.list">
      <att type="string" name="cytoscape.alias.list" value="NAV2"/>
    </att>
    <graphics type="ELLIPSE" h="40.0" w="40.0" x="1154.0" y="948.0" fill="#66ccff" width="1" outline="#666666"/>
  </node>
  <node label="NDST2" id="-1480">
    <att type="integer" name="Anno" value="1"/>
    <att type="real" name="AverageShortestPathLength" value="0.0"/>
    <att type="real" name="BetweennessCentrality" value="0.0"/>
    <att type="real" name="ClosenessCentrality" value="0.0"/>
    <att type="real" name="ClusteringCoefficient" value="0.06923077"/>
    <att type="integer" name="Degree" value="26"/>
    <att type="integer" name="Eccentricity" value="0"/>
    <att type="integer" name="EdgeCount" value="26"/>
    <att type="integer" name="Indegree" value="26"/>
    <att type="boolean" name="IsSingleNode" value="false"/>
    <att type="real" name="NeighborhoodConnectivity" value="110.96153846153847"/>
    <att type="string" name="Node" value="NDST2"/>
    <att type="integer" name="Outdegree" value="0"/>
    <att type="integer" name="PartnerOfMultiEdgedNodePairs" value="0"/>
    <att type="integer" name="SelfLoops" value="0"/>
    <att type="real" name="Stress" value="0.0"/>
    <att type="string" name="canonicalName" value="NDST2"/>
    <att type="list" name="cytoscape.alias.list">
      <att type="string" name="cytoscape.alias.list" value="NDST2"/>
    </att>
    <graphics type="ELLIPSE" h="40.0" w="40.0" x="1406.0" y="741.0" fill="#66ccff" width="1" outline="#666666"/>
  </node>
  <node label="NKX2-2" id="-1479">
    <att type="integer" name="Anno" value="2"/>
    <att type="real" name="AverageShortestPathLength" value="1.0"/>
    <att type="real" name="BetweennessCentrality" value="6.2595E-4"/>
    <att type="real" name="ClosenessCentrality" value="1.0"/>
    <att type="real" name="ClusteringCoefficient" value="0.04680697"/>
    <att type="integer" name="Degree" value="53"/>
    <att type="integer" name="Eccentricity" value="1"/>
    <att type="integer" name="EdgeCount" value="53"/>
    <att type="integer" name="Indegree" value="43"/>
    <att type="boolean" name="IsSingleNode" value="false"/>
    <att type="real" name="NeighborhoodConnectivity" value="98.69811320754717"/>
    <att type="string" name="Node" value="NKX2-2"/>
    <att type="integer" name="Outdegree" value="10"/>
    <att type="integer" name="PartnerOfMultiEdgedNodePairs" value="0"/>
    <att type="integer" name="SelfLoops" value="0"/>
    <att type="real" name="Stress" value="3809.0"/>
    <att type="string" name="canonicalName" value="NKX2-2"/>
    <att type="list" name="cytoscape.alias.list">
      <att type="string" name="cytoscape.alias.list" value="NKX2-2"/>
    </att>
    <graphics type="TRIANGLE" h="40.0" w="40.0" x="1398.0" y="904.0" fill="#33ff33" width="1" outline="#666666"/>
  </node>
  <node label="PCGF1" id="-1478">
    <att type="integer" name="Anno" value="1"/>
    <att type="real" name="AverageShortestPathLength" value="0.0"/>
    <att type="real" name="BetweennessCentrality" value="0.0"/>
    <att type="real" name="ClosenessCentrality" value="0.0"/>
    <att type="real" name="ClusteringCoefficient" value="0.07051282"/>
    <att type="integer" name="Degree" value="13"/>
    <att type="integer" name="Eccentricity" value="0"/>
    <att type="integer" name="EdgeCount" value="13"/>
    <att type="integer" name="Indegree" value="13"/>
    <att type="boolean" name="IsSingleNode" value="false"/>
    <att type="real" name="NeighborhoodConnectivity" value="167.6153846153846"/>
    <att type="string" name="Node" value="PCGF1"/>
    <att type="integer" name="Outdegree" value="0"/>
    <att type="integer" name="PartnerOfMultiEdgedNodePairs" value="0"/>
    <att type="integer" name="SelfLoops" value="0"/>
    <att type="real" name="Stress" value="0.0"/>
    <att type="string" name="canonicalName" value="PCGF1"/>
    <att type="list" name="cytoscape.alias.list">
      <att type="string" name="cytoscape.alias.list" value="PCGF1"/>
    </att>
    <graphics type="ELLIPSE" h="40.0" w="40.0" x="1313.0" y="822.0" fill="#66ccff" width="1" outline="#666666"/>
  </node>
  <node label="PIGR" id="-1477">
    <att type="integer" name="Anno" value="1"/>
    <att type="real" name="AverageShortestPathLength" value="0.0"/>
    <att type="real" name="BetweennessCentrality" value="0.0"/>
    <att type="real" name="ClosenessCentrality" value="0.0"/>
    <att type="real" name="ClusteringCoefficient" value="0.0"/>
    <att type="integer" name="Degree" value="13"/>
    <att type="integer" name="Eccentricity" value="0"/>
    <att type="integer" name="EdgeCount" value="13"/>
    <att type="integer" name="Indegree" value="13"/>
    <att type="boolean" name="IsSingleNode" value="false"/>
    <att type="real" name="NeighborhoodConnectivity" value="66.84615384615384"/>
    <att type="string" name="Node" value="PIGR"/>
    <att type="integer" name="Outdegree" value="0"/>
    <att type="integer" name="PartnerOfMultiEdgedNodePairs" value="0"/>
    <att type="integer" name="SelfLoops" value="0"/>
    <att type="real" name="Stress" value="0.0"/>
    <att type="string" name="canonicalName" value="PIGR"/>
    <att type="list" name="cytoscape.alias.list">
      <att type="string" name="cytoscape.alias.list" value="PIGR"/>
    </att>
    <graphics type="ELLIPSE" h="40.0" w="40.0" x="1050.0" y="479.0" fill="#66ccff" width="1" outline="#666666"/>
  </node>
  <node label="PVALB" id="-1476">
    <att type="integer" name="Anno" value="1"/>
    <att type="real" name="AverageShortestPathLength" value="0.0"/>
    <att type="real" name="BetweennessCentrality" value="0.0"/>
    <att type="real" name="ClosenessCentrality" value="0.0"/>
    <att type="real" name="ClusteringCoefficient" value="0.08888889"/>
    <att type="integer" name="Degree" value="10"/>
    <att type="integer" name="Eccentricity" value="0"/>
    <att type="integer" name="EdgeCount" value="10"/>
    <att type="integer" name="Indegree" value="10"/>
    <att type="boolean" name="IsSingleNode" value="false"/>
    <att type="real" name="NeighborhoodConnectivity" value="190.7"/>
    <att type="string" name="Node" value="PVALB"/>
    <att type="integer" name="Outdegree" value="0"/>
    <att type="integer" name="PartnerOfMultiEdgedNodePairs" value="0"/>
    <att type="integer" name="SelfLoops" value="0"/>
    <att type="real" name="Stress" value="0.0"/>
    <att type="string" name="canonicalName" value="PVALB"/>
    <att type="list" name="cytoscape.alias.list">
      <att type="string" name="cytoscape.alias.list" value="PVALB"/>
    </att>
    <graphics type="ELLIPSE" h="40.0" w="40.0" x="870.0" y="1315.0" fill="#66ccff" width="1" outline="#666666"/>
  </node>
  <node label="RARA" id="-1475">
    <att type="integer" name="Anno" value="2"/>
    <att type="real" name="AverageShortestPathLength" value="3.84375"/>
    <att type="real" name="BetweennessCentrality" value="0.00346833"/>
    <att type="real" name="ClosenessCentrality" value="0.2601626"/>
    <att type="real" name="ClusteringCoefficient" value="0.04817028"/>
    <att type="integer" name="Degree" value="105"/>
    <att type="integer" name="Eccentricity" value="9"/>
    <att type="integer" name="EdgeCount" value="104"/>
    <att type="integer" name="Indegree" value="74"/>
    <att type="boolean" name="IsSingleNode" value="false"/>
    <att type="real" name="NeighborhoodConnectivity" value="86.39423076923077"/>
    <att type="string" name="Node" value="RARA"/>
    <att type="integer" name="Outdegree" value="30"/>
    <att type="integer" name="PartnerOfMultiEdgedNodePairs" value="0"/>
    <att type="integer" name="SelfLoops" value="0"/>
    <att type="real" name="Stress" value="24805.0"/>
    <att type="string" name="canonicalName" value="RARA"/>
    <att type="list" name="cytoscape.alias.list">
      <att type="string" name="cytoscape.alias.list" value="RARA"/>
    </att>
    <graphics type="TRIANGLE" h="40.0" w="40.0" x="1354.0" y="782.0" fill="#33ff33" width="1" outline="#666666"/>
  </node>
  <node label="SCNN1A" id="-1474">
    <att type="integer" name="Anno" value="1"/>
    <att type="real" name="AverageShortestPathLength" value="0.0"/>
    <att type="real" name="BetweennessCentrality" value="0.0"/>
    <att type="real" name="ClosenessCentrality" value="0.0"/>
    <att type="real" name="ClusteringCoefficient" value="0.06043956"/>
    <att type="integer" name="Degree" value="14"/>
    <att type="integer" name="Eccentricity" value="0"/>
    <att type="integer" name="EdgeCount" value="14"/>
    <att type="integer" name="Indegree" value="14"/>
    <att type="boolean" name="IsSingleNode" value="false"/>
    <att type="real" name="NeighborhoodConnectivity" value="134.35714285714286"/>
    <att type="string" name="Node" value="SCNN1A"/>
    <att type="integer" name="Outdegree" value="0"/>
    <att type="integer" name="PartnerOfMultiEdgedNodePairs" value="0"/>
    <att type="integer" name="SelfLoops" value="0"/>
    <att type="real" name="Stress" value="0.0"/>
    <att type="string" name="canonicalName" value="SCNN1A"/>
    <att type="list" name="cytoscape.alias.list">
      <att type="string" name="cytoscape.alias.list" value="SCNN1A"/>
    </att>
    <graphics type="ELLIPSE" h="40.0" w="40.0" x="1505.0" y="869.0" fill="#66ccff" width="1" outline="#666666"/>
  </node>
  <node label="SHMT2" id="-1473">
    <att type="integer" name="Anno" value="1"/>
    <att type="real" name="AverageShortestPathLength" value="0.0"/>
    <att type="real" name="BetweennessCentrality" value="0.0"/>
    <att type="real" name="ClosenessCentrality" value="0.0"/>
    <att type="real" name="ClusteringCoefficient" value="0.06521739"/>
    <att type="integer" name="Degree" value="23"/>
    <att type="integer" name="Eccentricity" value="0"/>
    <att type="integer" name="EdgeCount" value="23"/>
    <att type="integer" name="Indegree" value="23"/>
    <att type="boolean" name="IsSingleNode" value="false"/>
    <att type="real" name="NeighborhoodConnectivity" value="128.6086956521739"/>
    <att type="string" name="Node" value="SHMT2"/>
    <att type="integer" name="Outdegree" value="0"/>
    <att type="integer" name="PartnerOfMultiEdgedNodePairs" value="0"/>
    <att type="integer" name="SelfLoops" value="0"/>
    <att type="real" name="Stress" value="0.0"/>
    <att type="string" name="canonicalName" value="SHMT2"/>
    <att type="list" name="cytoscape.alias.list">
      <att type="string" name="cytoscape.alias.list" value="SHMT2"/>
    </att>
    <graphics type="ELLIPSE" h="40.0" w="40.0" x="1140.0" y="1204.0" fill="#66ccff" width="1" outline="#666666"/>
  </node>
  <node label="SLC7A5" id="-1472">
    <att type="integer" name="Anno" value="1"/>
    <att type="real" name="AverageShortestPathLength" value="0.0"/>
    <att type="real" name="BetweennessCentrality" value="0.0"/>
    <att type="real" name="ClosenessCentrality" value="0.0"/>
    <att type="real" name="ClusteringCoefficient" value="0.02272727"/>
    <att type="integer" name="Degree" value="12"/>
    <att type="integer" name="Eccentricity" value="0"/>
    <att type="integer" name="EdgeCount" value="12"/>
    <att type="integer" name="Indegree" value="12"/>
    <att type="boolean" name="IsSingleNode" value="false"/>
    <att type="real" name="NeighborhoodConnectivity" value="98.5"/>
    <att type="string" name="Node" value="SLC7A5"/>
    <att type="integer" name="Outdegree" value="0"/>
    <att type="integer" name="PartnerOfMultiEdgedNodePairs" value="0"/>
    <att type="integer" name="SelfLoops" value="0"/>
    <att type="real" name="Stress" value="0.0"/>
    <att type="string" name="canonicalName" value="SLC7A5"/>
    <att type="list" name="cytoscape.alias.list">
      <att type="string" name="cytoscape.alias.list" value="SLC7A5"/>
    </att>
    <graphics type="ELLIPSE" h="40.0" w="40.0" x="863.0" y="670.0" fill="#66ccff" width="1" outline="#666666"/>
  </node>
  <node label="SMARCB1" id="-1471">
    <att type="integer" name="Anno" value="1"/>
    <att type="real" name="AverageShortestPathLength" value="0.0"/>
    <att type="real" name="BetweennessCentrality" value="0.0"/>
    <att type="real" name="ClosenessCentrality" value="0.0"/>
    <att type="real" name="ClusteringCoefficient" value="0.125"/>
    <att type="integer" name="Degree" value="8"/>
    <att type="integer" name="Eccentricity" value="0"/>
    <att type="integer" name="EdgeCount" value="8"/>
    <att type="integer" name="Indegree" value="8"/>
    <att type="boolean" name="IsSingleNode" value="false"/>
    <att type="real" name="NeighborhoodConnectivity" value="175.375"/>
    <att type="string" name="Node" value="SMARCB1"/>
    <att type="integer" name="Outdegree" value="0"/>
    <att type="integer" name="PartnerOfMultiEdgedNodePairs" value="0"/>
    <att type="integer" name="SelfLoops" value="0"/>
    <att type="real" name="Stress" value="0.0"/>
    <att type="string" name="canonicalName" value="SMARCB1"/>
    <att type="list" name="cytoscape.alias.list">
      <att type="string" name="cytoscape.alias.list" value="SMARCB1"/>
    </att>
    <graphics type="ELLIPSE" h="40.0" w="40.0" x="904.0" y="708.0" fill="#66ccff" width="1" outline="#666666"/>
  </node>
  <node label="SP4" id="-1470">
    <att type="integer" name="Anno" value="2"/>
    <att type="real" name="AverageShortestPathLength" value="2.12392241"/>
    <att type="real" name="BetweennessCentrality" value="0.02210349"/>
    <att type="real" name="ClosenessCentrality" value="0.47082699"/>
    <att type="real" name="ClusteringCoefficient" value="0.02391635"/>
    <att type="integer" name="Degree" value="338"/>
    <att type="integer" name="Eccentricity" value="7"/>
    <att type="integer" name="EdgeCount" value="337"/>
    <att type="integer" name="Indegree" value="38"/>
    <att type="boolean" name="IsSingleNode" value="false"/>
    <att type="real" name="NeighborhoodConnectivity" value="39.928358208955224"/>
    <att type="string" name="Node" value="SP4"/>
    <att type="integer" name="Outdegree" value="299"/>
    <att type="integer" name="PartnerOfMultiEdgedNodePairs" value="2"/>
    <att type="integer" name="SelfLoops" value="0"/>
    <att type="real" name="Stress" value="152496.0"/>
    <att type="string" name="canonicalName" value="SP4"/>
    <att type="list" name="cytoscape.alias.list">
      <att type="string" name="cytoscape.alias.list" value="SP4"/>
    </att>
    <graphics type="TRIANGLE" h="40.0" w="40.0" x="1020.0" y="1060.0" fill="#33ff33" width="1" outline="#666666"/>
  </node>
  <node label="TEF" id="-1469">
    <att type="integer" name="Anno" value="1"/>
    <att type="real" name="AverageShortestPathLength" value="0.0"/>
    <att type="real" name="BetweennessCentrality" value="0.0"/>
    <att type="real" name="ClosenessCentrality" value="0.0"/>
    <att type="real" name="ClusteringCoefficient" value="0.06725146"/>
    <att type="integer" name="Degree" value="19"/>
    <att type="integer" name="Eccentricity" value="0"/>
    <att type="integer" name="EdgeCount" value="19"/>
    <att type="integer" name="Indegree" value="19"/>
    <att type="boolean" name="IsSingleNode" value="false"/>
    <att type="real" name="NeighborhoodConnectivity" value="126.6842105263158"/>
    <att type="string" name="Node" value="TEF"/>
    <att type="integer" name="Outdegree" value="0"/>
    <att type="integer" name="PartnerOfMultiEdgedNodePairs" value="0"/>
    <att type="integer" name="SelfLoops" value="0"/>
    <att type="real" name="Stress" value="0.0"/>
    <att type="string" name="canonicalName" value="TEF"/>
    <att type="list" name="cytoscape.alias.list">
      <att type="string" name="cytoscape.alias.list" value="TEF"/>
    </att>
    <graphics type="ELLIPSE" h="40.0" w="40.0" x="1295.0" y="1255.0" fill="#66ccff" width="1" outline="#666666"/>
  </node>
  <node label="TRIL" id="-1468">
    <att type="integer" name="Anno" value="1"/>
    <att type="real" name="AverageShortestPathLength" value="0.0"/>
    <att type="real" name="BetweennessCentrality" value="0.0"/>
    <att type="real" name="ClosenessCentrality" value="0.0"/>
    <att type="real" name="ClusteringCoefficient" value="0.13852814"/>
    <att type="integer" name="Degree" value="22"/>
    <att type="integer" name="Eccentricity" value="0"/>
    <att type="integer" name="EdgeCount" value="22"/>
    <att type="integer" name="Indegree" value="22"/>
    <att type="boolean" name="IsSingleNode" value="false"/>
    <att type="real" name="NeighborhoodConnectivity" value="176.63636363636363"/>
    <att type="string" name="Node" value="TRIL"/>
    <att type="integer" name="Outdegree" value="0"/>
    <att type="integer" name="PartnerOfMultiEdgedNodePairs" value="0"/>
    <att type="integer" name="SelfLoops" value="0"/>
    <att type="real" name="Stress" value="0.0"/>
    <att type="string" name="canonicalName" value="TRIL"/>
    <att type="list" name="cytoscape.alias.list">
      <att type="string" name="cytoscape.alias.list" value="TRIL"/>
    </att>
    <graphics type="ELLIPSE" h="40.0" w="40.0" x="1269.0" y="1407.0" fill="#66ccff" width="1" outline="#666666"/>
  </node>
  <node label="UBXN7" id="-1467">
    <att type="integer" name="Anno" value="1"/>
    <att type="real" name="AverageShortestPathLength" value="0.0"/>
    <att type="real" name="BetweennessCentrality" value="0.0"/>
    <att type="real" name="ClosenessCentrality" value="0.0"/>
    <att type="real" name="ClusteringCoefficient" value="0.02380952"/>
    <att type="integer" name="Degree" value="7"/>
    <att type="integer" name="Eccentricity" value="0"/>
    <att type="integer" name="EdgeCount" value="7"/>
    <att type="integer" name="Indegree" value="7"/>
    <att type="boolean" name="IsSingleNode" value="false"/>
    <att type="real" name="NeighborhoodConnectivity" value="86.57142857142857"/>
    <att type="string" name="Node" value="UBXN7"/>
    <att type="integer" name="Outdegree" value="0"/>
    <att type="integer" name="PartnerOfMultiEdgedNodePairs" value="0"/>
    <att type="integer" name="SelfLoops" value="0"/>
    <att type="real" name="Stress" value="0.0"/>
    <att type="string" name="canonicalName" value="UBXN7"/>
    <att type="list" name="cytoscape.alias.list">
      <att type="string" name="cytoscape.alias.list" value="UBXN7"/>
    </att>
    <graphics type="ELLIPSE" h="40.0" w="40.0" x="602.0" y="740.0" fill="#66ccff" width="1" outline="#666666"/>
  </node>
  <node label="ZWILCH" id="-1466">
    <att type="integer" name="Anno" value="1"/>
    <att type="real" name="AverageShortestPathLength" value="0.0"/>
    <att type="real" name="BetweennessCentrality" value="0.0"/>
    <att type="real" name="ClosenessCentrality" value="0.0"/>
    <att type="real" name="ClusteringCoefficient" value="0.05"/>
    <att type="integer" name="Degree" value="5"/>
    <att type="integer" name="Eccentricity" value="0"/>
    <att type="integer" name="EdgeCount" value="5"/>
    <att type="integer" name="Indegree" value="5"/>
    <att type="boolean" name="IsSingleNode" value="false"/>
    <att type="real" name="NeighborhoodConnectivity" value="142.0"/>
    <att type="string" name="Node" value="ZWILCH"/>
    <att type="integer" name="Outdegree" value="0"/>
    <att type="integer" name="PartnerOfMultiEdgedNodePairs" value="0"/>
    <att type="integer" name="SelfLoops" value="0"/>
    <att type="real" name="Stress" value="0.0"/>
    <att type="string" name="canonicalName" value="ZWILCH"/>
    <att type="list" name="cytoscape.alias.list">
      <att type="string" name="cytoscape.alias.list" value="ZWILCH"/>
    </att>
    <graphics type="ELLIPSE" h="40.0" w="40.0" x="1238.0" y="1316.0" fill="#66ccff" width="1" outline="#666666"/>
  </node>
  <node label="ARID5B" id="-1465">
    <att type="integer" name="Anno" value="2"/>
    <att type="real" name="AverageShortestPathLength" value="2.13763441"/>
    <att type="real" name="BetweennessCentrality" value="4.8681E-4"/>
    <att type="real" name="ClosenessCentrality" value="0.46780684"/>
    <att type="real" name="ClusteringCoefficient" value="0.014174"/>
    <att type="integer" name="Degree" value="187"/>
    <att type="integer" name="Eccentricity" value="7"/>
    <att type="integer" name="EdgeCount" value="187"/>
    <att type="integer" name="Indegree" value="3"/>
    <att type="boolean" name="IsSingleNode" value="false"/>
    <att type="real" name="NeighborhoodConnectivity" value="37.49197860962567"/>
    <att type="string" name="Node" value="ARID5B"/>
    <att type="integer" name="Outdegree" value="184"/>
    <att type="integer" name="PartnerOfMultiEdgedNodePairs" value="0"/>
    <att type="integer" name="SelfLoops" value="0"/>
    <att type="real" name="Stress" value="3311.0"/>
    <att type="string" name="canonicalName" value="ARID5B"/>
    <att type="list" name="cytoscape.alias.list">
      <att type="string" name="cytoscape.alias.list" value="ARID5B"/>
    </att>
    <graphics type="TRIANGLE" h="40.0" w="40.0" x="1413.0" y="1109.0" fill="#33ff33" width="1" outline="#666666"/>
  </node>
  <node label="ACTN3" id="-1464">
    <att type="integer" name="Anno" value="1"/>
    <att type="real" name="AverageShortestPathLength" value="0.0"/>
    <att type="real" name="BetweennessCentrality" value="0.0"/>
    <att type="real" name="ClosenessCentrality" value="0.0"/>
    <att type="real" name="ClusteringCoefficient" value="0.02333333"/>
    <att type="integer" name="Degree" value="25"/>
    <att type="integer" name="Eccentricity" value="0"/>
    <att type="integer" name="EdgeCount" value="25"/>
    <att type="integer" name="Indegree" value="25"/>
    <att type="boolean" name="IsSingleNode" value="false"/>
    <att type="real" name="NeighborhoodConnectivity" value="112.52"/>
    <att type="string" name="Node" value="ACTN3"/>
    <att type="integer" name="Outdegree" value="0"/>
    <att type="integer" name="PartnerOfMultiEdgedNodePairs" value="0"/>
    <att type="integer" name="SelfLoops" value="0"/>
    <att type="real" name="Stress" value="0.0"/>
    <att type="string" name="canonicalName" value="ACTN3"/>
    <att type="list" name="cytoscape.alias.list">
      <att type="string" name="cytoscape.alias.list" value="ACTN3"/>
    </att>
    <graphics type="ELLIPSE" h="40.0" w="40.0" x="1581.0" y="1019.0" fill="#66ccff" width="1" outline="#666666"/>
  </node>
  <node label="ADAM12" id="-1463">
    <att type="integer" name="Anno" value="1"/>
    <att type="real" name="AverageShortestPathLength" value="0.0"/>
    <att type="real" name="BetweennessCentrality" value="0.0"/>
    <att type="real" name="ClosenessCentrality" value="0.0"/>
    <att type="real" name="ClusteringCoefficient" value="0.07"/>
    <att type="integer" name="Degree" value="25"/>
    <att type="integer" name="Eccentricity" value="0"/>
    <att type="integer" name="EdgeCount" value="25"/>
    <att type="integer" name="Indegree" value="25"/>
    <att type="boolean" name="IsSingleNode" value="false"/>
    <att type="real" name="NeighborhoodConnectivity" value="160.16"/>
    <att type="string" name="Node" value="ADAM12"/>
    <att type="integer" name="Outdegree" value="0"/>
    <att type="integer" name="PartnerOfMultiEdgedNodePairs" value="0"/>
    <att type="integer" name="SelfLoops" value="0"/>
    <att type="real" name="Stress" value="0.0"/>
    <att type="string" name="canonicalName" value="ADAM12"/>
    <att type="list" name="cytoscape.alias.list">
      <att type="string" name="cytoscape.alias.list" value="ADAM12"/>
    </att>
    <graphics type="ELLIPSE" h="40.0" w="40.0" x="1342.0" y="1433.0" fill="#66ccff" width="1" outline="#666666"/>
  </node>
  <node label="ADCY2" id="-1462">
    <att type="integer" name="Anno" value="1"/>
    <att type="real" name="AverageShortestPathLength" value="0.0"/>
    <att type="real" name="BetweennessCentrality" value="0.0"/>
    <att type="real" name="ClosenessCentrality" value="0.0"/>
    <att type="real" name="ClusteringCoefficient" value="0.06153846"/>
    <att type="integer" name="Degree" value="26"/>
    <att type="integer" name="Eccentricity" value="0"/>
    <att type="integer" name="EdgeCount" value="26"/>
    <att type="integer" name="Indegree" value="26"/>
    <att type="boolean" name="IsSingleNode" value="false"/>
    <att type="real" name="NeighborhoodConnectivity" value="161.1153846153846"/>
    <att type="string" name="Node" value="ADCY2"/>
    <att type="integer" name="Outdegree" value="0"/>
    <att type="integer" name="PartnerOfMultiEdgedNodePairs" value="0"/>
    <att type="integer" name="SelfLoops" value="0"/>
    <att type="real" name="Stress" value="0.0"/>
    <att type="string" name="canonicalName" value="ADCY2"/>
    <att type="list" name="cytoscape.alias.list">
      <att type="string" name="cytoscape.alias.list" value="ADCY2"/>
    </att>
    <graphics type="ELLIPSE" h="40.0" w="40.0" x="1404.0" y="584.0" fill="#66ccff" width="1" outline="#666666"/>
  </node>
  <node label="AFTPH" id="-1461">
    <att type="integer" name="Anno" value="1"/>
    <att type="real" name="AverageShortestPathLength" value="0.0"/>
    <att type="real" name="BetweennessCentrality" value="0.0"/>
    <att type="real" name="ClosenessCentrality" value="0.0"/>
    <att type="real" name="ClusteringCoefficient" value="0.03386809"/>
    <att type="integer" name="Degree" value="34"/>
    <att type="integer" name="Eccentricity" value="0"/>
    <att type="integer" name="EdgeCount" value="34"/>
    <att type="integer" name="Indegree" value="34"/>
    <att type="boolean" name="IsSingleNode" value="false"/>
    <att type="real" name="NeighborhoodConnectivity" value="127.55882352941177"/>
    <att type="string" name="Node" value="AFTPH"/>
    <att type="integer" name="Outdegree" value="0"/>
    <att type="integer" name="PartnerOfMultiEdgedNodePairs" value="0"/>
    <att type="integer" name="SelfLoops" value="0"/>
    <att type="real" name="Stress" value="0.0"/>
    <att type="string" name="canonicalName" value="AFTPH"/>
    <att type="list" name="cytoscape.alias.list">
      <att type="string" name="cytoscape.alias.list" value="AFTPH"/>
    </att>
    <graphics type="ELLIPSE" h="40.0" w="40.0" x="1389.0" y="666.0" fill="#66ccff" width="1" outline="#666666"/>
  </node>
  <node label="AKAP1" id="-1460">
    <att type="integer" name="Anno" value="1"/>
    <att type="real" name="AverageShortestPathLength" value="0.0"/>
    <att type="real" name="BetweennessCentrality" value="0.0"/>
    <att type="real" name="ClosenessCentrality" value="0.0"/>
    <att type="real" name="ClusteringCoefficient" value="0.08467023"/>
    <att type="integer" name="Degree" value="34"/>
    <att type="integer" name="Eccentricity" value="0"/>
    <att type="integer" name="EdgeCount" value="34"/>
    <att type="integer" name="Indegree" value="34"/>
    <att type="boolean" name="IsSingleNode" value="false"/>
    <att type="real" name="NeighborhoodConnectivity" value="113.94117647058823"/>
    <att type="string" name="Node" value="AKAP1"/>
    <att type="integer" name="Outdegree" value="0"/>
    <att type="integer" name="PartnerOfMultiEdgedNodePairs" value="0"/>
    <att type="integer" name="SelfLoops" value="0"/>
    <att type="real" name="Stress" value="0.0"/>
    <att type="string" name="canonicalName" value="AKAP1"/>
    <att type="list" name="cytoscape.alias.list">
      <att type="string" name="cytoscape.alias.list" value="AKAP1"/>
    </att>
    <graphics type="ELLIPSE" h="40.0" w="40.0" x="1533.0" y="1269.0" fill="#66ccff" width="1" outline="#666666"/>
  </node>
  <node label="AKAP9" id="-1459">
    <att type="integer" name="Anno" value="1"/>
    <att type="real" name="AverageShortestPathLength" value="0.0"/>
    <att type="real" name="BetweennessCentrality" value="0.0"/>
    <att type="real" name="ClosenessCentrality" value="0.0"/>
    <att type="real" name="ClusteringCoefficient" value="0.1"/>
    <att type="integer" name="Degree" value="11"/>
    <att type="integer" name="Eccentricity" value="0"/>
    <att type="integer" name="EdgeCount" value="11"/>
    <att type="integer" name="Indegree" value="11"/>
    <att type="boolean" name="IsSingleNode" value="false"/>
    <att type="real" name="NeighborhoodConnectivity" value="172.0909090909091"/>
    <att type="string" name="Node" value="AKAP9"/>
    <att type="integer" name="Outdegree" value="0"/>
    <att type="integer" name="PartnerOfMultiEdgedNodePairs" value="0"/>
    <att type="integer" name="SelfLoops" value="0"/>
    <att type="real" name="Stress" value="0.0"/>
    <att type="string" name="canonicalName" value="AKAP9"/>
    <att type="list" name="cytoscape.alias.list">
      <att type="string" name="cytoscape.alias.list" value="AKAP9"/>
    </att>
    <graphics type="ELLIPSE" h="40.0" w="40.0" x="1286.0" y="1236.0" fill="#66ccff" width="1" outline="#666666"/>
  </node>
  <node label="AMD1" id="-1458">
    <att type="integer" name="Anno" value="1"/>
    <att type="real" name="AverageShortestPathLength" value="0.0"/>
    <att type="real" name="BetweennessCentrality" value="0.0"/>
    <att type="real" name="ClosenessCentrality" value="0.0"/>
    <att type="real" name="ClusteringCoefficient" value="0.03684211"/>
    <att type="integer" name="Degree" value="20"/>
    <att type="integer" name="Eccentricity" value="0"/>
    <att type="integer" name="EdgeCount" value="20"/>
    <att type="integer" name="Indegree" value="20"/>
    <att type="boolean" name="IsSingleNode" value="false"/>
    <att type="real" name="NeighborhoodConnectivity" value="109.25"/>
    <att type="string" name="Node" value="AMD1"/>
    <att type="integer" name="Outdegree" value="0"/>
    <att type="integer" name="PartnerOfMultiEdgedNodePairs" value="0"/>
    <att type="integer" name="SelfLoops" value="0"/>
    <att type="real" name="Stress" value="0.0"/>
    <att type="string" name="canonicalName" value="AMD1"/>
    <att type="list" name="cytoscape.alias.list">
      <att type="string" name="cytoscape.alias.list" value="AMD1"/>
    </att>
    <graphics type="ELLIPSE" h="40.0" w="40.0" x="1204.0" y="1047.0" fill="#66ccff" width="1" outline="#666666"/>
  </node>
  <node label="ARF6" id="-1457">
    <att type="integer" name="Anno" value="1"/>
    <att type="real" name="AverageShortestPathLength" value="0.0"/>
    <att type="real" name="BetweennessCentrality" value="0.0"/>
    <att type="real" name="ClosenessCentrality" value="0.0"/>
    <att type="real" name="ClusteringCoefficient" value="0.04230769"/>
    <att type="integer" name="Degree" value="40"/>
    <att type="integer" name="Eccentricity" value="0"/>
    <att type="integer" name="EdgeCount" value="40"/>
    <att type="integer" name="Indegree" value="40"/>
    <att type="boolean" name="IsSingleNode" value="false"/>
    <att type="real" name="NeighborhoodConnectivity" value="101.025"/>
    <att type="string" name="Node" value="ARF6"/>
    <att type="integer" name="Outdegree" value="0"/>
    <att type="integer" name="PartnerOfMultiEdgedNodePairs" value="0"/>
    <att type="integer" name="SelfLoops" value="0"/>
    <att type="real" name="Stress" value="0.0"/>
    <att type="string" name="canonicalName" value="ARF6"/>
    <att type="list" name="cytoscape.alias.list">
      <att type="string" name="cytoscape.alias.list" value="ARF6"/>
    </att>
    <graphics type="ELLIPSE" h="40.0" w="40.0" x="1249.0" y="1225.0" fill="#66ccff" width="1" outline="#666666"/>
  </node>
  <node label="ARID1A" id="-1456">
    <att type="integer" name="Anno" value="1"/>
    <att type="real" name="AverageShortestPathLength" value="0.0"/>
    <att type="real" name="BetweennessCentrality" value="0.0"/>
    <att type="real" name="ClosenessCentrality" value="0.0"/>
    <att type="real" name="ClusteringCoefficient" value="0.0289557"/>
    <att type="integer" name="Degree" value="80"/>
    <att type="integer" name="Eccentricity" value="0"/>
    <att type="integer" name="EdgeCount" value="80"/>
    <att type="integer" name="Indegree" value="80"/>
    <att type="boolean" name="IsSingleNode" value="false"/>
    <att type="real" name="NeighborhoodConnectivity" value="88.3375"/>
    <att type="string" name="Node" value="ARID1A"/>
    <att type="integer" name="Outdegree" value="0"/>
    <att type="integer" name="PartnerOfMultiEdgedNodePairs" value="0"/>
    <att type="integer" name="SelfLoops" value="0"/>
    <att type="real" name="Stress" value="0.0"/>
    <att type="string" name="canonicalName" value="ARID1A"/>
    <att type="list" name="cytoscape.alias.list">
      <att type="string" name="cytoscape.alias.list" value="ARID1A"/>
    </att>
    <graphics type="ELLIPSE" h="40.0" w="40.0" x="1176.0" y="790.0" fill="#66ccff" width="1" outline="#666666"/>
  </node>
  <node label="ATF6" id="-1455">
    <att type="integer" name="Anno" value="2"/>
    <att type="real" name="AverageShortestPathLength" value="2.92349138"/>
    <att type="real" name="BetweennessCentrality" value="9.2414E-4"/>
    <att type="real" name="ClosenessCentrality" value="0.34205676"/>
    <att type="real" name="ClusteringCoefficient" value="0.0420765"/>
    <att type="integer" name="Degree" value="61"/>
    <att type="integer" name="Eccentricity" value="8"/>
    <att type="integer" name="EdgeCount" value="61"/>
    <att type="integer" name="Indegree" value="12"/>
    <att type="boolean" name="IsSingleNode" value="false"/>
    <att type="real" name="NeighborhoodConnectivity" value="66.8360655737705"/>
    <att type="string" name="Node" value="ATF6"/>
    <att type="integer" name="Outdegree" value="49"/>
    <att type="integer" name="PartnerOfMultiEdgedNodePairs" value="0"/>
    <att type="integer" name="SelfLoops" value="0"/>
    <att type="real" name="Stress" value="9128.0"/>
    <att type="string" name="canonicalName" value="ATF6"/>
    <att type="list" name="cytoscape.alias.list">
      <att type="string" name="cytoscape.alias.list" value="ATF6"/>
    </att>
    <graphics type="TRIANGLE" h="40.0" w="40.0" x="1312.0" y="1025.0" fill="#33ff33" width="1" outline="#666666"/>
  </node>
  <node label="BAZ2A" id="-1454">
    <att type="integer" name="Anno" value="1"/>
    <att type="real" name="AverageShortestPathLength" value="0.0"/>
    <att type="real" name="BetweennessCentrality" value="0.0"/>
    <att type="real" name="ClosenessCentrality" value="0.0"/>
    <att type="real" name="ClusteringCoefficient" value="0.05411656"/>
    <att type="integer" name="Degree" value="47"/>
    <att type="integer" name="Eccentricity" value="0"/>
    <att type="integer" name="EdgeCount" value="47"/>
    <att type="integer" name="Indegree" value="47"/>
    <att type="boolean" name="IsSingleNode" value="false"/>
    <att type="real" name="NeighborhoodConnectivity" value="112.87234042553192"/>
    <att type="string" name="Node" value="BAZ2A"/>
    <att type="integer" name="Outdegree" value="0"/>
    <att type="integer" name="PartnerOfMultiEdgedNodePairs" value="0"/>
    <att type="integer" name="SelfLoops" value="0"/>
    <att type="real" name="Stress" value="0.0"/>
    <att type="string" name="canonicalName" value="BAZ2A"/>
    <att type="list" name="cytoscape.alias.list">
      <att type="string" name="cytoscape.alias.list" value="BAZ2A"/>
    </att>
    <graphics type="ELLIPSE" h="40.0" w="40.0" x="1135.0" y="1093.0" fill="#66ccff" width="1" outline="#666666"/>
  </node>
  <node label="BEX4" id="-1453">
    <att type="integer" name="Anno" value="1"/>
    <att type="real" name="AverageShortestPathLength" value="0.0"/>
    <att type="real" name="BetweennessCentrality" value="0.0"/>
    <att type="real" name="ClosenessCentrality" value="0.0"/>
    <att type="real" name="ClusteringCoefficient" value="0.07971014"/>
    <att type="integer" name="Degree" value="24"/>
    <att type="integer" name="Eccentricity" value="0"/>
    <att type="integer" name="EdgeCount" value="24"/>
    <att type="integer" name="Indegree" value="24"/>
    <att type="boolean" name="IsSingleNode" value="false"/>
    <att type="real" name="NeighborhoodConnectivity" value="161.83333333333334"/>
    <att type="string" name="Node" value="BEX4"/>
    <att type="integer" name="Outdegree" value="0"/>
    <att type="integer" name="PartnerOfMultiEdgedNodePairs" value="0"/>
    <att type="integer" name="SelfLoops" value="0"/>
    <att type="real" name="Stress" value="0.0"/>
    <att type="string" name="canonicalName" value="BEX4"/>
    <att type="list" name="cytoscape.alias.list">
      <att type="string" name="cytoscape.alias.list" value="BEX4"/>
    </att>
    <graphics type="ELLIPSE" h="40.0" w="40.0" x="1315.0" y="1504.0" fill="#66ccff" width="1" outline="#666666"/>
  </node>
  <node label="BRD2" id="-1452">
    <att type="integer" name="Anno" value="1"/>
    <att type="real" name="AverageShortestPathLength" value="0.0"/>
    <att type="real" name="BetweennessCentrality" value="0.0"/>
    <att type="real" name="ClosenessCentrality" value="0.0"/>
    <att type="real" name="ClusteringCoefficient" value="0.04745208"/>
    <att type="integer" name="Degree" value="93"/>
    <att type="integer" name="Eccentricity" value="0"/>
    <att type="integer" name="EdgeCount" value="93"/>
    <att type="integer" name="Indegree" value="93"/>
    <att type="boolean" name="IsSingleNode" value="false"/>
    <att type="real" name="NeighborhoodConnectivity" value="91.3763440860215"/>
    <att type="string" name="Node" value="BRD2"/>
    <att type="integer" name="Outdegree" value="0"/>
    <att type="integer" name="PartnerOfMultiEdgedNodePairs" value="0"/>
    <att type="integer" name="SelfLoops" value="0"/>
    <att type="real" name="Stress" value="0.0"/>
    <att type="string" name="canonicalName" value="BRD2"/>
    <att type="list" name="cytoscape.alias.list">
      <att type="string" name="cytoscape.alias.list" value="BRD2"/>
    </att>
    <graphics type="ELLIPSE" h="40.0" w="40.0" x="1253.0" y="889.0" fill="#66ccff" width="1" outline="#666666"/>
  </node>
  <node label="CA14" id="-1451">
    <att type="integer" name="Anno" value="1"/>
    <att type="real" name="AverageShortestPathLength" value="0.0"/>
    <att type="real" name="BetweennessCentrality" value="0.0"/>
    <att type="real" name="ClosenessCentrality" value="0.0"/>
    <att type="real" name="ClusteringCoefficient" value="0.06280788"/>
    <att type="integer" name="Degree" value="29"/>
    <att type="integer" name="Eccentricity" value="0"/>
    <att type="integer" name="EdgeCount" value="29"/>
    <att type="integer" name="Indegree" value="29"/>
    <att type="boolean" name="IsSingleNode" value="false"/>
    <att type="real" name="NeighborhoodConnectivity" value="112.48275862068965"/>
    <att type="string" name="Node" value="CA14"/>
    <att type="integer" name="Outdegree" value="0"/>
    <att type="integer" name="PartnerOfMultiEdgedNodePairs" value="0"/>
    <att type="integer" name="SelfLoops" value="0"/>
    <att type="real" name="Stress" value="0.0"/>
    <att type="string" name="canonicalName" value="CA14"/>
    <att type="list" name="cytoscape.alias.list">
      <att type="string" name="cytoscape.alias.list" value="CA14"/>
    </att>
    <graphics type="ELLIPSE" h="40.0" w="40.0" x="1634.0" y="1179.0" fill="#66ccff" width="1" outline="#666666"/>
  </node>
  <node label="CACNA2D2" id="-1450">
    <att type="integer" name="Anno" value="1"/>
    <att type="real" name="AverageShortestPathLength" value="0.0"/>
    <att type="real" name="BetweennessCentrality" value="0.0"/>
    <att type="real" name="ClosenessCentrality" value="0.0"/>
    <att type="real" name="ClusteringCoefficient" value="0.16071429"/>
    <att type="integer" name="Degree" value="8"/>
    <att type="integer" name="Eccentricity" value="0"/>
    <att type="integer" name="EdgeCount" value="8"/>
    <att type="integer" name="Indegree" value="8"/>
    <att type="boolean" name="IsSingleNode" value="false"/>
    <att type="real" name="NeighborhoodConnectivity" value="207.625"/>
    <att type="string" name="Node" value="CACNA2D2"/>
    <att type="integer" name="Outdegree" value="0"/>
    <att type="integer" name="PartnerOfMultiEdgedNodePairs" value="0"/>
    <att type="integer" name="SelfLoops" value="0"/>
    <att type="real" name="Stress" value="0.0"/>
    <att type="string" name="canonicalName" value="CACNA2D2"/>
    <att type="list" name="cytoscape.alias.list">
      <att type="string" name="cytoscape.alias.list" value="CACNA2D2"/>
    </att>
    <graphics type="ELLIPSE" h="40.0" w="40.0" x="1654.0" y="1258.0" fill="#66ccff" width="1" outline="#666666"/>
  </node>
  <node label="CALM3" id="-1449">
    <att type="integer" name="Anno" value="1"/>
    <att type="real" name="AverageShortestPathLength" value="0.0"/>
    <att type="real" name="BetweennessCentrality" value="0.0"/>
    <att type="real" name="ClosenessCentrality" value="0.0"/>
    <att type="real" name="ClusteringCoefficient" value="0.11680912"/>
    <att type="integer" name="Degree" value="27"/>
    <att type="integer" name="Eccentricity" value="0"/>
    <att type="integer" name="EdgeCount" value="27"/>
    <att type="integer" name="Indegree" value="27"/>
    <att type="boolean" name="IsSingleNode" value="false"/>
    <att type="real" name="NeighborhoodConnectivity" value="154.62962962962962"/>
    <att type="string" name="Node" value="CALM3"/>
    <att type="integer" name="Outdegree" value="0"/>
    <att type="integer" name="PartnerOfMultiEdgedNodePairs" value="0"/>
    <att type="integer" name="SelfLoops" value="0"/>
    <att type="real" name="Stress" value="0.0"/>
    <att type="string" name="canonicalName" value="CALM3"/>
    <att type="list" name="cytoscape.alias.list">
      <att type="string" name="cytoscape.alias.list" value="CALM3"/>
    </att>
    <graphics type="ELLIPSE" h="40.0" w="40.0" x="1227.0" y="1309.0" fill="#66ccff" width="1" outline="#666666"/>
  </node>
  <node label="CAMK1D" id="-1448">
    <att type="integer" name="Anno" value="1"/>
    <att type="real" name="AverageShortestPathLength" value="0.0"/>
    <att type="real" name="BetweennessCentrality" value="0.0"/>
    <att type="real" name="ClosenessCentrality" value="0.0"/>
    <att type="real" name="ClusteringCoefficient" value="0.065"/>
    <att type="integer" name="Degree" value="25"/>
    <att type="integer" name="Eccentricity" value="0"/>
    <att type="integer" name="EdgeCount" value="25"/>
    <att type="integer" name="Indegree" value="25"/>
    <att type="boolean" name="IsSingleNode" value="false"/>
    <att type="real" name="NeighborhoodConnectivity" value="161.92"/>
    <att type="string" name="Node" value="CAMK1D"/>
    <att type="integer" name="Outdegree" value="0"/>
    <att type="integer" name="PartnerOfMultiEdgedNodePairs" value="0"/>
    <att type="integer" name="SelfLoops" value="0"/>
    <att type="real" name="Stress" value="0.0"/>
    <att type="string" name="canonicalName" value="CAMK1D"/>
    <att type="list" name="cytoscape.alias.list">
      <att type="string" name="cytoscape.alias.list" value="CAMK1D"/>
    </att>
    <graphics type="ELLIPSE" h="40.0" w="40.0" x="1446.0" y="554.0" fill="#66ccff" width="1" outline="#666666"/>
  </node>
  <node label="CAPZA2" id="-1447">
    <att type="integer" name="Anno" value="1"/>
    <att type="real" name="AverageShortestPathLength" value="0.0"/>
    <att type="real" name="BetweennessCentrality" value="0.0"/>
    <att type="real" name="ClosenessCentrality" value="0.0"/>
    <att type="real" name="ClusteringCoefficient" value="0.0615942"/>
    <att type="integer" name="Degree" value="24"/>
    <att type="integer" name="Eccentricity" value="0"/>
    <att type="integer" name="EdgeCount" value="24"/>
    <att type="integer" name="Indegree" value="24"/>
    <att type="boolean" name="IsSingleNode" value="false"/>
    <att type="real" name="NeighborhoodConnectivity" value="123.79166666666667"/>
    <att type="string" name="Node" value="CAPZA2"/>
    <att type="integer" name="Outdegree" value="0"/>
    <att type="integer" name="PartnerOfMultiEdgedNodePairs" value="0"/>
    <att type="integer" name="SelfLoops" value="0"/>
    <att type="real" name="Stress" value="0.0"/>
    <att type="string" name="canonicalName" value="CAPZA2"/>
    <att type="list" name="cytoscape.alias.list">
      <att type="string" name="cytoscape.alias.list" value="CAPZA2"/>
    </att>
    <graphics type="ELLIPSE" h="40.0" w="40.0" x="1455.0" y="1192.0" fill="#66ccff" width="1" outline="#666666"/>
  </node>
  <node label="CARD9" id="-1446">
    <att type="integer" name="Anno" value="1"/>
    <att type="real" name="AverageShortestPathLength" value="0.0"/>
    <att type="real" name="BetweennessCentrality" value="0.0"/>
    <att type="real" name="ClosenessCentrality" value="0.0"/>
    <att type="real" name="ClusteringCoefficient" value="0.08990148"/>
    <att type="integer" name="Degree" value="29"/>
    <att type="integer" name="Eccentricity" value="0"/>
    <att type="integer" name="EdgeCount" value="29"/>
    <att type="integer" name="Indegree" value="29"/>
    <att type="boolean" name="IsSingleNode" value="false"/>
    <att type="real" name="NeighborhoodConnectivity" value="157.6551724137931"/>
    <att type="string" name="Node" value="CARD9"/>
    <att type="integer" name="Outdegree" value="0"/>
    <att type="integer" name="PartnerOfMultiEdgedNodePairs" value="0"/>
    <att type="integer" name="SelfLoops" value="0"/>
    <att type="real" name="Stress" value="0.0"/>
    <att type="string" name="canonicalName" value="CARD9"/>
    <att type="list" name="cytoscape.alias.list">
      <att type="string" name="cytoscape.alias.list" value="CARD9"/>
    </att>
    <graphics type="ELLIPSE" h="40.0" w="40.0" x="1322.0" y="523.0" fill="#66ccff" width="1" outline="#666666"/>
  </node>
  <node label="CC2D1A" id="-1445">
    <att type="integer" name="Anno" value="1"/>
    <att type="real" name="AverageShortestPathLength" value="0.0"/>
    <att type="real" name="BetweennessCentrality" value="0.0"/>
    <att type="real" name="ClosenessCentrality" value="0.0"/>
    <att type="real" name="ClusteringCoefficient" value="0.125"/>
    <att type="integer" name="Degree" value="9"/>
    <att type="integer" name="Eccentricity" value="0"/>
    <att type="integer" name="EdgeCount" value="9"/>
    <att type="integer" name="Indegree" value="9"/>
    <att type="boolean" name="IsSingleNode" value="false"/>
    <att type="real" name="NeighborhoodConnectivity" value="187.44444444444446"/>
    <att type="string" name="Node" value="CC2D1A"/>
    <att type="integer" name="Outdegree" value="0"/>
    <att type="integer" name="PartnerOfMultiEdgedNodePairs" value="0"/>
    <att type="integer" name="SelfLoops" value="0"/>
    <att type="real" name="Stress" value="0.0"/>
    <att type="string" name="canonicalName" value="CC2D1A"/>
    <att type="list" name="cytoscape.alias.list">
      <att type="string" name="cytoscape.alias.list" value="CC2D1A"/>
    </att>
    <graphics type="ELLIPSE" h="40.0" w="40.0" x="1737.0" y="1235.0" fill="#66ccff" width="1" outline="#666666"/>
  </node>
  <node label="CELF1" id="-1444">
    <att type="integer" name="Anno" value="1"/>
    <att type="real" name="AverageShortestPathLength" value="0.0"/>
    <att type="real" name="BetweennessCentrality" value="0.0"/>
    <att type="real" name="ClosenessCentrality" value="0.0"/>
    <att type="real" name="ClusteringCoefficient" value="0.03985507"/>
    <att type="integer" name="Degree" value="24"/>
    <att type="integer" name="Eccentricity" value="0"/>
    <att type="integer" name="EdgeCount" value="24"/>
    <att type="integer" name="Indegree" value="24"/>
    <att type="boolean" name="IsSingleNode" value="false"/>
    <att type="real" name="NeighborhoodConnectivity" value="119.0"/>
    <att type="string" name="Node" value="CELF1"/>
    <att type="integer" name="Outdegree" value="0"/>
    <att type="integer" name="PartnerOfMultiEdgedNodePairs" value="0"/>
    <att type="integer" name="SelfLoops" value="0"/>
    <att type="real" name="Stress" value="0.0"/>
    <att type="string" name="canonicalName" value="CELF1"/>
    <att type="list" name="cytoscape.alias.list">
      <att type="string" name="cytoscape.alias.list" value="CELF1"/>
    </att>
    <graphics type="ELLIPSE" h="40.0" w="40.0" x="1215.0" y="879.0" fill="#66ccff" width="1" outline="#666666"/>
  </node>
  <node label="CHD4" id="-1443">
    <att type="integer" name="Anno" value="1"/>
    <att type="real" name="AverageShortestPathLength" value="0.0"/>
    <att type="real" name="BetweennessCentrality" value="0.0"/>
    <att type="real" name="ClosenessCentrality" value="0.0"/>
    <att type="real" name="ClusteringCoefficient" value="0.03448276"/>
    <att type="integer" name="Degree" value="58"/>
    <att type="integer" name="Eccentricity" value="0"/>
    <att type="integer" name="EdgeCount" value="58"/>
    <att type="integer" name="Indegree" value="58"/>
    <att type="boolean" name="IsSingleNode" value="false"/>
    <att type="real" name="NeighborhoodConnectivity" value="107.22413793103448"/>
    <att type="string" name="Node" value="CHD4"/>
    <att type="integer" name="Outdegree" value="0"/>
    <att type="integer" name="PartnerOfMultiEdgedNodePairs" value="0"/>
    <att type="integer" name="SelfLoops" value="0"/>
    <att type="real" name="Stress" value="0.0"/>
    <att type="string" name="canonicalName" value="CHD4"/>
    <att type="list" name="cytoscape.alias.list">
      <att type="string" name="cytoscape.alias.list" value="CHD4"/>
    </att>
    <graphics type="ELLIPSE" h="40.0" w="40.0" x="1142.0" y="1345.0" fill="#66ccff" width="1" outline="#666666"/>
  </node>
  <node label="CIAO1" id="-1442">
    <att type="integer" name="Anno" value="1"/>
    <att type="real" name="AverageShortestPathLength" value="0.0"/>
    <att type="real" name="BetweennessCentrality" value="0.0"/>
    <att type="real" name="ClosenessCentrality" value="0.0"/>
    <att type="real" name="ClusteringCoefficient" value="0.05396825"/>
    <att type="integer" name="Degree" value="36"/>
    <att type="integer" name="Eccentricity" value="0"/>
    <att type="integer" name="EdgeCount" value="36"/>
    <att type="integer" name="Indegree" value="36"/>
    <att type="boolean" name="IsSingleNode" value="false"/>
    <att type="real" name="NeighborhoodConnectivity" value="162.30555555555554"/>
    <att type="string" name="Node" value="CIAO1"/>
    <att type="integer" name="Outdegree" value="0"/>
    <att type="integer" name="PartnerOfMultiEdgedNodePairs" value="0"/>
    <att type="integer" name="SelfLoops" value="0"/>
    <att type="real" name="Stress" value="0.0"/>
    <att type="string" name="canonicalName" value="CIAO1"/>
    <att type="list" name="cytoscape.alias.list">
      <att type="string" name="cytoscape.alias.list" value="CIAO1"/>
    </att>
    <graphics type="ELLIPSE" h="40.0" w="40.0" x="1138.0" y="749.0" fill="#66ccff" width="1" outline="#666666"/>
  </node>
  <node label="CIRBP" id="-1441">
    <att type="integer" name="Anno" value="1"/>
    <att type="real" name="AverageShortestPathLength" value="0.0"/>
    <att type="real" name="BetweennessCentrality" value="0.0"/>
    <att type="real" name="ClosenessCentrality" value="0.0"/>
    <att type="real" name="ClusteringCoefficient" value="0.10952381"/>
    <att type="integer" name="Degree" value="15"/>
    <att type="integer" name="Eccentricity" value="0"/>
    <att type="integer" name="EdgeCount" value="15"/>
    <att type="integer" name="Indegree" value="15"/>
    <att type="boolean" name="IsSingleNode" value="false"/>
    <att type="real" name="NeighborhoodConnectivity" value="206.53333333333333"/>
    <att type="string" name="Node" value="CIRBP"/>
    <att type="integer" name="Outdegree" value="0"/>
    <att type="integer" name="PartnerOfMultiEdgedNodePairs" value="0"/>
    <att type="integer" name="SelfLoops" value="0"/>
    <att type="real" name="Stress" value="0.0"/>
    <att type="string" name="canonicalName" value="CIRBP"/>
    <att type="list" name="cytoscape.alias.list">
      <att type="string" name="cytoscape.alias.list" value="CIRBP"/>
    </att>
    <graphics type="ELLIPSE" h="40.0" w="40.0" x="1241.0" y="1448.0" fill="#66ccff" width="1" outline="#666666"/>
  </node>
  <node label="COPA" id="-1440">
    <att type="integer" name="Anno" value="1"/>
    <att type="real" name="AverageShortestPathLength" value="0.0"/>
    <att type="real" name="BetweennessCentrality" value="0.0"/>
    <att type="real" name="ClosenessCentrality" value="0.0"/>
    <att type="real" name="ClusteringCoefficient" value="0.03157895"/>
    <att type="integer" name="Degree" value="20"/>
    <att type="integer" name="Eccentricity" value="0"/>
    <att type="integer" name="EdgeCount" value="20"/>
    <att type="integer" name="Indegree" value="20"/>
    <att type="boolean" name="IsSingleNode" value="false"/>
    <att type="real" name="NeighborhoodConnectivity" value="118.25"/>
    <att type="string" name="Node" value="COPA"/>
    <att type="integer" name="Outdegree" value="0"/>
    <att type="integer" name="PartnerOfMultiEdgedNodePairs" value="0"/>
    <att type="integer" name="SelfLoops" value="0"/>
    <att type="real" name="Stress" value="0.0"/>
    <att type="string" name="canonicalName" value="COPA"/>
    <att type="list" name="cytoscape.alias.list">
      <att type="string" name="cytoscape.alias.list" value="COPA"/>
    </att>
    <graphics type="ELLIPSE" h="40.0" w="40.0" x="938.0" y="1165.0" fill="#66ccff" width="1" outline="#666666"/>
  </node>
  <node label="CORO1A" id="-1439">
    <att type="integer" name="Anno" value="1"/>
    <att type="real" name="AverageShortestPathLength" value="0.0"/>
    <att type="real" name="BetweennessCentrality" value="0.0"/>
    <att type="real" name="ClosenessCentrality" value="0.0"/>
    <att type="real" name="ClusteringCoefficient" value="0.04928018"/>
    <att type="integer" name="Degree" value="43"/>
    <att type="integer" name="Eccentricity" value="0"/>
    <att type="integer" name="EdgeCount" value="43"/>
    <att type="integer" name="Indegree" value="43"/>
    <att type="boolean" name="IsSingleNode" value="false"/>
    <att type="real" name="NeighborhoodConnectivity" value="127.16279069767442"/>
    <att type="string" name="Node" value="CORO1A"/>
    <att type="integer" name="Outdegree" value="0"/>
    <att type="integer" name="PartnerOfMultiEdgedNodePairs" value="0"/>
    <att type="integer" name="SelfLoops" value="0"/>
    <att type="real" name="Stress" value="0.0"/>
    <att type="string" name="canonicalName" value="CORO1A"/>
    <att type="list" name="cytoscape.alias.list">
      <att type="string" name="cytoscape.alias.list" value="CORO1A"/>
    </att>
    <graphics type="ELLIPSE" h="40.0" w="40.0" x="1299.0" y="747.0" fill="#66ccff" width="1" outline="#666666"/>
  </node>
  <node label="CUEDC2" id="-1438">
    <att type="integer" name="Anno" value="1"/>
    <att type="real" name="AverageShortestPathLength" value="0.0"/>
    <att type="real" name="BetweennessCentrality" value="0.0"/>
    <att type="real" name="ClosenessCentrality" value="0.0"/>
    <att type="real" name="ClusteringCoefficient" value="0.03754941"/>
    <att type="integer" name="Degree" value="23"/>
    <att type="integer" name="Eccentricity" value="0"/>
    <att type="integer" name="EdgeCount" value="23"/>
    <att type="integer" name="Indegree" value="23"/>
    <att type="boolean" name="IsSingleNode" value="false"/>
    <att type="real" name="NeighborhoodConnectivity" value="127.95652173913044"/>
    <att type="string" name="Node" value="CUEDC2"/>
    <att type="integer" name="Outdegree" value="0"/>
    <att type="integer" name="PartnerOfMultiEdgedNodePairs" value="0"/>
    <att type="integer" name="SelfLoops" value="0"/>
    <att type="real" name="Stress" value="0.0"/>
    <att type="string" name="canonicalName" value="CUEDC2"/>
    <att type="list" name="cytoscape.alias.list">
      <att type="string" name="cytoscape.alias.list" value="CUEDC2"/>
    </att>
    <graphics type="ELLIPSE" h="40.0" w="40.0" x="1140.0" y="911.0" fill="#66ccff" width="1" outline="#666666"/>
  </node>
  <node label="CUL4A" id="-1437">
    <att type="integer" name="Anno" value="1"/>
    <att type="real" name="AverageShortestPathLength" value="0.0"/>
    <att type="real" name="BetweennessCentrality" value="0.0"/>
    <att type="real" name="ClosenessCentrality" value="0.0"/>
    <att type="real" name="ClusteringCoefficient" value="0.05714286"/>
    <att type="integer" name="Degree" value="15"/>
    <att type="integer" name="Eccentricity" value="0"/>
    <att type="integer" name="EdgeCount" value="15"/>
    <att type="integer" name="Indegree" value="15"/>
    <att type="boolean" name="IsSingleNode" value="false"/>
    <att type="real" name="NeighborhoodConnectivity" value="139.93333333333334"/>
    <att type="string" name="Node" value="CUL4A"/>
    <att type="integer" name="Outdegree" value="0"/>
    <att type="integer" name="PartnerOfMultiEdgedNodePairs" value="0"/>
    <att type="integer" name="SelfLoops" value="0"/>
    <att type="real" name="Stress" value="0.0"/>
    <att type="string" name="canonicalName" value="CUL4A"/>
    <att type="list" name="cytoscape.alias.list">
      <att type="string" name="cytoscape.alias.list" value="CUL4A"/>
    </att>
    <graphics type="ELLIPSE" h="40.0" w="40.0" x="1009.0" y="1331.0" fill="#66ccff" width="1" outline="#666666"/>
  </node>
  <node label="CYLD" id="-1436">
    <att type="integer" name="Anno" value="1"/>
    <att type="real" name="AverageShortestPathLength" value="0.0"/>
    <att type="real" name="BetweennessCentrality" value="0.0"/>
    <att type="real" name="ClosenessCentrality" value="0.0"/>
    <att type="real" name="ClusteringCoefficient" value="0.06289641"/>
    <att type="integer" name="Degree" value="44"/>
    <att type="integer" name="Eccentricity" value="0"/>
    <att type="integer" name="EdgeCount" value="44"/>
    <att type="integer" name="Indegree" value="44"/>
    <att type="boolean" name="IsSingleNode" value="false"/>
    <att type="real" name="NeighborhoodConnectivity" value="120.38636363636364"/>
    <att type="string" name="Node" value="CYLD"/>
    <att type="integer" name="Outdegree" value="0"/>
    <att type="integer" name="PartnerOfMultiEdgedNodePairs" value="0"/>
    <att type="integer" name="SelfLoops" value="0"/>
    <att type="real" name="Stress" value="0.0"/>
    <att type="string" name="canonicalName" value="CYLD"/>
    <att type="list" name="cytoscape.alias.list">
      <att type="string" name="cytoscape.alias.list" value="CYLD"/>
    </att>
    <graphics type="ELLIPSE" h="40.0" w="40.0" x="1266.0" y="1165.0" fill="#66ccff" width="1" outline="#666666"/>
  </node>
  <node label="DDIT4" id="-1435">
    <att type="integer" name="Anno" value="1"/>
    <att type="real" name="AverageShortestPathLength" value="0.0"/>
    <att type="real" name="BetweennessCentrality" value="0.0"/>
    <att type="real" name="ClosenessCentrality" value="0.0"/>
    <att type="real" name="ClusteringCoefficient" value="0.08412698"/>
    <att type="integer" name="Degree" value="36"/>
    <att type="integer" name="Eccentricity" value="0"/>
    <att type="integer" name="EdgeCount" value="36"/>
    <att type="integer" name="Indegree" value="36"/>
    <att type="boolean" name="IsSingleNode" value="false"/>
    <att type="real" name="NeighborhoodConnectivity" value="141.33333333333334"/>
    <att type="string" name="Node" value="DDIT4"/>
    <att type="integer" name="Outdegree" value="0"/>
    <att type="integer" name="PartnerOfMultiEdgedNodePairs" value="0"/>
    <att type="integer" name="SelfLoops" value="0"/>
    <att type="real" name="Stress" value="0.0"/>
    <att type="string" name="canonicalName" value="DDIT4"/>
    <att type="list" name="cytoscape.alias.list">
      <att type="string" name="cytoscape.alias.list" value="DDIT4"/>
    </att>
    <graphics type="ELLIPSE" h="40.0" w="40.0" x="1304.0" y="1192.0" fill="#66ccff" width="1" outline="#666666"/>
  </node>
  <node label="DNAJC8" id="-1434">
    <att type="integer" name="Anno" value="1"/>
    <att type="real" name="AverageShortestPathLength" value="0.0"/>
    <att type="real" name="BetweennessCentrality" value="0.0"/>
    <att type="real" name="ClosenessCentrality" value="0.0"/>
    <att type="real" name="ClusteringCoefficient" value="0.04761905"/>
    <att type="integer" name="Degree" value="28"/>
    <att type="integer" name="Eccentricity" value="0"/>
    <att type="integer" name="EdgeCount" value="28"/>
    <att type="integer" name="Indegree" value="28"/>
    <att type="boolean" name="IsSingleNode" value="false"/>
    <att type="real" name="NeighborhoodConnectivity" value="106.85714285714286"/>
    <att type="string" name="Node" value="DNAJC8"/>
    <att type="integer" name="Outdegree" value="0"/>
    <att type="integer" name="PartnerOfMultiEdgedNodePairs" value="0"/>
    <att type="integer" name="SelfLoops" value="0"/>
    <att type="real" name="Stress" value="0.0"/>
    <att type="string" name="canonicalName" value="DNAJC8"/>
    <att type="list" name="cytoscape.alias.list">
      <att type="string" name="cytoscape.alias.list" value="DNAJC8"/>
    </att>
    <graphics type="ELLIPSE" h="40.0" w="40.0" x="1292.0" y="1395.0" fill="#66ccff" width="1" outline="#666666"/>
  </node>
  <node label="DNASE1L2" id="-1433">
    <att type="integer" name="Anno" value="1"/>
    <att type="real" name="AverageShortestPathLength" value="0.0"/>
    <att type="real" name="BetweennessCentrality" value="0.0"/>
    <att type="real" name="ClosenessCentrality" value="0.0"/>
    <att type="real" name="ClusteringCoefficient" value="0.1"/>
    <att type="integer" name="Degree" value="11"/>
    <att type="integer" name="Eccentricity" value="0"/>
    <att type="integer" name="EdgeCount" value="11"/>
    <att type="integer" name="Indegree" value="11"/>
    <att type="boolean" name="IsSingleNode" value="false"/>
    <att type="real" name="NeighborhoodConnectivity" value="178.63636363636363"/>
    <att type="string" name="Node" value="DNASE1L2"/>
    <att type="integer" name="Outdegree" value="0"/>
    <att type="integer" name="PartnerOfMultiEdgedNodePairs" value="0"/>
    <att type="integer" name="SelfLoops" value="0"/>
    <att type="real" name="Stress" value="0.0"/>
    <att type="string" name="canonicalName" value="DNASE1L2"/>
    <att type="list" name="cytoscape.alias.list">
      <att type="string" name="cytoscape.alias.list" value="DNASE1L2"/>
    </att>
    <graphics type="ELLIPSE" h="40.0" w="40.0" x="1684.0" y="1236.0" fill="#66ccff" width="1" outline="#666666"/>
  </node>
  <node label="DOC2B" id="-1432">
    <att type="integer" name="Anno" value="1"/>
    <att type="real" name="AverageShortestPathLength" value="0.0"/>
    <att type="real" name="BetweennessCentrality" value="0.0"/>
    <att type="real" name="ClosenessCentrality" value="0.0"/>
    <att type="real" name="ClusteringCoefficient" value="0.11764706"/>
    <att type="integer" name="Degree" value="18"/>
    <att type="integer" name="Eccentricity" value="0"/>
    <att type="integer" name="EdgeCount" value="18"/>
    <att type="integer" name="Indegree" value="18"/>
    <att type="boolean" name="IsSingleNode" value="false"/>
    <att type="real" name="NeighborhoodConnectivity" value="152.66666666666666"/>
    <att type="string" name="Node" value="DOC2B"/>
    <att type="integer" name="Outdegree" value="0"/>
    <att type="integer" name="PartnerOfMultiEdgedNodePairs" value="0"/>
    <att type="integer" name="SelfLoops" value="0"/>
    <att type="real" name="Stress" value="0.0"/>
    <att type="string" name="canonicalName" value="DOC2B"/>
    <att type="list" name="cytoscape.alias.list">
      <att type="string" name="cytoscape.alias.list" value="DOC2B"/>
    </att>
    <graphics type="ELLIPSE" h="40.0" w="40.0" x="1616.0" y="994.0" fill="#66ccff" width="1" outline="#666666"/>
  </node>
  <node label="DOK1" id="-1431">
    <att type="integer" name="Anno" value="1"/>
    <att type="real" name="AverageShortestPathLength" value="0.0"/>
    <att type="real" name="BetweennessCentrality" value="0.0"/>
    <att type="real" name="ClosenessCentrality" value="0.0"/>
    <att type="real" name="ClusteringCoefficient" value="0.14327485"/>
    <att type="integer" name="Degree" value="19"/>
    <att type="integer" name="Eccentricity" value="0"/>
    <att type="integer" name="EdgeCount" value="19"/>
    <att type="integer" name="Indegree" value="19"/>
    <att type="boolean" name="IsSingleNode" value="false"/>
    <att type="real" name="NeighborhoodConnectivity" value="145.05263157894737"/>
    <att type="string" name="Node" value="DOK1"/>
    <att type="integer" name="Outdegree" value="0"/>
    <att type="integer" name="PartnerOfMultiEdgedNodePairs" value="0"/>
    <att type="integer" name="SelfLoops" value="0"/>
    <att type="real" name="Stress" value="0.0"/>
    <att type="string" name="canonicalName" value="DOK1"/>
    <att type="list" name="cytoscape.alias.list">
      <att type="string" name="cytoscape.alias.list" value="DOK1"/>
    </att>
    <graphics type="ELLIPSE" h="40.0" w="40.0" x="1674.0" y="1017.0" fill="#66ccff" width="1" outline="#666666"/>
  </node>
  <node label="DUSP5" id="-1430">
    <att type="integer" name="Anno" value="1"/>
    <att type="real" name="AverageShortestPathLength" value="0.0"/>
    <att type="real" name="BetweennessCentrality" value="0.0"/>
    <att type="real" name="ClosenessCentrality" value="0.0"/>
    <att type="real" name="ClusteringCoefficient" value="0.05128205"/>
    <att type="integer" name="Degree" value="27"/>
    <att type="integer" name="Eccentricity" value="0"/>
    <att type="integer" name="EdgeCount" value="27"/>
    <att type="integer" name="Indegree" value="27"/>
    <att type="boolean" name="IsSingleNode" value="false"/>
    <att type="real" name="NeighborhoodConnectivity" value="137.7037037037037"/>
    <att type="string" name="Node" value="DUSP5"/>
    <att type="integer" name="Outdegree" value="0"/>
    <att type="integer" name="PartnerOfMultiEdgedNodePairs" value="0"/>
    <att type="integer" name="SelfLoops" value="0"/>
    <att type="real" name="Stress" value="0.0"/>
    <att type="string" name="canonicalName" value="DUSP5"/>
    <att type="list" name="cytoscape.alias.list">
      <att type="string" name="cytoscape.alias.list" value="DUSP5"/>
    </att>
    <graphics type="ELLIPSE" h="40.0" w="40.0" x="1236.0" y="722.0" fill="#66ccff" width="1" outline="#666666"/>
  </node>
  <node label="DUSP6" id="-1429">
    <att type="integer" name="Anno" value="1"/>
    <att type="real" name="AverageShortestPathLength" value="0.0"/>
    <att type="real" name="BetweennessCentrality" value="0.0"/>
    <att type="real" name="ClosenessCentrality" value="0.0"/>
    <att type="real" name="ClusteringCoefficient" value="0.02820513"/>
    <att type="integer" name="Degree" value="40"/>
    <att type="integer" name="Eccentricity" value="0"/>
    <att type="integer" name="EdgeCount" value="40"/>
    <att type="integer" name="Indegree" value="40"/>
    <att type="boolean" name="IsSingleNode" value="false"/>
    <att type="real" name="NeighborhoodConnectivity" value="90.875"/>
    <att type="string" name="Node" value="DUSP6"/>
    <att type="integer" name="Outdegree" value="0"/>
    <att type="integer" name="PartnerOfMultiEdgedNodePairs" value="0"/>
    <att type="integer" name="SelfLoops" value="0"/>
    <att type="real" name="Stress" value="0.0"/>
    <att type="string" name="canonicalName" value="DUSP6"/>
    <att type="list" name="cytoscape.alias.list">
      <att type="string" name="cytoscape.alias.list" value="DUSP6"/>
    </att>
    <graphics type="ELLIPSE" h="40.0" w="40.0" x="1149.0" y="711.0" fill="#66ccff" width="1" outline="#666666"/>
  </node>
  <node label="EGLN2" id="-1428">
    <att type="integer" name="Anno" value="1"/>
    <att type="real" name="AverageShortestPathLength" value="0.0"/>
    <att type="real" name="BetweennessCentrality" value="0.0"/>
    <att type="real" name="ClosenessCentrality" value="0.0"/>
    <att type="real" name="ClusteringCoefficient" value="0.03536585"/>
    <att type="integer" name="Degree" value="41"/>
    <att type="integer" name="Eccentricity" value="0"/>
    <att type="integer" name="EdgeCount" value="41"/>
    <att type="integer" name="Indegree" value="41"/>
    <att type="boolean" name="IsSingleNode" value="false"/>
    <att type="real" name="NeighborhoodConnectivity" value="146.5609756097561"/>
    <att type="string" name="Node" value="EGLN2"/>
    <att type="integer" name="Outdegree" value="0"/>
    <att type="integer" name="PartnerOfMultiEdgedNodePairs" value="0"/>
    <att type="integer" name="SelfLoops" value="0"/>
    <att type="real" name="Stress" value="0.0"/>
    <att type="string" name="canonicalName" value="EGLN2"/>
    <att type="list" name="cytoscape.alias.list">
      <att type="string" name="cytoscape.alias.list" value="EGLN2"/>
    </att>
    <graphics type="ELLIPSE" h="40.0" w="40.0" x="1157.0" y="718.0" fill="#66ccff" width="1" outline="#666666"/>
  </node>
  <node label="EGR2" id="-1427">
    <att type="integer" name="Anno" value="2"/>
    <att type="real" name="AverageShortestPathLength" value="2.30711207"/>
    <att type="real" name="BetweennessCentrality" value="0.00772461"/>
    <att type="real" name="ClosenessCentrality" value="0.43344232"/>
    <att type="real" name="ClusteringCoefficient" value="0.04365702"/>
    <att type="integer" name="Degree" value="183"/>
    <att type="integer" name="Eccentricity" value="7"/>
    <att type="integer" name="EdgeCount" value="182"/>
    <att type="integer" name="Indegree" value="53"/>
    <att type="boolean" name="IsSingleNode" value="false"/>
    <att type="real" name="NeighborhoodConnectivity" value="54.19553072625698"/>
    <att type="string" name="Node" value="EGR2"/>
    <att type="integer" name="Outdegree" value="129"/>
    <att type="integer" name="PartnerOfMultiEdgedNodePairs" value="3"/>
    <att type="integer" name="SelfLoops" value="0"/>
    <att type="real" name="Stress" value="74097.0"/>
    <att type="string" name="canonicalName" value="EGR2"/>
    <att type="list" name="cytoscape.alias.list">
      <att type="string" name="cytoscape.alias.list" value="EGR2"/>
    </att>
    <graphics type="TRIANGLE" h="40.0" w="40.0" x="1150.0" y="1041.0" fill="#33ff33" width="1" outline="#666666"/>
  </node>
  <node label="EIF2B4" id="-1426">
    <att type="integer" name="Anno" value="1"/>
    <att type="real" name="AverageShortestPathLength" value="0.0"/>
    <att type="real" name="BetweennessCentrality" value="0.0"/>
    <att type="real" name="ClosenessCentrality" value="0.0"/>
    <att type="real" name="ClusteringCoefficient" value="0.1"/>
    <att type="integer" name="Degree" value="20"/>
    <att type="integer" name="Eccentricity" value="0"/>
    <att type="integer" name="EdgeCount" value="20"/>
    <att type="integer" name="Indegree" value="20"/>
    <att type="boolean" name="IsSingleNode" value="false"/>
    <att type="real" name="NeighborhoodConnectivity" value="164.8"/>
    <att type="string" name="Node" value="EIF2B4"/>
    <att type="integer" name="Outdegree" value="0"/>
    <att type="integer" name="PartnerOfMultiEdgedNodePairs" value="0"/>
    <att type="integer" name="SelfLoops" value="0"/>
    <att type="real" name="Stress" value="0.0"/>
    <att type="string" name="canonicalName" value="EIF2B4"/>
    <att type="list" name="cytoscape.alias.list">
      <att type="string" name="cytoscape.alias.list" value="EIF2B4"/>
    </att>
    <graphics type="ELLIPSE" h="40.0" w="40.0" x="1322.0" y="1169.0" fill="#66ccff" width="1" outline="#666666"/>
  </node>
  <node label="EIF2C2" id="-1425">
    <att type="integer" name="Anno" value="1"/>
    <att type="real" name="AverageShortestPathLength" value="0.0"/>
    <att type="real" name="BetweennessCentrality" value="0.0"/>
    <att type="real" name="ClosenessCentrality" value="0.0"/>
    <att type="real" name="ClusteringCoefficient" value="0.09150327"/>
    <att type="integer" name="Degree" value="18"/>
    <att type="integer" name="Eccentricity" value="0"/>
    <att type="integer" name="EdgeCount" value="18"/>
    <att type="integer" name="Indegree" value="18"/>
    <att type="boolean" name="IsSingleNode" value="false"/>
    <att type="real" name="NeighborhoodConnectivity" value="138.05555555555554"/>
    <att type="string" name="Node" value="EIF2C2"/>
    <att type="integer" name="Outdegree" value="0"/>
    <att type="integer" name="PartnerOfMultiEdgedNodePairs" value="0"/>
    <att type="integer" name="SelfLoops" value="0"/>
    <att type="real" name="Stress" value="0.0"/>
    <att type="string" name="canonicalName" value="EIF2C2"/>
    <att type="list" name="cytoscape.alias.list">
      <att type="string" name="cytoscape.alias.list" value="EIF2C2"/>
    </att>
    <graphics type="ELLIPSE" h="40.0" w="40.0" x="1644.0" y="1390.0" fill="#66ccff" width="1" outline="#666666"/>
  </node>
  <node label="EIF4E" id="-1424">
    <att type="integer" name="Anno" value="1"/>
    <att type="real" name="AverageShortestPathLength" value="0.0"/>
    <att type="real" name="BetweennessCentrality" value="0.0"/>
    <att type="real" name="ClosenessCentrality" value="0.0"/>
    <att type="real" name="ClusteringCoefficient" value="0.04065041"/>
    <att type="integer" name="Degree" value="42"/>
    <att type="integer" name="Eccentricity" value="0"/>
    <att type="integer" name="EdgeCount" value="42"/>
    <att type="integer" name="Indegree" value="42"/>
    <att type="boolean" name="IsSingleNode" value="false"/>
    <att type="real" name="NeighborhoodConnectivity" value="124.07142857142857"/>
    <att type="string" name="Node" value="EIF4E"/>
    <att type="integer" name="Outdegree" value="0"/>
    <att type="integer" name="PartnerOfMultiEdgedNodePairs" value="0"/>
    <att type="integer" name="SelfLoops" value="0"/>
    <att type="real" name="Stress" value="0.0"/>
    <att type="string" name="canonicalName" value="EIF4E"/>
    <att type="list" name="cytoscape.alias.list">
      <att type="string" name="cytoscape.alias.list" value="EIF4E"/>
    </att>
    <graphics type="ELLIPSE" h="40.0" w="40.0" x="1313.0" y="1100.0" fill="#66ccff" width="1" outline="#666666"/>
  </node>
  <node label="ERCC1" id="-1423">
    <att type="integer" name="Anno" value="1"/>
    <att type="real" name="AverageShortestPathLength" value="0.0"/>
    <att type="real" name="BetweennessCentrality" value="0.0"/>
    <att type="real" name="ClosenessCentrality" value="0.0"/>
    <att type="real" name="ClusteringCoefficient" value="0.06702899"/>
    <att type="integer" name="Degree" value="24"/>
    <att type="integer" name="Eccentricity" value="0"/>
    <att type="integer" name="EdgeCount" value="24"/>
    <att type="integer" name="Indegree" value="24"/>
    <att type="boolean" name="IsSingleNode" value="false"/>
    <att type="real" name="NeighborhoodConnectivity" value="157.875"/>
    <att type="string" name="Node" value="ERCC1"/>
    <att type="integer" name="Outdegree" value="0"/>
    <att type="integer" name="PartnerOfMultiEdgedNodePairs" value="0"/>
    <att type="integer" name="SelfLoops" value="0"/>
    <att type="real" name="Stress" value="0.0"/>
    <att type="string" name="canonicalName" value="ERCC1"/>
    <att type="list" name="cytoscape.alias.list">
      <att type="string" name="cytoscape.alias.list" value="ERCC1"/>
    </att>
    <graphics type="ELLIPSE" h="40.0" w="40.0" x="1273.0" y="671.0" fill="#66ccff" width="1" outline="#666666"/>
  </node>
  <node label="ERCC3" id="-1422">
    <att type="integer" name="Anno" value="1"/>
    <att type="real" name="AverageShortestPathLength" value="0.0"/>
    <att type="real" name="BetweennessCentrality" value="0.0"/>
    <att type="real" name="ClosenessCentrality" value="0.0"/>
    <att type="real" name="ClusteringCoefficient" value="0.03216374"/>
    <att type="integer" name="Degree" value="19"/>
    <att type="integer" name="Eccentricity" value="0"/>
    <att type="integer" name="EdgeCount" value="19"/>
    <att type="integer" name="Indegree" value="19"/>
    <att type="boolean" name="IsSingleNode" value="false"/>
    <att type="real" name="NeighborhoodConnectivity" value="137.57894736842104"/>
    <att type="string" name="Node" value="ERCC3"/>
    <att type="integer" name="Outdegree" value="0"/>
    <att type="integer" name="PartnerOfMultiEdgedNodePairs" value="0"/>
    <att type="integer" name="SelfLoops" value="0"/>
    <att type="real" name="Stress" value="0.0"/>
    <att type="string" name="canonicalName" value="ERCC3"/>
    <att type="list" name="cytoscape.alias.list">
      <att type="string" name="cytoscape.alias.list" value="ERCC3"/>
    </att>
    <graphics type="ELLIPSE" h="40.0" w="40.0" x="1248.0" y="829.0" fill="#66ccff" width="1" outline="#666666"/>
  </node>
  <node label="FLOT1" id="-1421">
    <att type="integer" name="Anno" value="1"/>
    <att type="real" name="AverageShortestPathLength" value="0.0"/>
    <att type="real" name="BetweennessCentrality" value="0.0"/>
    <att type="real" name="ClosenessCentrality" value="0.0"/>
    <att type="real" name="ClusteringCoefficient" value="0.04223228"/>
    <att type="integer" name="Degree" value="52"/>
    <att type="integer" name="Eccentricity" value="0"/>
    <att type="integer" name="EdgeCount" value="52"/>
    <att type="integer" name="Indegree" value="52"/>
    <att type="boolean" name="IsSingleNode" value="false"/>
    <att type="real" name="NeighborhoodConnectivity" value="104.84615384615384"/>
    <att type="string" name="Node" value="FLOT1"/>
    <att type="integer" name="Outdegree" value="0"/>
    <att type="integer" name="PartnerOfMultiEdgedNodePairs" value="0"/>
    <att type="integer" name="SelfLoops" value="0"/>
    <att type="real" name="Stress" value="0.0"/>
    <att type="string" name="canonicalName" value="FLOT1"/>
    <att type="list" name="cytoscape.alias.list">
      <att type="string" name="cytoscape.alias.list" value="FLOT1"/>
    </att>
    <graphics type="ELLIPSE" h="40.0" w="40.0" x="1374.0" y="874.0" fill="#66ccff" width="1" outline="#666666"/>
  </node>
  <node label="FOXP1" id="-1420">
    <att type="integer" name="Anno" value="1"/>
    <att type="real" name="AverageShortestPathLength" value="0.0"/>
    <att type="real" name="BetweennessCentrality" value="0.0"/>
    <att type="real" name="ClosenessCentrality" value="0.0"/>
    <att type="real" name="ClusteringCoefficient" value="0.03858351"/>
    <att type="integer" name="Degree" value="44"/>
    <att type="integer" name="Eccentricity" value="0"/>
    <att type="integer" name="EdgeCount" value="44"/>
    <att type="integer" name="Indegree" value="44"/>
    <att type="boolean" name="IsSingleNode" value="false"/>
    <att type="real" name="NeighborhoodConnectivity" value="93.0909090909091"/>
    <att type="string" name="Node" value="FOXP1"/>
    <att type="integer" name="Outdegree" value="0"/>
    <att type="integer" name="PartnerOfMultiEdgedNodePairs" value="0"/>
    <att type="integer" name="SelfLoops" value="0"/>
    <att type="real" name="Stress" value="0.0"/>
    <att type="string" name="canonicalName" value="FOXP1"/>
    <att type="list" name="cytoscape.alias.list">
      <att type="string" name="cytoscape.alias.list" value="FOXP1"/>
    </att>
    <graphics type="ELLIPSE" h="40.0" w="40.0" x="1129.0" y="759.0" fill="#66ccff" width="1" outline="#666666"/>
  </node>
  <node label="GAB2" id="-1419">
    <att type="integer" name="Anno" value="1"/>
    <att type="real" name="AverageShortestPathLength" value="0.0"/>
    <att type="real" name="BetweennessCentrality" value="0.0"/>
    <att type="real" name="ClosenessCentrality" value="0.0"/>
    <att type="real" name="ClusteringCoefficient" value="0.06282051"/>
    <att type="integer" name="Degree" value="40"/>
    <att type="integer" name="Eccentricity" value="0"/>
    <att type="integer" name="EdgeCount" value="40"/>
    <att type="integer" name="Indegree" value="40"/>
    <att type="boolean" name="IsSingleNode" value="false"/>
    <att type="real" name="NeighborhoodConnectivity" value="164.15"/>
    <att type="string" name="Node" value="GAB2"/>
    <att type="integer" name="Outdegree" value="0"/>
    <att type="integer" name="PartnerOfMultiEdgedNodePairs" value="0"/>
    <att type="integer" name="SelfLoops" value="0"/>
    <att type="real" name="Stress" value="0.0"/>
    <att type="string" name="canonicalName" value="GAB2"/>
    <att type="list" name="cytoscape.alias.list">
      <att type="string" name="cytoscape.alias.list" value="GAB2"/>
    </att>
    <graphics type="ELLIPSE" h="40.0" w="40.0" x="1196.0" y="675.0" fill="#66ccff" width="1" outline="#666666"/>
  </node>
  <node label="GFI1" id="-1418">
    <att type="integer" name="Anno" value="2"/>
    <att type="real" name="AverageShortestPathLength" value="3.51185345"/>
    <att type="real" name="BetweennessCentrality" value="9.0466E-4"/>
    <att type="real" name="ClosenessCentrality" value="0.28474992"/>
    <att type="real" name="ClusteringCoefficient" value="0.08813559"/>
    <att type="integer" name="Degree" value="60"/>
    <att type="integer" name="Eccentricity" value="9"/>
    <att type="integer" name="EdgeCount" value="60"/>
    <att type="integer" name="Indegree" value="41"/>
    <att type="boolean" name="IsSingleNode" value="false"/>
    <att type="real" name="NeighborhoodConnectivity" value="118.81666666666666"/>
    <att type="string" name="Node" value="GFI1"/>
    <att type="integer" name="Outdegree" value="19"/>
    <att type="integer" name="PartnerOfMultiEdgedNodePairs" value="0"/>
    <att type="integer" name="SelfLoops" value="0"/>
    <att type="real" name="Stress" value="8413.0"/>
    <att type="string" name="canonicalName" value="GFI1"/>
    <att type="list" name="cytoscape.alias.list">
      <att type="string" name="cytoscape.alias.list" value="GFI1"/>
    </att>
    <graphics type="TRIANGLE" h="40.0" w="40.0" x="1361.0" y="813.0" fill="#33ff33" width="1" outline="#666666"/>
  </node>
  <node label="GLA" id="-1417">
    <att type="integer" name="Anno" value="1"/>
    <att type="real" name="AverageShortestPathLength" value="0.0"/>
    <att type="real" name="BetweennessCentrality" value="0.0"/>
    <att type="real" name="ClosenessCentrality" value="0.0"/>
    <att type="real" name="ClusteringCoefficient" value="0.05982906"/>
    <att type="integer" name="Degree" value="27"/>
    <att type="integer" name="Eccentricity" value="0"/>
    <att type="integer" name="EdgeCount" value="27"/>
    <att type="integer" name="Indegree" value="27"/>
    <att type="boolean" name="IsSingleNode" value="false"/>
    <att type="real" name="NeighborhoodConnectivity" value="114.74074074074075"/>
    <att type="string" name="Node" value="GLA"/>
    <att type="integer" name="Outdegree" value="0"/>
    <att type="integer" name="PartnerOfMultiEdgedNodePairs" value="0"/>
    <att type="integer" name="SelfLoops" value="0"/>
    <att type="real" name="Stress" value="0.0"/>
    <att type="string" name="canonicalName" value="GLA"/>
    <att type="list" name="cytoscape.alias.list">
      <att type="string" name="cytoscape.alias.list" value="GLA"/>
    </att>
    <graphics type="ELLIPSE" h="40.0" w="40.0" x="1421.0" y="1316.0" fill="#66ccff" width="1" outline="#666666"/>
  </node>
  <node label="GLRX" id="-1416">
    <att type="integer" name="Anno" value="1"/>
    <att type="real" name="AverageShortestPathLength" value="0.0"/>
    <att type="real" name="BetweennessCentrality" value="0.0"/>
    <att type="real" name="ClosenessCentrality" value="0.0"/>
    <att type="real" name="ClusteringCoefficient" value="0.06324111"/>
    <att type="integer" name="Degree" value="23"/>
    <att type="integer" name="Eccentricity" value="0"/>
    <att type="integer" name="EdgeCount" value="23"/>
    <att type="integer" name="Indegree" value="23"/>
    <att type="boolean" name="IsSingleNode" value="false"/>
    <att type="real" name="NeighborhoodConnectivity" value="127.1304347826087"/>
    <att type="string" name="Node" value="GLRX"/>
    <att type="integer" name="Outdegree" value="0"/>
    <att type="integer" name="PartnerOfMultiEdgedNodePairs" value="0"/>
    <att type="integer" name="SelfLoops" value="0"/>
    <att type="real" name="Stress" value="0.0"/>
    <att type="string" name="canonicalName" value="GLRX"/>
    <att type="list" name="cytoscape.alias.list">
      <att type="string" name="cytoscape.alias.list" value="GLRX"/>
    </att>
    <graphics type="ELLIPSE" h="40.0" w="40.0" x="1385.0" y="1331.0" fill="#66ccff" width="1" outline="#666666"/>
  </node>
  <node label="GNA11" id="-1415">
    <att type="integer" name="Anno" value="1"/>
    <att type="real" name="AverageShortestPathLength" value="0.0"/>
    <att type="real" name="BetweennessCentrality" value="0.0"/>
    <att type="real" name="ClosenessCentrality" value="0.0"/>
    <att type="real" name="ClusteringCoefficient" value="0.19090909"/>
    <att type="integer" name="Degree" value="11"/>
    <att type="integer" name="Eccentricity" value="0"/>
    <att type="integer" name="EdgeCount" value="11"/>
    <att type="integer" name="Indegree" value="11"/>
    <att type="boolean" name="IsSingleNode" value="false"/>
    <att type="real" name="NeighborhoodConnectivity" value="243.27272727272728"/>
    <att type="string" name="Node" value="GNA11"/>
    <att type="integer" name="Outdegree" value="0"/>
    <att type="integer" name="PartnerOfMultiEdgedNodePairs" value="0"/>
    <att type="integer" name="SelfLoops" value="0"/>
    <att type="real" name="Stress" value="0.0"/>
    <att type="string" name="canonicalName" value="GNA11"/>
    <att type="list" name="cytoscape.alias.list">
      <att type="string" name="cytoscape.alias.list" value="GNA11"/>
    </att>
    <graphics type="ELLIPSE" h="40.0" w="40.0" x="1403.0" y="1376.0" fill="#66ccff" width="1" outline="#666666"/>
  </node>
  <node label="GPR172A" id="-1414">
    <att type="integer" name="Anno" value="1"/>
    <att type="real" name="AverageShortestPathLength" value="0.0"/>
    <att type="real" name="BetweennessCentrality" value="0.0"/>
    <att type="real" name="ClosenessCentrality" value="0.0"/>
    <att type="real" name="ClusteringCoefficient" value="0.06769231"/>
    <att type="integer" name="Degree" value="26"/>
    <att type="integer" name="Eccentricity" value="0"/>
    <att type="integer" name="EdgeCount" value="26"/>
    <att type="integer" name="Indegree" value="26"/>
    <att type="boolean" name="IsSingleNode" value="false"/>
    <att type="real" name="NeighborhoodConnectivity" value="165.80769230769232"/>
    <att type="string" name="Node" value="GPR172A"/>
    <att type="integer" name="Outdegree" value="0"/>
    <att type="integer" name="PartnerOfMultiEdgedNodePairs" value="0"/>
    <att type="integer" name="SelfLoops" value="0"/>
    <att type="real" name="Stress" value="0.0"/>
    <att type="string" name="canonicalName" value="GPR172A"/>
    <att type="list" name="cytoscape.alias.list">
      <att type="string" name="cytoscape.alias.list" value="GPR172A"/>
    </att>
    <graphics type="ELLIPSE" h="40.0" w="40.0" x="1396.0" y="560.0" fill="#66ccff" width="1" outline="#666666"/>
  </node>
  <node label="HCFC1" id="-1413">
    <att type="integer" name="Anno" value="1"/>
    <att type="real" name="AverageShortestPathLength" value="0.0"/>
    <att type="real" name="BetweennessCentrality" value="0.0"/>
    <att type="real" name="ClosenessCentrality" value="0.0"/>
    <att type="real" name="ClusteringCoefficient" value="0.02968961"/>
    <att type="integer" name="Degree" value="39"/>
    <att type="integer" name="Eccentricity" value="0"/>
    <att type="integer" name="EdgeCount" value="39"/>
    <att type="integer" name="Indegree" value="39"/>
    <att type="boolean" name="IsSingleNode" value="false"/>
    <att type="real" name="NeighborhoodConnectivity" value="111.82051282051282"/>
    <att type="string" name="Node" value="HCFC1"/>
    <att type="integer" name="Outdegree" value="0"/>
    <att type="integer" name="PartnerOfMultiEdgedNodePairs" value="0"/>
    <att type="integer" name="SelfLoops" value="0"/>
    <att type="real" name="Stress" value="0.0"/>
    <att type="string" name="canonicalName" value="HCFC1"/>
    <att type="list" name="cytoscape.alias.list">
      <att type="string" name="cytoscape.alias.list" value="HCFC1"/>
    </att>
    <graphics type="ELLIPSE" h="40.0" w="40.0" x="1058.0" y="1262.0" fill="#66ccff" width="1" outline="#666666"/>
  </node>
  <node label="HDAC7" id="-1412">
    <att type="integer" name="Anno" value="1"/>
    <att type="real" name="AverageShortestPathLength" value="0.0"/>
    <att type="real" name="BetweennessCentrality" value="0.0"/>
    <att type="real" name="ClosenessCentrality" value="0.0"/>
    <att type="real" name="ClusteringCoefficient" value="0.10474308"/>
    <att type="integer" name="Degree" value="23"/>
    <att type="integer" name="Eccentricity" value="0"/>
    <att type="integer" name="EdgeCount" value="23"/>
    <att type="integer" name="Indegree" value="23"/>
    <att type="boolean" name="IsSingleNode" value="false"/>
    <att type="real" name="NeighborhoodConnectivity" value="144.1304347826087"/>
    <att type="string" name="Node" value="HDAC7"/>
    <att type="integer" name="Outdegree" value="0"/>
    <att type="integer" name="PartnerOfMultiEdgedNodePairs" value="0"/>
    <att type="integer" name="SelfLoops" value="0"/>
    <att type="real" name="Stress" value="0.0"/>
    <att type="string" name="canonicalName" value="HDAC7"/>
    <att type="list" name="cytoscape.alias.list">
      <att type="string" name="cytoscape.alias.list" value="HDAC7"/>
    </att>
    <graphics type="ELLIPSE" h="40.0" w="40.0" x="1299.0" y="890.0" fill="#66ccff" width="1" outline="#666666"/>
  </node>
  <node label="HOXB7" id="-1411">
    <att type="integer" name="Anno" value="2"/>
    <att type="real" name="AverageShortestPathLength" value="3.11637931"/>
    <att type="real" name="BetweennessCentrality" value="0.00175501"/>
    <att type="real" name="ClosenessCentrality" value="0.3208852"/>
    <att type="real" name="ClusteringCoefficient" value="0.04869215"/>
    <att type="integer" name="Degree" value="72"/>
    <att type="integer" name="Eccentricity" value="8"/>
    <att type="integer" name="EdgeCount" value="72"/>
    <att type="integer" name="Indegree" value="59"/>
    <att type="boolean" name="IsSingleNode" value="false"/>
    <att type="real" name="NeighborhoodConnectivity" value="91.22535211267606"/>
    <att type="string" name="Node" value="HOXB7"/>
    <att type="integer" name="Outdegree" value="13"/>
    <att type="integer" name="PartnerOfMultiEdgedNodePairs" value="1"/>
    <att type="integer" name="SelfLoops" value="0"/>
    <att type="real" name="Stress" value="14231.0"/>
    <att type="string" name="canonicalName" value="HOXB7"/>
    <att type="list" name="cytoscape.alias.list">
      <att type="string" name="cytoscape.alias.list" value="HOXB7"/>
    </att>
    <graphics type="TRIANGLE" h="40.0" w="40.0" x="1420.0" y="842.0" fill="#33ff33" width="1" outline="#666666"/>
  </node>
  <node label="HS3ST3B1" id="-1410">
    <att type="integer" name="Anno" value="1"/>
    <att type="real" name="AverageShortestPathLength" value="0.0"/>
    <att type="real" name="BetweennessCentrality" value="0.0"/>
    <att type="real" name="ClosenessCentrality" value="0.0"/>
    <att type="real" name="ClusteringCoefficient" value="0.13756614"/>
    <att type="integer" name="Degree" value="28"/>
    <att type="integer" name="Eccentricity" value="0"/>
    <att type="integer" name="EdgeCount" value="28"/>
    <att type="integer" name="Indegree" value="28"/>
    <att type="boolean" name="IsSingleNode" value="false"/>
    <att type="real" name="NeighborhoodConnectivity" value="168.07142857142858"/>
    <att type="string" name="Node" value="HS3ST3B1"/>
    <att type="integer" name="Outdegree" value="0"/>
    <att type="integer" name="PartnerOfMultiEdgedNodePairs" value="0"/>
    <att type="integer" name="SelfLoops" value="0"/>
    <att type="real" name="Stress" value="0.0"/>
    <att type="string" name="canonicalName" value="HS3ST3B1"/>
    <att type="list" name="cytoscape.alias.list">
      <att type="string" name="cytoscape.alias.list" value="HS3ST3B1"/>
    </att>
    <graphics type="ELLIPSE" h="40.0" w="40.0" x="1235.0" y="1330.0" fill="#66ccff" width="1" outline="#666666"/>
  </node>
  <node label="ID1" id="-1409">
    <att type="integer" name="Anno" value="2"/>
    <att type="real" name="AverageShortestPathLength" value="1.0"/>
    <att type="real" name="BetweennessCentrality" value="4.43E-6"/>
    <att type="real" name="ClosenessCentrality" value="1.0"/>
    <att type="real" name="ClusteringCoefficient" value="0.0455192"/>
    <att type="integer" name="Degree" value="38"/>
    <att type="integer" name="Eccentricity" value="1"/>
    <att type="integer" name="EdgeCount" value="38"/>
    <att type="integer" name="Indegree" value="37"/>
    <att type="boolean" name="IsSingleNode" value="false"/>
    <att type="real" name="NeighborhoodConnectivity" value="111.97368421052632"/>
    <att type="string" name="Node" value="ID1"/>
    <att type="integer" name="Outdegree" value="1"/>
    <att type="integer" name="PartnerOfMultiEdgedNodePairs" value="0"/>
    <att type="integer" name="SelfLoops" value="0"/>
    <att type="real" name="Stress" value="53.0"/>
    <att type="string" name="canonicalName" value="ID1"/>
    <att type="list" name="cytoscape.alias.list">
      <att type="string" name="cytoscape.alias.list" value="ID1"/>
    </att>
    <graphics type="TRIANGLE" h="40.0" w="40.0" x="1317.0" y="758.0" fill="#33ff33" width="1" outline="#666666"/>
  </node>
  <node label="IGF2BP3" id="-1408">
    <att type="integer" name="Anno" value="1"/>
    <att type="real" name="AverageShortestPathLength" value="0.0"/>
    <att type="real" name="BetweennessCentrality" value="0.0"/>
    <att type="real" name="ClosenessCentrality" value="0.0"/>
    <att type="real" name="ClusteringCoefficient" value="0.05481728"/>
    <att type="integer" name="Degree" value="43"/>
    <att type="integer" name="Eccentricity" value="0"/>
    <att type="integer" name="EdgeCount" value="43"/>
    <att type="integer" name="Indegree" value="43"/>
    <att type="boolean" name="IsSingleNode" value="false"/>
    <att type="real" name="NeighborhoodConnectivity" value="124.83720930232558"/>
    <att type="string" name="Node" value="IGF2BP3"/>
    <att type="integer" name="Outdegree" value="0"/>
    <att type="integer" name="PartnerOfMultiEdgedNodePairs" value="0"/>
    <att type="integer" name="SelfLoops" value="0"/>
    <att type="real" name="Stress" value="0.0"/>
    <att type="string" name="canonicalName" value="IGF2BP3"/>
    <att type="list" name="cytoscape.alias.list">
      <att type="string" name="cytoscape.alias.list" value="IGF2BP3"/>
    </att>
    <graphics type="ELLIPSE" h="40.0" w="40.0" x="1225.0" y="1383.0" fill="#66ccff" width="1" outline="#666666"/>
  </node>
  <node label="INHBE" id="-1407">
    <att type="integer" name="Anno" value="1"/>
    <att type="real" name="AverageShortestPathLength" value="0.0"/>
    <att type="real" name="BetweennessCentrality" value="0.0"/>
    <att type="real" name="ClosenessCentrality" value="0.0"/>
    <att type="real" name="ClusteringCoefficient" value="0.06613757"/>
    <att type="integer" name="Degree" value="28"/>
    <att type="integer" name="Eccentricity" value="0"/>
    <att type="integer" name="EdgeCount" value="28"/>
    <att type="integer" name="Indegree" value="28"/>
    <att type="boolean" name="IsSingleNode" value="false"/>
    <att type="real" name="NeighborhoodConnectivity" value="123.03571428571429"/>
    <att type="string" name="Node" value="INHBE"/>
    <att type="integer" name="Outdegree" value="0"/>
    <att type="integer" name="PartnerOfMultiEdgedNodePairs" value="0"/>
    <att type="integer" name="SelfLoops" value="0"/>
    <att type="real" name="Stress" value="0.0"/>
    <att type="string" name="canonicalName" value="INHBE"/>
    <att type="list" name="cytoscape.alias.list">
      <att type="string" name="cytoscape.alias.list" value="INHBE"/>
    </att>
    <graphics type="ELLIPSE" h="40.0" w="40.0" x="1466.0" y="1176.0" fill="#66ccff" width="1" outline="#666666"/>
  </node>
  <node label="KCNB2" id="-1406">
    <att type="integer" name="Anno" value="1"/>
    <att type="real" name="AverageShortestPathLength" value="0.0"/>
    <att type="real" name="BetweennessCentrality" value="0.0"/>
    <att type="real" name="ClosenessCentrality" value="0.0"/>
    <att type="real" name="ClusteringCoefficient" value="0.16904762"/>
    <att type="integer" name="Degree" value="21"/>
    <att type="integer" name="Eccentricity" value="0"/>
    <att type="integer" name="EdgeCount" value="21"/>
    <att type="integer" name="Indegree" value="21"/>
    <att type="boolean" name="IsSingleNode" value="false"/>
    <att type="real" name="NeighborhoodConnectivity" value="187.42857142857142"/>
    <att type="string" name="Node" value="KCNB2"/>
    <att type="integer" name="Outdegree" value="0"/>
    <att type="integer" name="PartnerOfMultiEdgedNodePairs" value="0"/>
    <att type="integer" name="SelfLoops" value="0"/>
    <att type="real" name="Stress" value="0.0"/>
    <att type="string" name="canonicalName" value="KCNB2"/>
    <att type="list" name="cytoscape.alias.list">
      <att type="string" name="cytoscape.alias.list" value="KCNB2"/>
    </att>
    <graphics type="ELLIPSE" h="40.0" w="40.0" x="1225.0" y="1336.0" fill="#66ccff" width="1" outline="#666666"/>
  </node>
  <node label="KCNJ2" id="-1405">
    <att type="integer" name="Anno" value="1"/>
    <att type="real" name="AverageShortestPathLength" value="0.0"/>
    <att type="real" name="BetweennessCentrality" value="0.0"/>
    <att type="real" name="ClosenessCentrality" value="0.0"/>
    <att type="real" name="ClusteringCoefficient" value="0.04710145"/>
    <att type="integer" name="Degree" value="24"/>
    <att type="integer" name="Eccentricity" value="0"/>
    <att type="integer" name="EdgeCount" value="24"/>
    <att type="integer" name="Indegree" value="24"/>
    <att type="boolean" name="IsSingleNode" value="false"/>
    <att type="real" name="NeighborhoodConnectivity" value="137.625"/>
    <att type="string" name="Node" value="KCNJ2"/>
    <att type="integer" name="Outdegree" value="0"/>
    <att type="integer" name="PartnerOfMultiEdgedNodePairs" value="0"/>
    <att type="integer" name="SelfLoops" value="0"/>
    <att type="real" name="Stress" value="0.0"/>
    <att type="string" name="canonicalName" value="KCNJ2"/>
    <att type="list" name="cytoscape.alias.list">
      <att type="string" name="cytoscape.alias.list" value="KCNJ2"/>
    </att>
    <graphics type="ELLIPSE" h="40.0" w="40.0" x="1451.0" y="994.0" fill="#66ccff" width="1" outline="#666666"/>
  </node>
  <node label="KCNT2" id="-1404">
    <att type="integer" name="Anno" value="1"/>
    <att type="real" name="AverageShortestPathLength" value="0.0"/>
    <att type="real" name="BetweennessCentrality" value="0.0"/>
    <att type="real" name="ClosenessCentrality" value="0.0"/>
    <att type="real" name="ClusteringCoefficient" value="0.09064327"/>
    <att type="integer" name="Degree" value="19"/>
    <att type="integer" name="Eccentricity" value="0"/>
    <att type="integer" name="EdgeCount" value="19"/>
    <att type="integer" name="Indegree" value="19"/>
    <att type="boolean" name="IsSingleNode" value="false"/>
    <att type="real" name="NeighborhoodConnectivity" value="149.78947368421052"/>
    <att type="string" name="Node" value="KCNT2"/>
    <att type="integer" name="Outdegree" value="0"/>
    <att type="integer" name="PartnerOfMultiEdgedNodePairs" value="0"/>
    <att type="integer" name="SelfLoops" value="0"/>
    <att type="real" name="Stress" value="0.0"/>
    <att type="string" name="canonicalName" value="KCNT2"/>
    <att type="list" name="cytoscape.alias.list">
      <att type="string" name="cytoscape.alias.list" value="KCNT2"/>
    </att>
    <graphics type="ELLIPSE" h="40.0" w="40.0" x="1502.0" y="732.0" fill="#66ccff" width="1" outline="#666666"/>
  </node>
  <node label="KDELR2" id="-1403">
    <att type="integer" name="Anno" value="1"/>
    <att type="real" name="AverageShortestPathLength" value="0.0"/>
    <att type="real" name="BetweennessCentrality" value="0.0"/>
    <att type="real" name="ClosenessCentrality" value="0.0"/>
    <att type="real" name="ClusteringCoefficient" value="0.05698006"/>
    <att type="integer" name="Degree" value="27"/>
    <att type="integer" name="Eccentricity" value="0"/>
    <att type="integer" name="EdgeCount" value="27"/>
    <att type="integer" name="Indegree" value="27"/>
    <att type="boolean" name="IsSingleNode" value="false"/>
    <att type="real" name="NeighborhoodConnectivity" value="117.07407407407408"/>
    <att type="string" name="Node" value="KDELR2"/>
    <att type="integer" name="Outdegree" value="0"/>
    <att type="integer" name="PartnerOfMultiEdgedNodePairs" value="0"/>
    <att type="integer" name="SelfLoops" value="0"/>
    <att type="real" name="Stress" value="0.0"/>
    <att type="string" name="canonicalName" value="KDELR2"/>
    <att type="list" name="cytoscape.alias.list">
      <att type="string" name="cytoscape.alias.list" value="KDELR2"/>
    </att>
    <graphics type="ELLIPSE" h="40.0" w="40.0" x="1357.0" y="1405.0" fill="#66ccff" width="1" outline="#666666"/>
  </node>
  <node label="KDM6B" id="-1402">
    <att type="integer" name="Anno" value="1"/>
    <att type="real" name="AverageShortestPathLength" value="0.0"/>
    <att type="real" name="BetweennessCentrality" value="0.0"/>
    <att type="real" name="ClosenessCentrality" value="0.0"/>
    <att type="real" name="ClusteringCoefficient" value="0.0609319"/>
    <att type="integer" name="Degree" value="63"/>
    <att type="integer" name="Eccentricity" value="0"/>
    <att type="integer" name="EdgeCount" value="63"/>
    <att type="integer" name="Indegree" value="63"/>
    <att type="boolean" name="IsSingleNode" value="false"/>
    <att type="real" name="NeighborhoodConnectivity" value="113.74603174603175"/>
    <att type="string" name="Node" value="KDM6B"/>
    <att type="integer" name="Outdegree" value="0"/>
    <att type="integer" name="PartnerOfMultiEdgedNodePairs" value="0"/>
    <att type="integer" name="SelfLoops" value="0"/>
    <att type="real" name="Stress" value="0.0"/>
    <att type="string" name="canonicalName" value="KDM6B"/>
    <att type="list" name="cytoscape.alias.list">
      <att type="string" name="cytoscape.alias.list" value="KDM6B"/>
    </att>
    <graphics type="ELLIPSE" h="40.0" w="40.0" x="1298.0" y="1095.0" fill="#66ccff" width="1" outline="#666666"/>
  </node>
  <node label="KIAA0182" id="-1401">
    <att type="integer" name="Anno" value="1"/>
    <att type="real" name="AverageShortestPathLength" value="0.0"/>
    <att type="real" name="BetweennessCentrality" value="0.0"/>
    <att type="real" name="ClosenessCentrality" value="0.0"/>
    <att type="real" name="ClusteringCoefficient" value="0.09885057"/>
    <att type="integer" name="Degree" value="30"/>
    <att type="integer" name="Eccentricity" value="0"/>
    <att type="integer" name="EdgeCount" value="30"/>
    <att type="integer" name="Indegree" value="30"/>
    <att type="boolean" name="IsSingleNode" value="false"/>
    <att type="real" name="NeighborhoodConnectivity" value="112.1"/>
    <att type="string" name="Node" value="KIAA0182"/>
    <att type="integer" name="Outdegree" value="0"/>
    <att type="integer" name="PartnerOfMultiEdgedNodePairs" value="0"/>
    <att type="integer" name="SelfLoops" value="0"/>
    <att type="real" name="Stress" value="0.0"/>
    <att type="string" name="canonicalName" value="KIAA0182"/>
    <att type="list" name="cytoscape.alias.list">
      <att type="string" name="cytoscape.alias.list" value="KIAA0182"/>
    </att>
    <graphics type="ELLIPSE" h="40.0" w="40.0" x="1684.0" y="936.0" fill="#66ccff" width="1" outline="#666666"/>
  </node>
  <node label="KIAA0226" id="-1400">
    <att type="integer" name="Anno" value="1"/>
    <att type="real" name="AverageShortestPathLength" value="0.0"/>
    <att type="real" name="BetweennessCentrality" value="0.0"/>
    <att type="real" name="ClosenessCentrality" value="0.0"/>
    <att type="real" name="ClusteringCoefficient" value="0.07114625"/>
    <att type="integer" name="Degree" value="23"/>
    <att type="integer" name="Eccentricity" value="0"/>
    <att type="integer" name="EdgeCount" value="23"/>
    <att type="integer" name="Indegree" value="23"/>
    <att type="boolean" name="IsSingleNode" value="false"/>
    <att type="real" name="NeighborhoodConnectivity" value="156.56521739130434"/>
    <att type="string" name="Node" value="KIAA0226"/>
    <att type="integer" name="Outdegree" value="0"/>
    <att type="integer" name="PartnerOfMultiEdgedNodePairs" value="0"/>
    <att type="integer" name="SelfLoops" value="0"/>
    <att type="real" name="Stress" value="0.0"/>
    <att type="string" name="canonicalName" value="KIAA0226"/>
    <att type="list" name="cytoscape.alias.list">
      <att type="string" name="cytoscape.alias.list" value="KIAA0226"/>
    </att>
    <graphics type="ELLIPSE" h="40.0" w="40.0" x="1398.0" y="575.0" fill="#66ccff" width="1" outline="#666666"/>
  </node>
  <node label="KIAA0913" id="-1399">
    <att type="integer" name="Anno" value="1"/>
    <att type="real" name="AverageShortestPathLength" value="0.0"/>
    <att type="real" name="BetweennessCentrality" value="0.0"/>
    <att type="real" name="ClosenessCentrality" value="0.0"/>
    <att type="real" name="ClusteringCoefficient" value="0.10238095"/>
    <att type="integer" name="Degree" value="21"/>
    <att type="integer" name="Eccentricity" value="0"/>
    <att type="integer" name="EdgeCount" value="21"/>
    <att type="integer" name="Indegree" value="21"/>
    <att type="boolean" name="IsSingleNode" value="false"/>
    <att type="real" name="NeighborhoodConnectivity" value="148.52380952380952"/>
    <att type="string" name="Node" value="KIAA0913"/>
    <att type="integer" name="Outdegree" value="0"/>
    <att type="integer" name="PartnerOfMultiEdgedNodePairs" value="0"/>
    <att type="integer" name="SelfLoops" value="0"/>
    <att type="real" name="Stress" value="0.0"/>
    <att type="string" name="canonicalName" value="KIAA0913"/>
    <att type="list" name="cytoscape.alias.list">
      <att type="string" name="cytoscape.alias.list" value="KIAA0913"/>
    </att>
    <graphics type="ELLIPSE" h="40.0" w="40.0" x="1462.0" y="815.0" fill="#66ccff" width="1" outline="#666666"/>
  </node>
  <node label="KLF10" id="-1398">
    <att type="integer" name="Anno" value="1"/>
    <att type="real" name="AverageShortestPathLength" value="0.0"/>
    <att type="real" name="BetweennessCentrality" value="0.0"/>
    <att type="real" name="ClosenessCentrality" value="0.0"/>
    <att type="real" name="ClusteringCoefficient" value="0.05413105"/>
    <att type="integer" name="Degree" value="27"/>
    <att type="integer" name="Eccentricity" value="0"/>
    <att type="integer" name="EdgeCount" value="27"/>
    <att type="integer" name="Indegree" value="27"/>
    <att type="boolean" name="IsSingleNode" value="false"/>
    <att type="real" name="NeighborhoodConnectivity" value="144.40740740740742"/>
    <att type="string" name="Node" value="KLF10"/>
    <att type="integer" name="Outdegree" value="0"/>
    <att type="integer" name="PartnerOfMultiEdgedNodePairs" value="0"/>
    <att type="integer" name="SelfLoops" value="0"/>
    <att type="real" name="Stress" value="0.0"/>
    <att type="string" name="canonicalName" value="KLF10"/>
    <att type="list" name="cytoscape.alias.list">
      <att type="string" name="cytoscape.alias.list" value="KLF10"/>
    </att>
    <graphics type="ELLIPSE" h="40.0" w="40.0" x="1021.0" y="1094.0" fill="#66ccff" width="1" outline="#666666"/>
  </node>
  <node label="KLF2" id="-1397">
    <att type="integer" name="Anno" value="1"/>
    <att type="real" name="AverageShortestPathLength" value="0.0"/>
    <att type="real" name="BetweennessCentrality" value="0.0"/>
    <att type="real" name="ClosenessCentrality" value="0.0"/>
    <att type="real" name="ClusteringCoefficient" value="0.15151515"/>
    <att type="integer" name="Degree" value="12"/>
    <att type="integer" name="Eccentricity" value="0"/>
    <att type="integer" name="EdgeCount" value="12"/>
    <att type="integer" name="Indegree" value="12"/>
    <att type="boolean" name="IsSingleNode" value="false"/>
    <att type="real" name="NeighborhoodConnectivity" value="178.83333333333334"/>
    <att type="string" name="Node" value="KLF2"/>
    <att type="integer" name="Outdegree" value="0"/>
    <att type="integer" name="PartnerOfMultiEdgedNodePairs" value="0"/>
    <att type="integer" name="SelfLoops" value="0"/>
    <att type="real" name="Stress" value="0.0"/>
    <att type="string" name="canonicalName" value="KLF2"/>
    <att type="list" name="cytoscape.alias.list">
      <att type="string" name="cytoscape.alias.list" value="KLF2"/>
    </att>
    <graphics type="ELLIPSE" h="40.0" w="40.0" x="1298.0" y="1251.0" fill="#66ccff" width="1" outline="#666666"/>
  </node>
  <node label="KRT10" id="-1396">
    <att type="integer" name="Anno" value="1"/>
    <att type="real" name="AverageShortestPathLength" value="0.0"/>
    <att type="real" name="BetweennessCentrality" value="0.0"/>
    <att type="real" name="ClosenessCentrality" value="0.0"/>
    <att type="real" name="ClusteringCoefficient" value="0.0726601"/>
    <att type="integer" name="Degree" value="29"/>
    <att type="integer" name="Eccentricity" value="0"/>
    <att type="integer" name="EdgeCount" value="29"/>
    <att type="integer" name="Indegree" value="29"/>
    <att type="boolean" name="IsSingleNode" value="false"/>
    <att type="real" name="NeighborhoodConnectivity" value="135.3793103448276"/>
    <att type="string" name="Node" value="KRT10"/>
    <att type="integer" name="Outdegree" value="0"/>
    <att type="integer" name="PartnerOfMultiEdgedNodePairs" value="0"/>
    <att type="integer" name="SelfLoops" value="0"/>
    <att type="real" name="Stress" value="0.0"/>
    <att type="string" name="canonicalName" value="KRT10"/>
    <att type="list" name="cytoscape.alias.list">
      <att type="string" name="cytoscape.alias.list" value="KRT10"/>
    </att>
    <graphics type="ELLIPSE" h="40.0" w="40.0" x="1380.0" y="821.0" fill="#66ccff" width="1" outline="#666666"/>
  </node>
  <node label="LAMC2" id="-1395">
    <att type="integer" name="Anno" value="1"/>
    <att type="real" name="AverageShortestPathLength" value="0.0"/>
    <att type="real" name="BetweennessCentrality" value="0.0"/>
    <att type="real" name="ClosenessCentrality" value="0.0"/>
    <att type="real" name="ClusteringCoefficient" value="0.09963768"/>
    <att type="integer" name="Degree" value="24"/>
    <att type="integer" name="Eccentricity" value="0"/>
    <att type="integer" name="EdgeCount" value="24"/>
    <att type="integer" name="Indegree" value="24"/>
    <att type="boolean" name="IsSingleNode" value="false"/>
    <att type="real" name="NeighborhoodConnectivity" value="128.70833333333334"/>
    <att type="string" name="Node" value="LAMC2"/>
    <att type="integer" name="Outdegree" value="0"/>
    <att type="integer" name="PartnerOfMultiEdgedNodePairs" value="0"/>
    <att type="integer" name="SelfLoops" value="0"/>
    <att type="real" name="Stress" value="0.0"/>
    <att type="string" name="canonicalName" value="LAMC2"/>
    <att type="list" name="cytoscape.alias.list">
      <att type="string" name="cytoscape.alias.list" value="LAMC2"/>
    </att>
    <graphics type="ELLIPSE" h="40.0" w="40.0" x="1477.0" y="974.0" fill="#66ccff" width="1" outline="#666666"/>
  </node>
  <node label="LDB2" id="-1394">
    <att type="integer" name="Anno" value="1"/>
    <att type="real" name="AverageShortestPathLength" value="0.0"/>
    <att type="real" name="BetweennessCentrality" value="0.0"/>
    <att type="real" name="ClosenessCentrality" value="0.0"/>
    <att type="real" name="ClusteringCoefficient" value="0.03774681"/>
    <att type="integer" name="Degree" value="42"/>
    <att type="integer" name="Eccentricity" value="0"/>
    <att type="integer" name="EdgeCount" value="42"/>
    <att type="integer" name="Indegree" value="42"/>
    <att type="boolean" name="IsSingleNode" value="false"/>
    <att type="real" name="NeighborhoodConnectivity" value="100.38095238095238"/>
    <att type="string" name="Node" value="LDB2"/>
    <att type="integer" name="Outdegree" value="0"/>
    <att type="integer" name="PartnerOfMultiEdgedNodePairs" value="0"/>
    <att type="integer" name="SelfLoops" value="0"/>
    <att type="real" name="Stress" value="0.0"/>
    <att type="string" name="canonicalName" value="LDB2"/>
    <att type="list" name="cytoscape.alias.list">
      <att type="string" name="cytoscape.alias.list" value="LDB2"/>
    </att>
    <graphics type="ELLIPSE" h="40.0" w="40.0" x="1591.0" y="800.0" fill="#66ccff" width="1" outline="#666666"/>
  </node>
  <node label="LIN28A" id="-1393">
    <att type="integer" name="Anno" value="1"/>
    <att type="real" name="AverageShortestPathLength" value="0.0"/>
    <att type="real" name="BetweennessCentrality" value="0.0"/>
    <att type="real" name="ClosenessCentrality" value="0.0"/>
    <att type="real" name="ClusteringCoefficient" value="0.05427547"/>
    <att type="integer" name="Degree" value="63"/>
    <att type="integer" name="Eccentricity" value="0"/>
    <att type="integer" name="EdgeCount" value="63"/>
    <att type="integer" name="Indegree" value="63"/>
    <att type="boolean" name="IsSingleNode" value="false"/>
    <att type="real" name="NeighborhoodConnectivity" value="130.3015873015873"/>
    <att type="string" name="Node" value="LIN28A"/>
    <att type="integer" name="Outdegree" value="0"/>
    <att type="integer" name="PartnerOfMultiEdgedNodePairs" value="0"/>
    <att type="integer" name="SelfLoops" value="0"/>
    <att type="real" name="Stress" value="0.0"/>
    <att type="string" name="canonicalName" value="LIN28A"/>
    <att type="list" name="cytoscape.alias.list">
      <att type="string" name="cytoscape.alias.list" value="LIN28A"/>
    </att>
    <graphics type="ELLIPSE" h="40.0" w="40.0" x="1162.0" y="672.0" fill="#66ccff" width="1" outline="#666666"/>
  </node>
  <node label="LONP1" id="-1392">
    <att type="integer" name="Anno" value="1"/>
    <att type="real" name="AverageShortestPathLength" value="0.0"/>
    <att type="real" name="BetweennessCentrality" value="0.0"/>
    <att type="real" name="ClosenessCentrality" value="0.0"/>
    <att type="real" name="ClusteringCoefficient" value="0.06043956"/>
    <att type="integer" name="Degree" value="14"/>
    <att type="integer" name="Eccentricity" value="0"/>
    <att type="integer" name="EdgeCount" value="14"/>
    <att type="integer" name="Indegree" value="14"/>
    <att type="boolean" name="IsSingleNode" value="false"/>
    <att type="real" name="NeighborhoodConnectivity" value="167.07142857142858"/>
    <att type="string" name="Node" value="LONP1"/>
    <att type="integer" name="Outdegree" value="0"/>
    <att type="integer" name="PartnerOfMultiEdgedNodePairs" value="0"/>
    <att type="integer" name="SelfLoops" value="0"/>
    <att type="real" name="Stress" value="0.0"/>
    <att type="string" name="canonicalName" value="LONP1"/>
    <att type="list" name="cytoscape.alias.list">
      <att type="string" name="cytoscape.alias.list" value="LONP1"/>
    </att>
    <graphics type="ELLIPSE" h="40.0" w="40.0" x="1206.0" y="1028.0" fill="#66ccff" width="1" outline="#666666"/>
  </node>
  <node label="LOXL1" id="-1391">
    <att type="integer" name="Anno" value="1"/>
    <att type="real" name="AverageShortestPathLength" value="0.0"/>
    <att type="real" name="BetweennessCentrality" value="0.0"/>
    <att type="real" name="ClosenessCentrality" value="0.0"/>
    <att type="real" name="ClusteringCoefficient" value="0.07971014"/>
    <att type="integer" name="Degree" value="24"/>
    <att type="integer" name="Eccentricity" value="0"/>
    <att type="integer" name="EdgeCount" value="24"/>
    <att type="integer" name="Indegree" value="24"/>
    <att type="boolean" name="IsSingleNode" value="false"/>
    <att type="real" name="NeighborhoodConnectivity" value="132.5"/>
    <att type="string" name="Node" value="LOXL1"/>
    <att type="integer" name="Outdegree" value="0"/>
    <att type="integer" name="PartnerOfMultiEdgedNodePairs" value="0"/>
    <att type="integer" name="SelfLoops" value="0"/>
    <att type="real" name="Stress" value="0.0"/>
    <att type="string" name="canonicalName" value="LOXL1"/>
    <att type="list" name="cytoscape.alias.list">
      <att type="string" name="cytoscape.alias.list" value="LOXL1"/>
    </att>
    <graphics type="ELLIPSE" h="40.0" w="40.0" x="1454.0" y="1037.0" fill="#66ccff" width="1" outline="#666666"/>
  </node>
  <node label="LSM12" id="-1390">
    <att type="integer" name="Anno" value="1"/>
    <att type="real" name="AverageShortestPathLength" value="0.0"/>
    <att type="real" name="BetweennessCentrality" value="0.0"/>
    <att type="real" name="ClosenessCentrality" value="0.0"/>
    <att type="real" name="ClusteringCoefficient" value="0.12554113"/>
    <att type="integer" name="Degree" value="22"/>
    <att type="integer" name="Eccentricity" value="0"/>
    <att type="integer" name="EdgeCount" value="22"/>
    <att type="integer" name="Indegree" value="22"/>
    <att type="boolean" name="IsSingleNode" value="false"/>
    <att type="real" name="NeighborhoodConnectivity" value="171.9090909090909"/>
    <att type="string" name="Node" value="LSM12"/>
    <att type="integer" name="Outdegree" value="0"/>
    <att type="integer" name="PartnerOfMultiEdgedNodePairs" value="0"/>
    <att type="integer" name="SelfLoops" value="0"/>
    <att type="real" name="Stress" value="0.0"/>
    <att type="string" name="canonicalName" value="LSM12"/>
    <att type="list" name="cytoscape.alias.list">
      <att type="string" name="cytoscape.alias.list" value="LSM12"/>
    </att>
    <graphics type="ELLIPSE" h="40.0" w="40.0" x="1161.0" y="1314.0" fill="#66ccff" width="1" outline="#666666"/>
  </node>
  <node label="LYPD1" id="-1389">
    <att type="integer" name="Anno" value="1"/>
    <att type="real" name="AverageShortestPathLength" value="0.0"/>
    <att type="real" name="BetweennessCentrality" value="0.0"/>
    <att type="real" name="ClosenessCentrality" value="0.0"/>
    <att type="real" name="ClusteringCoefficient" value="0.07065217"/>
    <att type="integer" name="Degree" value="24"/>
    <att type="integer" name="Eccentricity" value="0"/>
    <att type="integer" name="EdgeCount" value="24"/>
    <att type="integer" name="Indegree" value="24"/>
    <att type="boolean" name="IsSingleNode" value="false"/>
    <att type="real" name="NeighborhoodConnectivity" value="156.41666666666666"/>
    <att type="string" name="Node" value="LYPD1"/>
    <att type="integer" name="Outdegree" value="0"/>
    <att type="integer" name="PartnerOfMultiEdgedNodePairs" value="0"/>
    <att type="integer" name="SelfLoops" value="0"/>
    <att type="real" name="Stress" value="0.0"/>
    <att type="string" name="canonicalName" value="LYPD1"/>
    <att type="list" name="cytoscape.alias.list">
      <att type="string" name="cytoscape.alias.list" value="LYPD1"/>
    </att>
    <graphics type="ELLIPSE" h="40.0" w="40.0" x="1335.0" y="1003.0" fill="#66ccff" width="1" outline="#666666"/>
  </node>
  <node label="MAGI3" id="-1388">
    <att type="integer" name="Anno" value="1"/>
    <att type="real" name="AverageShortestPathLength" value="0.0"/>
    <att type="real" name="BetweennessCentrality" value="0.0"/>
    <att type="real" name="ClosenessCentrality" value="0.0"/>
    <att type="real" name="ClusteringCoefficient" value="0.1"/>
    <att type="integer" name="Degree" value="10"/>
    <att type="integer" name="Eccentricity" value="0"/>
    <att type="integer" name="EdgeCount" value="10"/>
    <att type="integer" name="Indegree" value="10"/>
    <att type="boolean" name="IsSingleNode" value="false"/>
    <att type="real" name="NeighborhoodConnectivity" value="182.6"/>
    <att type="string" name="Node" value="MAGI3"/>
    <att type="integer" name="Outdegree" value="0"/>
    <att type="integer" name="PartnerOfMultiEdgedNodePairs" value="0"/>
    <att type="integer" name="SelfLoops" value="0"/>
    <att type="real" name="Stress" value="0.0"/>
    <att type="string" name="canonicalName" value="MAGI3"/>
    <att type="list" name="cytoscape.alias.list">
      <att type="string" name="cytoscape.alias.list" value="MAGI3"/>
    </att>
    <graphics type="ELLIPSE" h="40.0" w="40.0" x="1605.0" y="794.0" fill="#66ccff" width="1" outline="#666666"/>
  </node>
  <node label="MASP1" id="-1387">
    <att type="integer" name="Anno" value="1"/>
    <att type="real" name="AverageShortestPathLength" value="0.0"/>
    <att type="real" name="BetweennessCentrality" value="0.0"/>
    <att type="real" name="ClosenessCentrality" value="0.0"/>
    <att type="real" name="ClusteringCoefficient" value="0.11029412"/>
    <att type="integer" name="Degree" value="17"/>
    <att type="integer" name="Eccentricity" value="0"/>
    <att type="integer" name="EdgeCount" value="17"/>
    <att type="integer" name="Indegree" value="17"/>
    <att type="boolean" name="IsSingleNode" value="false"/>
    <att type="real" name="NeighborhoodConnectivity" value="129.2941176470588"/>
    <att type="string" name="Node" value="MASP1"/>
    <att type="integer" name="Outdegree" value="0"/>
    <att type="integer" name="PartnerOfMultiEdgedNodePairs" value="0"/>
    <att type="integer" name="SelfLoops" value="0"/>
    <att type="real" name="Stress" value="0.0"/>
    <att type="string" name="canonicalName" value="MASP1"/>
    <att type="list" name="cytoscape.alias.list">
      <att type="string" name="cytoscape.alias.list" value="MASP1"/>
    </att>
    <graphics type="ELLIPSE" h="40.0" w="40.0" x="1714.0" y="1011.0" fill="#66ccff" width="1" outline="#666666"/>
  </node>
  <node label="MATN4" id="-1386">
    <att type="integer" name="Anno" value="1"/>
    <att type="real" name="AverageShortestPathLength" value="0.0"/>
    <att type="real" name="BetweennessCentrality" value="0.0"/>
    <att type="real" name="ClosenessCentrality" value="0.0"/>
    <att type="real" name="ClusteringCoefficient" value="0.13186813"/>
    <att type="integer" name="Degree" value="14"/>
    <att type="integer" name="Eccentricity" value="0"/>
    <att type="integer" name="EdgeCount" value="14"/>
    <att type="integer" name="Indegree" value="14"/>
    <att type="boolean" name="IsSingleNode" value="false"/>
    <att type="real" name="NeighborhoodConnectivity" value="216.07142857142858"/>
    <att type="string" name="Node" value="MATN4"/>
    <att type="integer" name="Outdegree" value="0"/>
    <att type="integer" name="PartnerOfMultiEdgedNodePairs" value="0"/>
    <att type="integer" name="SelfLoops" value="0"/>
    <att type="real" name="Stress" value="0.0"/>
    <att type="string" name="canonicalName" value="MATN4"/>
    <att type="list" name="cytoscape.alias.list">
      <att type="string" name="cytoscape.alias.list" value="MATN4"/>
    </att>
    <graphics type="ELLIPSE" h="40.0" w="40.0" x="1349.0" y="1392.0" fill="#66ccff" width="1" outline="#666666"/>
  </node>
  <node label="MAX" id="-1385">
    <att type="integer" name="Anno" value="2"/>
    <att type="real" name="AverageShortestPathLength" value="3.03232759"/>
    <att type="real" name="BetweennessCentrality" value="0.00296999"/>
    <att type="real" name="ClosenessCentrality" value="0.32977967"/>
    <att type="real" name="ClusteringCoefficient" value="0.07584894"/>
    <att type="integer" name="Degree" value="139"/>
    <att type="integer" name="Eccentricity" value="9"/>
    <att type="integer" name="EdgeCount" value="138"/>
    <att type="integer" name="Indegree" value="55"/>
    <att type="boolean" name="IsSingleNode" value="false"/>
    <att type="real" name="NeighborhoodConnectivity" value="67.3623188405797"/>
    <att type="string" name="Node" value="MAX"/>
    <att type="integer" name="Outdegree" value="83"/>
    <att type="integer" name="PartnerOfMultiEdgedNodePairs" value="0"/>
    <att type="integer" name="SelfLoops" value="0"/>
    <att type="real" name="Stress" value="22766.0"/>
    <att type="string" name="canonicalName" value="MAX"/>
    <att type="list" name="cytoscape.alias.list">
      <att type="string" name="cytoscape.alias.list" value="MAX"/>
    </att>
    <graphics type="TRIANGLE" h="40.0" w="40.0" x="1233.0" y="910.0" fill="#33ff33" width="1" outline="#666666"/>
  </node>
  <node label="MED25" id="-1384">
    <att type="integer" name="Anno" value="1"/>
    <att type="real" name="AverageShortestPathLength" value="0.0"/>
    <att type="real" name="BetweennessCentrality" value="0.0"/>
    <att type="real" name="ClosenessCentrality" value="0.0"/>
    <att type="real" name="ClusteringCoefficient" value="0.04945055"/>
    <att type="integer" name="Degree" value="14"/>
    <att type="integer" name="Eccentricity" value="0"/>
    <att type="integer" name="EdgeCount" value="14"/>
    <att type="integer" name="Indegree" value="14"/>
    <att type="boolean" name="IsSingleNode" value="false"/>
    <att type="real" name="NeighborhoodConnectivity" value="143.5"/>
    <att type="string" name="Node" value="MED25"/>
    <att type="integer" name="Outdegree" value="0"/>
    <att type="integer" name="PartnerOfMultiEdgedNodePairs" value="0"/>
    <att type="integer" name="SelfLoops" value="0"/>
    <att type="real" name="Stress" value="0.0"/>
    <att type="string" name="canonicalName" value="MED25"/>
    <att type="list" name="cytoscape.alias.list">
      <att type="string" name="cytoscape.alias.list" value="MED25"/>
    </att>
    <graphics type="ELLIPSE" h="40.0" w="40.0" x="1161.0" y="1305.0" fill="#66ccff" width="1" outline="#666666"/>
  </node>
  <node label="MED8" id="-1383">
    <att type="integer" name="Anno" value="1"/>
    <att type="real" name="AverageShortestPathLength" value="0.0"/>
    <att type="real" name="BetweennessCentrality" value="0.0"/>
    <att type="real" name="ClosenessCentrality" value="0.0"/>
    <att type="real" name="ClusteringCoefficient" value="0.01082251"/>
    <att type="integer" name="Degree" value="22"/>
    <att type="integer" name="Eccentricity" value="0"/>
    <att type="integer" name="EdgeCount" value="22"/>
    <att type="integer" name="Indegree" value="22"/>
    <att type="boolean" name="IsSingleNode" value="false"/>
    <att type="real" name="NeighborhoodConnectivity" value="80.0"/>
    <att type="string" name="Node" value="MED8"/>
    <att type="integer" name="Outdegree" value="0"/>
    <att type="integer" name="PartnerOfMultiEdgedNodePairs" value="0"/>
    <att type="integer" name="SelfLoops" value="0"/>
    <att type="real" name="Stress" value="0.0"/>
    <att type="string" name="canonicalName" value="MED8"/>
    <att type="list" name="cytoscape.alias.list">
      <att type="string" name="cytoscape.alias.list" value="MED8"/>
    </att>
    <graphics type="ELLIPSE" h="40.0" w="40.0" x="1243.0" y="710.0" fill="#66ccff" width="1" outline="#666666"/>
  </node>
  <node label="MITF" id="-1382">
    <att type="integer" name="Anno" value="2"/>
    <att type="real" name="AverageShortestPathLength" value="2.9299569"/>
    <att type="real" name="BetweennessCentrality" value="0.01120088"/>
    <att type="real" name="ClosenessCentrality" value="0.34130195"/>
    <att type="real" name="ClusteringCoefficient" value="0.03119756"/>
    <att type="integer" name="Degree" value="117"/>
    <att type="integer" name="Eccentricity" value="8"/>
    <att type="integer" name="EdgeCount" value="117"/>
    <att type="integer" name="Indegree" value="82"/>
    <att type="boolean" name="IsSingleNode" value="false"/>
    <att type="real" name="NeighborhoodConnectivity" value="59.13913043478261"/>
    <att type="string" name="Node" value="MITF"/>
    <att type="integer" name="Outdegree" value="35"/>
    <att type="integer" name="PartnerOfMultiEdgedNodePairs" value="2"/>
    <att type="integer" name="SelfLoops" value="0"/>
    <att type="real" name="Stress" value="80204.0"/>
    <att type="string" name="canonicalName" value="MITF"/>
    <att type="list" name="cytoscape.alias.list">
      <att type="string" name="cytoscape.alias.list" value="MITF"/>
    </att>
    <graphics type="TRIANGLE" h="40.0" w="40.0" x="1276.0" y="921.0" fill="#33ff33" width="1" outline="#666666"/>
  </node>
  <node label="MOSPD3" id="-1381">
    <att type="integer" name="Anno" value="1"/>
    <att type="real" name="AverageShortestPathLength" value="0.0"/>
    <att type="real" name="BetweennessCentrality" value="0.0"/>
    <att type="real" name="ClosenessCentrality" value="0.0"/>
    <att type="real" name="ClusteringCoefficient" value="0.07849462"/>
    <att type="integer" name="Degree" value="31"/>
    <att type="integer" name="Eccentricity" value="0"/>
    <att type="integer" name="EdgeCount" value="31"/>
    <att type="integer" name="Indegree" value="31"/>
    <att type="boolean" name="IsSingleNode" value="false"/>
    <att type="real" name="NeighborhoodConnectivity" value="152.41935483870967"/>
    <att type="string" name="Node" value="MOSPD3"/>
    <att type="integer" name="Outdegree" value="0"/>
    <att type="integer" name="PartnerOfMultiEdgedNodePairs" value="0"/>
    <att type="integer" name="SelfLoops" value="0"/>
    <att type="real" name="Stress" value="0.0"/>
    <att type="string" name="canonicalName" value="MOSPD3"/>
    <att type="list" name="cytoscape.alias.list">
      <att type="string" name="cytoscape.alias.list" value="MOSPD3"/>
    </att>
    <graphics type="ELLIPSE" h="40.0" w="40.0" x="1347.0" y="981.0" fill="#66ccff" width="1" outline="#666666"/>
  </node>
  <node label="MTCH2" id="-1380">
    <att type="integer" name="Anno" value="1"/>
    <att type="real" name="AverageShortestPathLength" value="0.0"/>
    <att type="real" name="BetweennessCentrality" value="0.0"/>
    <att type="real" name="ClosenessCentrality" value="0.0"/>
    <att type="real" name="ClusteringCoefficient" value="0.08505747"/>
    <att type="integer" name="Degree" value="30"/>
    <att type="integer" name="Eccentricity" value="0"/>
    <att type="integer" name="EdgeCount" value="30"/>
    <att type="integer" name="Indegree" value="30"/>
    <att type="boolean" name="IsSingleNode" value="false"/>
    <att type="real" name="NeighborhoodConnectivity" value="143.9"/>
    <att type="string" name="Node" value="MTCH2"/>
    <att type="integer" name="Outdegree" value="0"/>
    <att type="integer" name="PartnerOfMultiEdgedNodePairs" value="0"/>
    <att type="integer" name="SelfLoops" value="0"/>
    <att type="real" name="Stress" value="0.0"/>
    <att type="string" name="canonicalName" value="MTCH2"/>
    <att type="list" name="cytoscape.alias.list">
      <att type="string" name="cytoscape.alias.list" value="MTCH2"/>
    </att>
    <graphics type="ELLIPSE" h="40.0" w="40.0" x="1153.0" y="1430.0" fill="#66ccff" width="1" outline="#666666"/>
  </node>
  <node label="MYO1C" id="-1379">
    <att type="integer" name="Anno" value="1"/>
    <att type="real" name="AverageShortestPathLength" value="0.0"/>
    <att type="real" name="BetweennessCentrality" value="0.0"/>
    <att type="real" name="ClosenessCentrality" value="0.0"/>
    <att type="real" name="ClusteringCoefficient" value="0.05866808"/>
    <att type="integer" name="Degree" value="44"/>
    <att type="integer" name="Eccentricity" value="0"/>
    <att type="integer" name="EdgeCount" value="44"/>
    <att type="integer" name="Indegree" value="44"/>
    <att type="boolean" name="IsSingleNode" value="false"/>
    <att type="real" name="NeighborhoodConnectivity" value="114.18181818181819"/>
    <att type="string" name="Node" value="MYO1C"/>
    <att type="integer" name="Outdegree" value="0"/>
    <att type="integer" name="PartnerOfMultiEdgedNodePairs" value="0"/>
    <att type="integer" name="SelfLoops" value="0"/>
    <att type="real" name="Stress" value="0.0"/>
    <att type="string" name="canonicalName" value="MYO1C"/>
    <att type="list" name="cytoscape.alias.list">
      <att type="string" name="cytoscape.alias.list" value="MYO1C"/>
    </att>
    <graphics type="ELLIPSE" h="40.0" w="40.0" x="1287.0" y="1020.0" fill="#66ccff" width="1" outline="#666666"/>
  </node>
  <node label="NAA15" id="-1378">
    <att type="integer" name="Anno" value="1"/>
    <att type="real" name="AverageShortestPathLength" value="0.0"/>
    <att type="real" name="BetweennessCentrality" value="0.0"/>
    <att type="real" name="ClosenessCentrality" value="0.0"/>
    <att type="real" name="ClusteringCoefficient" value="0.06410256"/>
    <att type="integer" name="Degree" value="27"/>
    <att type="integer" name="Eccentricity" value="0"/>
    <att type="integer" name="EdgeCount" value="27"/>
    <att type="integer" name="Indegree" value="27"/>
    <att type="boolean" name="IsSingleNode" value="false"/>
    <att type="real" name="NeighborhoodConnectivity" value="122.0"/>
    <att type="string" name="Node" value="NAA15"/>
    <att type="integer" name="Outdegree" value="0"/>
    <att type="integer" name="PartnerOfMultiEdgedNodePairs" value="0"/>
    <att type="integer" name="SelfLoops" value="0"/>
    <att type="real" name="Stress" value="0.0"/>
    <att type="string" name="canonicalName" value="NAA15"/>
    <att type="list" name="cytoscape.alias.list">
      <att type="string" name="cytoscape.alias.list" value="NAA15"/>
    </att>
    <graphics type="ELLIPSE" h="40.0" w="40.0" x="1215.0" y="1322.0" fill="#66ccff" width="1" outline="#666666"/>
  </node>
  <node label="NAPA" id="-1377">
    <att type="integer" name="Anno" value="1"/>
    <att type="real" name="AverageShortestPathLength" value="0.0"/>
    <att type="real" name="BetweennessCentrality" value="0.0"/>
    <att type="real" name="ClosenessCentrality" value="0.0"/>
    <att type="real" name="ClusteringCoefficient" value="0.07380952"/>
    <att type="integer" name="Degree" value="21"/>
    <att type="integer" name="Eccentricity" value="0"/>
    <att type="integer" name="EdgeCount" value="21"/>
    <att type="integer" name="Indegree" value="21"/>
    <att type="boolean" name="IsSingleNode" value="false"/>
    <att type="real" name="NeighborhoodConnectivity" value="127.14285714285714"/>
    <att type="string" name="Node" value="NAPA"/>
    <att type="integer" name="Outdegree" value="0"/>
    <att type="integer" name="PartnerOfMultiEdgedNodePairs" value="0"/>
    <att type="integer" name="SelfLoops" value="0"/>
    <att type="real" name="Stress" value="0.0"/>
    <att type="string" name="canonicalName" value="NAPA"/>
    <att type="list" name="cytoscape.alias.list">
      <att type="string" name="cytoscape.alias.list" value="NAPA"/>
    </att>
    <graphics type="ELLIPSE" h="40.0" w="40.0" x="1535.0" y="1385.0" fill="#66ccff" width="1" outline="#666666"/>
  </node>
  <node label="NBL1" id="-1376">
    <att type="integer" name="Anno" value="1"/>
    <att type="real" name="AverageShortestPathLength" value="0.0"/>
    <att type="real" name="BetweennessCentrality" value="0.0"/>
    <att type="real" name="ClosenessCentrality" value="0.0"/>
    <att type="real" name="ClusteringCoefficient" value="0.04597701"/>
    <att type="integer" name="Degree" value="30"/>
    <att type="integer" name="Eccentricity" value="0"/>
    <att type="integer" name="EdgeCount" value="30"/>
    <att type="integer" name="Indegree" value="30"/>
    <att type="boolean" name="IsSingleNode" value="false"/>
    <att type="real" name="NeighborhoodConnectivity" value="117.2"/>
    <att type="string" name="Node" value="NBL1"/>
    <att type="integer" name="Outdegree" value="0"/>
    <att type="integer" name="PartnerOfMultiEdgedNodePairs" value="0"/>
    <att type="integer" name="SelfLoops" value="0"/>
    <att type="real" name="Stress" value="0.0"/>
    <att type="string" name="canonicalName" value="NBL1"/>
    <att type="list" name="cytoscape.alias.list">
      <att type="string" name="cytoscape.alias.list" value="NBL1"/>
    </att>
    <graphics type="ELLIPSE" h="40.0" w="40.0" x="1456.0" y="983.0" fill="#66ccff" width="1" outline="#666666"/>
  </node>
  <node label="NDUFS3" id="-1375">
    <att type="integer" name="Anno" value="1"/>
    <att type="real" name="AverageShortestPathLength" value="0.0"/>
    <att type="real" name="BetweennessCentrality" value="0.0"/>
    <att type="real" name="ClosenessCentrality" value="0.0"/>
    <att type="real" name="ClusteringCoefficient" value="0.07368421"/>
    <att type="integer" name="Degree" value="20"/>
    <att type="integer" name="Eccentricity" value="0"/>
    <att type="integer" name="EdgeCount" value="20"/>
    <att type="integer" name="Indegree" value="20"/>
    <att type="boolean" name="IsSingleNode" value="false"/>
    <att type="real" name="NeighborhoodConnectivity" value="129.6"/>
    <att type="string" name="Node" value="NDUFS3"/>
    <att type="integer" name="Outdegree" value="0"/>
    <att type="integer" name="PartnerOfMultiEdgedNodePairs" value="0"/>
    <att type="integer" name="SelfLoops" value="0"/>
    <att type="real" name="Stress" value="0.0"/>
    <att type="string" name="canonicalName" value="NDUFS3"/>
    <att type="list" name="cytoscape.alias.list">
      <att type="string" name="cytoscape.alias.list" value="NDUFS3"/>
    </att>
    <graphics type="ELLIPSE" h="40.0" w="40.0" x="1675.0" y="1365.0" fill="#66ccff" width="1" outline="#666666"/>
  </node>
  <node label="NFKB2" id="-1374">
    <att type="integer" name="Anno" value="2"/>
    <att type="real" name="AverageShortestPathLength" value="2.92349138"/>
    <att type="real" name="BetweennessCentrality" value="0.00278815"/>
    <att type="real" name="ClosenessCentrality" value="0.34205676"/>
    <att type="real" name="ClusteringCoefficient" value="0.0710084"/>
    <att type="integer" name="Degree" value="87"/>
    <att type="integer" name="Eccentricity" value="8"/>
    <att type="integer" name="EdgeCount" value="86"/>
    <att type="integer" name="Indegree" value="31"/>
    <att type="boolean" name="IsSingleNode" value="false"/>
    <att type="real" name="NeighborhoodConnectivity" value="75.17647058823529"/>
    <att type="string" name="Node" value="NFKB2"/>
    <att type="integer" name="Outdegree" value="55"/>
    <att type="integer" name="PartnerOfMultiEdgedNodePairs" value="1"/>
    <att type="integer" name="SelfLoops" value="0"/>
    <att type="real" name="Stress" value="22200.0"/>
    <att type="string" name="canonicalName" value="NFKB2"/>
    <att type="list" name="cytoscape.alias.list">
      <att type="string" name="cytoscape.alias.list" value="NFKB2"/>
    </att>
    <graphics type="TRIANGLE" h="40.0" w="40.0" x="1167.0" y="952.0" fill="#33ff33" width="1" outline="#666666"/>
  </node>
  <node label="NIPAL3" id="-1373">
    <att type="integer" name="Anno" value="1"/>
    <att type="real" name="AverageShortestPathLength" value="0.0"/>
    <att type="real" name="BetweennessCentrality" value="0.0"/>
    <att type="real" name="ClosenessCentrality" value="0.0"/>
    <att type="real" name="ClusteringCoefficient" value="0.17424242"/>
    <att type="integer" name="Degree" value="12"/>
    <att type="integer" name="Eccentricity" value="0"/>
    <att type="integer" name="EdgeCount" value="12"/>
    <att type="integer" name="Indegree" value="12"/>
    <att type="boolean" name="IsSingleNode" value="false"/>
    <att type="real" name="NeighborhoodConnectivity" value="244.58333333333334"/>
    <att type="string" name="Node" value="NIPAL3"/>
    <att type="integer" name="Outdegree" value="0"/>
    <att type="integer" name="PartnerOfMultiEdgedNodePairs" value="0"/>
    <att type="integer" name="SelfLoops" value="0"/>
    <att type="real" name="Stress" value="0.0"/>
    <att type="string" name="canonicalName" value="NIPAL3"/>
    <att type="list" name="cytoscape.alias.list">
      <att type="string" name="cytoscape.alias.list" value="NIPAL3"/>
    </att>
    <graphics type="ELLIPSE" h="40.0" w="40.0" x="1476.0" y="1445.0" fill="#66ccff" width="1" outline="#666666"/>
  </node>
  <node label="NOP56" id="-1372">
    <att type="integer" name="Anno" value="1"/>
    <att type="real" name="AverageShortestPathLength" value="0.0"/>
    <att type="real" name="BetweennessCentrality" value="0.0"/>
    <att type="real" name="ClosenessCentrality" value="0.0"/>
    <att type="real" name="ClusteringCoefficient" value="0.04064039"/>
    <att type="integer" name="Degree" value="29"/>
    <att type="integer" name="Eccentricity" value="0"/>
    <att type="integer" name="EdgeCount" value="29"/>
    <att type="integer" name="Indegree" value="29"/>
    <att type="boolean" name="IsSingleNode" value="false"/>
    <att type="real" name="NeighborhoodConnectivity" value="104.93103448275862"/>
    <att type="string" name="Node" value="NOP56"/>
    <att type="integer" name="Outdegree" value="0"/>
    <att type="integer" name="PartnerOfMultiEdgedNodePairs" value="0"/>
    <att type="integer" name="SelfLoops" value="0"/>
    <att type="real" name="Stress" value="0.0"/>
    <att type="string" name="canonicalName" value="NOP56"/>
    <att type="list" name="cytoscape.alias.list">
      <att type="string" name="cytoscape.alias.list" value="NOP56"/>
    </att>
    <graphics type="ELLIPSE" h="40.0" w="40.0" x="1370.0" y="1403.0" fill="#66ccff" width="1" outline="#666666"/>
  </node>
  <node label="NOS1" id="-1371">
    <att type="integer" name="Anno" value="1"/>
    <att type="real" name="AverageShortestPathLength" value="0.0"/>
    <att type="real" name="BetweennessCentrality" value="0.0"/>
    <att type="real" name="ClosenessCentrality" value="0.0"/>
    <att type="real" name="ClusteringCoefficient" value="0.07575758"/>
    <att type="integer" name="Degree" value="12"/>
    <att type="integer" name="Eccentricity" value="0"/>
    <att type="integer" name="EdgeCount" value="12"/>
    <att type="integer" name="Indegree" value="12"/>
    <att type="boolean" name="IsSingleNode" value="false"/>
    <att type="real" name="NeighborhoodConnectivity" value="167.58333333333334"/>
    <att type="string" name="Node" value="NOS1"/>
    <att type="integer" name="Outdegree" value="0"/>
    <att type="integer" name="PartnerOfMultiEdgedNodePairs" value="0"/>
    <att type="integer" name="SelfLoops" value="0"/>
    <att type="real" name="Stress" value="0.0"/>
    <att type="string" name="canonicalName" value="NOS1"/>
    <att type="list" name="cytoscape.alias.list">
      <att type="string" name="cytoscape.alias.list" value="NOS1"/>
    </att>
    <graphics type="ELLIPSE" h="40.0" w="40.0" x="1497.0" y="1046.0" fill="#66ccff" width="1" outline="#666666"/>
  </node>
  <node label="NOS1AP" id="-1370">
    <att type="integer" name="Anno" value="1"/>
    <att type="real" name="AverageShortestPathLength" value="0.0"/>
    <att type="real" name="BetweennessCentrality" value="0.0"/>
    <att type="real" name="ClosenessCentrality" value="0.0"/>
    <att type="real" name="ClusteringCoefficient" value="0.06769231"/>
    <att type="integer" name="Degree" value="26"/>
    <att type="integer" name="Eccentricity" value="0"/>
    <att type="integer" name="EdgeCount" value="26"/>
    <att type="integer" name="Indegree" value="26"/>
    <att type="boolean" name="IsSingleNode" value="false"/>
    <att type="real" name="NeighborhoodConnectivity" value="103.76923076923077"/>
    <att type="string" name="Node" value="NOS1AP"/>
    <att type="integer" name="Outdegree" value="0"/>
    <att type="integer" name="PartnerOfMultiEdgedNodePairs" value="0"/>
    <att type="integer" name="SelfLoops" value="0"/>
    <att type="real" name="Stress" value="0.0"/>
    <att type="string" name="canonicalName" value="NOS1AP"/>
    <att type="list" name="cytoscape.alias.list">
      <att type="string" name="cytoscape.alias.list" value="NOS1AP"/>
    </att>
    <graphics type="ELLIPSE" h="40.0" w="40.0" x="1334.0" y="1216.0" fill="#66ccff" width="1" outline="#666666"/>
  </node>
  <node label="NPAS2" id="-1369">
    <att type="integer" name="Anno" value="1"/>
    <att type="real" name="AverageShortestPathLength" value="0.0"/>
    <att type="real" name="BetweennessCentrality" value="0.0"/>
    <att type="real" name="ClosenessCentrality" value="0.0"/>
    <att type="real" name="ClusteringCoefficient" value="0.09247312"/>
    <att type="integer" name="Degree" value="31"/>
    <att type="integer" name="Eccentricity" value="0"/>
    <att type="integer" name="EdgeCount" value="31"/>
    <att type="integer" name="Indegree" value="31"/>
    <att type="boolean" name="IsSingleNode" value="false"/>
    <att type="real" name="NeighborhoodConnectivity" value="152.51612903225808"/>
    <att type="string" name="Node" value="NPAS2"/>
    <att type="integer" name="Outdegree" value="0"/>
    <att type="integer" name="PartnerOfMultiEdgedNodePairs" value="0"/>
    <att type="integer" name="SelfLoops" value="0"/>
    <att type="real" name="Stress" value="0.0"/>
    <att type="string" name="canonicalName" value="NPAS2"/>
    <att type="list" name="cytoscape.alias.list">
      <att type="string" name="cytoscape.alias.list" value="NPAS2"/>
    </att>
    <graphics type="ELLIPSE" h="40.0" w="40.0" x="1429.0" y="1046.0" fill="#66ccff" width="1" outline="#666666"/>
  </node>
  <node label="NR5A1" id="-1368">
    <att type="integer" name="Anno" value="2"/>
    <att type="real" name="AverageShortestPathLength" value="3.32435345"/>
    <att type="real" name="BetweennessCentrality" value="0.00455621"/>
    <att type="real" name="ClosenessCentrality" value="0.30081037"/>
    <att type="real" name="ClusteringCoefficient" value="0.03586889"/>
    <att type="integer" name="Degree" value="99"/>
    <att type="integer" name="Eccentricity" value="9"/>
    <att type="integer" name="EdgeCount" value="99"/>
    <att type="integer" name="Indegree" value="27"/>
    <att type="boolean" name="IsSingleNode" value="false"/>
    <att type="real" name="NeighborhoodConnectivity" value="56.39393939393939"/>
    <att type="string" name="Node" value="NR5A1"/>
    <att type="integer" name="Outdegree" value="72"/>
    <att type="integer" name="PartnerOfMultiEdgedNodePairs" value="0"/>
    <att type="integer" name="SelfLoops" value="0"/>
    <att type="real" name="Stress" value="33108.0"/>
    <att type="string" name="canonicalName" value="NR5A1"/>
    <att type="list" name="cytoscape.alias.list">
      <att type="string" name="cytoscape.alias.list" value="NR5A1"/>
    </att>
    <graphics type="TRIANGLE" h="40.0" w="39.99951171875" x="1201.0" y="1132.0" fill="#33ff33" width="1" outline="#666666"/>
  </node>
  <node label="NSMCE2" id="-1367">
    <att type="integer" name="Anno" value="1"/>
    <att type="real" name="AverageShortestPathLength" value="0.0"/>
    <att type="real" name="BetweennessCentrality" value="0.0"/>
    <att type="real" name="ClosenessCentrality" value="0.0"/>
    <att type="real" name="ClusteringCoefficient" value="0.2"/>
    <att type="integer" name="Degree" value="10"/>
    <att type="integer" name="Eccentricity" value="0"/>
    <att type="integer" name="EdgeCount" value="10"/>
    <att type="integer" name="Indegree" value="10"/>
    <att type="boolean" name="IsSingleNode" value="false"/>
    <att type="real" name="NeighborhoodConnectivity" value="185.9"/>
    <att type="string" name="Node" value="NSMCE2"/>
    <att type="integer" name="Outdegree" value="0"/>
    <att type="integer" name="PartnerOfMultiEdgedNodePairs" value="0"/>
    <att type="integer" name="SelfLoops" value="0"/>
    <att type="real" name="Stress" value="0.0"/>
    <att type="string" name="canonicalName" value="NSMCE2"/>
    <att type="list" name="cytoscape.alias.list">
      <att type="string" name="cytoscape.alias.list" value="NSMCE2"/>
    </att>
    <graphics type="ELLIPSE" h="40.0" w="40.0" x="1606.0" y="1237.0" fill="#66ccff" width="1" outline="#666666"/>
  </node>
  <node label="NTRK3" id="-1366">
    <att type="integer" name="Anno" value="1"/>
    <att type="real" name="AverageShortestPathLength" value="0.0"/>
    <att type="real" name="BetweennessCentrality" value="0.0"/>
    <att type="real" name="ClosenessCentrality" value="0.0"/>
    <att type="real" name="ClusteringCoefficient" value="0.05467572"/>
    <att type="integer" name="Degree" value="52"/>
    <att type="integer" name="Eccentricity" value="0"/>
    <att type="integer" name="EdgeCount" value="52"/>
    <att type="integer" name="Indegree" value="52"/>
    <att type="boolean" name="IsSingleNode" value="false"/>
    <att type="real" name="NeighborhoodConnectivity" value="127.65384615384616"/>
    <att type="string" name="Node" value="NTRK3"/>
    <att type="integer" name="Outdegree" value="0"/>
    <att type="integer" name="PartnerOfMultiEdgedNodePairs" value="0"/>
    <att type="integer" name="SelfLoops" value="0"/>
    <att type="real" name="Stress" value="0.0"/>
    <att type="string" name="canonicalName" value="NTRK3"/>
    <att type="list" name="cytoscape.alias.list">
      <att type="string" name="cytoscape.alias.list" value="NTRK3"/>
    </att>
    <graphics type="ELLIPSE" h="40.0" w="40.0" x="1117.0" y="820.0" fill="#66ccff" width="1" outline="#666666"/>
  </node>
  <node label="PAK6" id="-1365">
    <att type="integer" name="Anno" value="1"/>
    <att type="real" name="AverageShortestPathLength" value="0.0"/>
    <att type="real" name="BetweennessCentrality" value="0.0"/>
    <att type="real" name="ClosenessCentrality" value="0.0"/>
    <att type="real" name="ClusteringCoefficient" value="0.15714286"/>
    <att type="integer" name="Degree" value="15"/>
    <att type="integer" name="Eccentricity" value="0"/>
    <att type="integer" name="EdgeCount" value="15"/>
    <att type="integer" name="Indegree" value="15"/>
    <att type="boolean" name="IsSingleNode" value="false"/>
    <att type="real" name="NeighborhoodConnectivity" value="172.13333333333333"/>
    <att type="string" name="Node" value="PAK6"/>
    <att type="integer" name="Outdegree" value="0"/>
    <att type="integer" name="PartnerOfMultiEdgedNodePairs" value="0"/>
    <att type="integer" name="SelfLoops" value="0"/>
    <att type="real" name="Stress" value="0.0"/>
    <att type="string" name="canonicalName" value="PAK6"/>
    <att type="list" name="cytoscape.alias.list">
      <att type="string" name="cytoscape.alias.list" value="PAK6"/>
    </att>
    <graphics type="ELLIPSE" h="40.0" w="40.0" x="1525.0" y="1062.0" fill="#66ccff" width="1" outline="#666666"/>
  </node>
  <node label="PDIA2" id="-1364">
    <att type="integer" name="Anno" value="1"/>
    <att type="real" name="AverageShortestPathLength" value="0.0"/>
    <att type="real" name="BetweennessCentrality" value="0.0"/>
    <att type="real" name="ClosenessCentrality" value="0.0"/>
    <att type="real" name="ClusteringCoefficient" value="0.065"/>
    <att type="integer" name="Degree" value="25"/>
    <att type="integer" name="Eccentricity" value="0"/>
    <att type="integer" name="EdgeCount" value="25"/>
    <att type="integer" name="Indegree" value="25"/>
    <att type="boolean" name="IsSingleNode" value="false"/>
    <att type="real" name="NeighborhoodConnectivity" value="107.08"/>
    <att type="string" name="Node" value="PDIA2"/>
    <att type="integer" name="Outdegree" value="0"/>
    <att type="integer" name="PartnerOfMultiEdgedNodePairs" value="0"/>
    <att type="integer" name="SelfLoops" value="0"/>
    <att type="real" name="Stress" value="0.0"/>
    <att type="string" name="canonicalName" value="PDIA2"/>
    <att type="list" name="cytoscape.alias.list">
      <att type="string" name="cytoscape.alias.list" value="PDIA2"/>
    </att>
    <graphics type="ELLIPSE" h="40.0" w="40.0" x="1621.0" y="1156.0" fill="#66ccff" width="1" outline="#666666"/>
  </node>
  <node label="PKN1" id="-1363">
    <att type="integer" name="Anno" value="1"/>
    <att type="real" name="AverageShortestPathLength" value="0.0"/>
    <att type="real" name="BetweennessCentrality" value="0.0"/>
    <att type="real" name="ClosenessCentrality" value="0.0"/>
    <att type="real" name="ClusteringCoefficient" value="0.06429232"/>
    <att type="integer" name="Degree" value="47"/>
    <att type="integer" name="Eccentricity" value="0"/>
    <att type="integer" name="EdgeCount" value="47"/>
    <att type="integer" name="Indegree" value="47"/>
    <att type="boolean" name="IsSingleNode" value="false"/>
    <att type="real" name="NeighborhoodConnectivity" value="151.61702127659575"/>
    <att type="string" name="Node" value="PKN1"/>
    <att type="integer" name="Outdegree" value="0"/>
    <att type="integer" name="PartnerOfMultiEdgedNodePairs" value="0"/>
    <att type="integer" name="SelfLoops" value="0"/>
    <att type="real" name="Stress" value="0.0"/>
    <att type="string" name="canonicalName" value="PKN1"/>
    <att type="list" name="cytoscape.alias.list">
      <att type="string" name="cytoscape.alias.list" value="PKN1"/>
    </att>
    <graphics type="ELLIPSE" h="40.0" w="40.0" x="1333.0" y="721.0" fill="#66ccff" width="1" outline="#666666"/>
  </node>
  <node label="PLXNA3" id="-1362">
    <att type="integer" name="Anno" value="1"/>
    <att type="real" name="AverageShortestPathLength" value="0.0"/>
    <att type="real" name="BetweennessCentrality" value="0.0"/>
    <att type="real" name="ClosenessCentrality" value="0.0"/>
    <att type="real" name="ClusteringCoefficient" value="0.12091503"/>
    <att type="integer" name="Degree" value="18"/>
    <att type="integer" name="Eccentricity" value="0"/>
    <att type="integer" name="EdgeCount" value="18"/>
    <att type="integer" name="Indegree" value="18"/>
    <att type="boolean" name="IsSingleNode" value="false"/>
    <att type="real" name="NeighborhoodConnectivity" value="112.5"/>
    <att type="string" name="Node" value="PLXNA3"/>
    <att type="integer" name="Outdegree" value="0"/>
    <att type="integer" name="PartnerOfMultiEdgedNodePairs" value="0"/>
    <att type="integer" name="SelfLoops" value="0"/>
    <att type="real" name="Stress" value="0.0"/>
    <att type="string" name="canonicalName" value="PLXNA3"/>
    <att type="list" name="cytoscape.alias.list">
      <att type="string" name="cytoscape.alias.list" value="PLXNA3"/>
    </att>
    <graphics type="ELLIPSE" h="40.0" w="40.0" x="1537.0" y="1263.0" fill="#66ccff" width="1" outline="#666666"/>
  </node>
  <node label="POLR1C" id="-1361">
    <att type="integer" name="Anno" value="1"/>
    <att type="real" name="AverageShortestPathLength" value="0.0"/>
    <att type="real" name="BetweennessCentrality" value="0.0"/>
    <att type="real" name="ClosenessCentrality" value="0.0"/>
    <att type="real" name="ClusteringCoefficient" value="0.11111111"/>
    <att type="integer" name="Degree" value="10"/>
    <att type="integer" name="Eccentricity" value="0"/>
    <att type="integer" name="EdgeCount" value="10"/>
    <att type="integer" name="Indegree" value="10"/>
    <att type="boolean" name="IsSingleNode" value="false"/>
    <att type="real" name="NeighborhoodConnectivity" value="186.3"/>
    <att type="string" name="Node" value="POLR1C"/>
    <att type="integer" name="Outdegree" value="0"/>
    <att type="integer" name="PartnerOfMultiEdgedNodePairs" value="0"/>
    <att type="integer" name="SelfLoops" value="0"/>
    <att type="real" name="Stress" value="0.0"/>
    <att type="string" name="canonicalName" value="POLR1C"/>
    <att type="list" name="cytoscape.alias.list">
      <att type="string" name="cytoscape.alias.list" value="POLR1C"/>
    </att>
    <graphics type="ELLIPSE" h="40.0" w="40.0" x="1225.0" y="1369.0" fill="#66ccff" width="1" outline="#666666"/>
  </node>
  <node label="POP1" id="-1360">
    <att type="integer" name="Anno" value="1"/>
    <att type="real" name="AverageShortestPathLength" value="0.0"/>
    <att type="real" name="BetweennessCentrality" value="0.0"/>
    <att type="real" name="ClosenessCentrality" value="0.0"/>
    <att type="real" name="ClusteringCoefficient" value="0.06916996"/>
    <att type="integer" name="Degree" value="23"/>
    <att type="integer" name="Eccentricity" value="0"/>
    <att type="integer" name="EdgeCount" value="23"/>
    <att type="integer" name="Indegree" value="23"/>
    <att type="boolean" name="IsSingleNode" value="false"/>
    <att type="real" name="NeighborhoodConnectivity" value="119.26086956521739"/>
    <att type="string" name="Node" value="POP1"/>
    <att type="integer" name="Outdegree" value="0"/>
    <att type="integer" name="PartnerOfMultiEdgedNodePairs" value="0"/>
    <att type="integer" name="SelfLoops" value="0"/>
    <att type="real" name="Stress" value="0.0"/>
    <att type="string" name="canonicalName" value="POP1"/>
    <att type="list" name="cytoscape.alias.list">
      <att type="string" name="cytoscape.alias.list" value="POP1"/>
    </att>
    <graphics type="ELLIPSE" h="40.0" w="40.0" x="1378.0" y="1375.0" fill="#66ccff" width="1" outline="#666666"/>
  </node>
  <node label="POU6F1" id="-1359">
    <att type="integer" name="Anno" value="1"/>
    <att type="real" name="AverageShortestPathLength" value="0.0"/>
    <att type="real" name="BetweennessCentrality" value="0.0"/>
    <att type="real" name="ClosenessCentrality" value="0.0"/>
    <att type="real" name="ClusteringCoefficient" value="0.06521739"/>
    <att type="integer" name="Degree" value="24"/>
    <att type="integer" name="Eccentricity" value="0"/>
    <att type="integer" name="EdgeCount" value="24"/>
    <att type="integer" name="Indegree" value="24"/>
    <att type="boolean" name="IsSingleNode" value="false"/>
    <att type="real" name="NeighborhoodConnectivity" value="118.83333333333333"/>
    <att type="string" name="Node" value="POU6F1"/>
    <att type="integer" name="Outdegree" value="0"/>
    <att type="integer" name="PartnerOfMultiEdgedNodePairs" value="0"/>
    <att type="integer" name="SelfLoops" value="0"/>
    <att type="real" name="Stress" value="0.0"/>
    <att type="string" name="canonicalName" value="POU6F1"/>
    <att type="list" name="cytoscape.alias.list">
      <att type="string" name="cytoscape.alias.list" value="POU6F1"/>
    </att>
    <graphics type="ELLIPSE" h="40.0" w="40.0" x="1681.0" y="1097.0" fill="#66ccff" width="1" outline="#666666"/>
  </node>
  <node label="PPFIBP2" id="-1358">
    <att type="integer" name="Anno" value="1"/>
    <att type="real" name="AverageShortestPathLength" value="0.0"/>
    <att type="real" name="BetweennessCentrality" value="0.0"/>
    <att type="real" name="ClosenessCentrality" value="0.0"/>
    <att type="real" name="ClusteringCoefficient" value="0.05788177"/>
    <att type="integer" name="Degree" value="29"/>
    <att type="integer" name="Eccentricity" value="0"/>
    <att type="integer" name="EdgeCount" value="29"/>
    <att type="integer" name="Indegree" value="29"/>
    <att type="boolean" name="IsSingleNode" value="false"/>
    <att type="real" name="NeighborhoodConnectivity" value="110.0"/>
    <att type="string" name="Node" value="PPFIBP2"/>
    <att type="integer" name="Outdegree" value="0"/>
    <att type="integer" name="PartnerOfMultiEdgedNodePairs" value="0"/>
    <att type="integer" name="SelfLoops" value="0"/>
    <att type="real" name="Stress" value="0.0"/>
    <att type="string" name="canonicalName" value="PPFIBP2"/>
    <att type="list" name="cytoscape.alias.list">
      <att type="string" name="cytoscape.alias.list" value="PPFIBP2"/>
    </att>
    <graphics type="ELLIPSE" h="40.0" w="40.0" x="1596.0" y="788.0" fill="#66ccff" width="1" outline="#666666"/>
  </node>
  <node label="PPRC1" id="-1357">
    <att type="integer" name="Anno" value="1"/>
    <att type="real" name="AverageShortestPathLength" value="0.0"/>
    <att type="real" name="BetweennessCentrality" value="0.0"/>
    <att type="real" name="ClosenessCentrality" value="0.0"/>
    <att type="real" name="ClusteringCoefficient" value="0.04743083"/>
    <att type="integer" name="Degree" value="23"/>
    <att type="integer" name="Eccentricity" value="0"/>
    <att type="integer" name="EdgeCount" value="23"/>
    <att type="integer" name="Indegree" value="23"/>
    <att type="boolean" name="IsSingleNode" value="false"/>
    <att type="real" name="NeighborhoodConnectivity" value="115.82608695652173"/>
    <att type="string" name="Node" value="PPRC1"/>
    <att type="integer" name="Outdegree" value="0"/>
    <att type="integer" name="PartnerOfMultiEdgedNodePairs" value="0"/>
    <att type="integer" name="SelfLoops" value="0"/>
    <att type="real" name="Stress" value="0.0"/>
    <att type="string" name="canonicalName" value="PPRC1"/>
    <att type="list" name="cytoscape.alias.list">
      <att type="string" name="cytoscape.alias.list" value="PPRC1"/>
    </att>
    <graphics type="ELLIPSE" h="40.0" w="40.0" x="1002.0" y="1286.0" fill="#66ccff" width="1" outline="#666666"/>
  </node>
  <node label="PRDX2" id="-1356">
    <att type="integer" name="Anno" value="1"/>
    <att type="real" name="AverageShortestPathLength" value="0.0"/>
    <att type="real" name="BetweennessCentrality" value="0.0"/>
    <att type="real" name="ClosenessCentrality" value="0.0"/>
    <att type="real" name="ClusteringCoefficient" value="0.04679803"/>
    <att type="integer" name="Degree" value="29"/>
    <att type="integer" name="Eccentricity" value="0"/>
    <att type="integer" name="EdgeCount" value="29"/>
    <att type="integer" name="Indegree" value="29"/>
    <att type="boolean" name="IsSingleNode" value="false"/>
    <att type="real" name="NeighborhoodConnectivity" value="107.58620689655173"/>
    <att type="string" name="Node" value="PRDX2"/>
    <att type="integer" name="Outdegree" value="0"/>
    <att type="integer" name="PartnerOfMultiEdgedNodePairs" value="0"/>
    <att type="integer" name="SelfLoops" value="0"/>
    <att type="real" name="Stress" value="0.0"/>
    <att type="string" name="canonicalName" value="PRDX2"/>
    <att type="list" name="cytoscape.alias.list">
      <att type="string" name="cytoscape.alias.list" value="PRDX2"/>
    </att>
    <graphics type="ELLIPSE" h="40.0" w="40.0" x="1262.0" y="938.0" fill="#66ccff" width="1" outline="#666666"/>
  </node>
  <node label="PRKACA" id="-1355">
    <att type="integer" name="Anno" value="1"/>
    <att type="real" name="AverageShortestPathLength" value="0.0"/>
    <att type="real" name="BetweennessCentrality" value="0.0"/>
    <att type="real" name="ClosenessCentrality" value="0.0"/>
    <att type="real" name="ClusteringCoefficient" value="0.06857143"/>
    <att type="integer" name="Degree" value="50"/>
    <att type="integer" name="Eccentricity" value="0"/>
    <att type="integer" name="EdgeCount" value="50"/>
    <att type="integer" name="Indegree" value="50"/>
    <att type="boolean" name="IsSingleNode" value="false"/>
    <att type="real" name="NeighborhoodConnectivity" value="144.84"/>
    <att type="string" name="Node" value="PRKACA"/>
    <att type="integer" name="Outdegree" value="0"/>
    <att type="integer" name="PartnerOfMultiEdgedNodePairs" value="0"/>
    <att type="integer" name="SelfLoops" value="0"/>
    <att type="real" name="Stress" value="0.0"/>
    <att type="string" name="canonicalName" value="PRKACA"/>
    <att type="list" name="cytoscape.alias.list">
      <att type="string" name="cytoscape.alias.list" value="PRKACA"/>
    </att>
    <graphics type="ELLIPSE" h="40.0" w="40.0" x="1025.0" y="822.0" fill="#66ccff" width="1" outline="#666666"/>
  </node>
  <node label="PRKAG2" id="-1354">
    <att type="integer" name="Anno" value="1"/>
    <att type="real" name="AverageShortestPathLength" value="0.0"/>
    <att type="real" name="BetweennessCentrality" value="0.0"/>
    <att type="real" name="ClosenessCentrality" value="0.0"/>
    <att type="real" name="ClusteringCoefficient" value="0.04099822"/>
    <att type="integer" name="Degree" value="34"/>
    <att type="integer" name="Eccentricity" value="0"/>
    <att type="integer" name="EdgeCount" value="34"/>
    <att type="integer" name="Indegree" value="34"/>
    <att type="boolean" name="IsSingleNode" value="false"/>
    <att type="real" name="NeighborhoodConnectivity" value="138.7058823529412"/>
    <att type="string" name="Node" value="PRKAG2"/>
    <att type="integer" name="Outdegree" value="0"/>
    <att type="integer" name="PartnerOfMultiEdgedNodePairs" value="0"/>
    <att type="integer" name="SelfLoops" value="0"/>
    <att type="real" name="Stress" value="0.0"/>
    <att type="string" name="canonicalName" value="PRKAG2"/>
    <att type="list" name="cytoscape.alias.list">
      <att type="string" name="cytoscape.alias.list" value="PRKAG2"/>
    </att>
    <graphics type="ELLIPSE" h="40.0" w="40.0" x="1304.0" y="553.0" fill="#66ccff" width="1" outline="#666666"/>
  </node>
  <node label="PRKCE" id="-1353">
    <att type="integer" name="Anno" value="1"/>
    <att type="real" name="AverageShortestPathLength" value="0.0"/>
    <att type="real" name="BetweennessCentrality" value="0.0"/>
    <att type="real" name="ClosenessCentrality" value="0.0"/>
    <att type="real" name="ClusteringCoefficient" value="0.04444444"/>
    <att type="integer" name="Degree" value="10"/>
    <att type="integer" name="Eccentricity" value="0"/>
    <att type="integer" name="EdgeCount" value="10"/>
    <att type="integer" name="Indegree" value="10"/>
    <att type="boolean" name="IsSingleNode" value="false"/>
    <att type="real" name="NeighborhoodConnectivity" value="82.9"/>
    <att type="string" name="Node" value="PRKCE"/>
    <att type="integer" name="Outdegree" value="0"/>
    <att type="integer" name="PartnerOfMultiEdgedNodePairs" value="0"/>
    <att type="integer" name="SelfLoops" value="0"/>
    <att type="real" name="Stress" value="0.0"/>
    <att type="string" name="canonicalName" value="PRKCE"/>
    <att type="list" name="cytoscape.alias.list">
      <att type="string" name="cytoscape.alias.list" value="PRKCE"/>
    </att>
    <graphics type="ELLIPSE" h="40.0" w="40.0" x="799.0" y="1130.0" fill="#66ccff" width="1" outline="#666666"/>
  </node>
  <node label="PRM1" id="-1352">
    <att type="integer" name="Anno" value="1"/>
    <att type="real" name="AverageShortestPathLength" value="0.0"/>
    <att type="real" name="BetweennessCentrality" value="0.0"/>
    <att type="real" name="ClosenessCentrality" value="0.0"/>
    <att type="real" name="ClusteringCoefficient" value="0.11111111"/>
    <att type="integer" name="Degree" value="10"/>
    <att type="integer" name="Eccentricity" value="0"/>
    <att type="integer" name="EdgeCount" value="10"/>
    <att type="integer" name="Indegree" value="10"/>
    <att type="boolean" name="IsSingleNode" value="false"/>
    <att type="real" name="NeighborhoodConnectivity" value="178.9"/>
    <att type="string" name="Node" value="PRM1"/>
    <att type="integer" name="Outdegree" value="0"/>
    <att type="integer" name="PartnerOfMultiEdgedNodePairs" value="0"/>
    <att type="integer" name="SelfLoops" value="0"/>
    <att type="real" name="Stress" value="0.0"/>
    <att type="string" name="canonicalName" value="PRM1"/>
    <att type="list" name="cytoscape.alias.list">
      <att type="string" name="cytoscape.alias.list" value="PRM1"/>
    </att>
    <graphics type="ELLIPSE" h="40.0" w="40.0" x="1482.0" y="1284.0" fill="#66ccff" width="1" outline="#666666"/>
  </node>
  <node label="PUM2" id="-1351">
    <att type="integer" name="Anno" value="1"/>
    <att type="real" name="AverageShortestPathLength" value="0.0"/>
    <att type="real" name="BetweennessCentrality" value="0.0"/>
    <att type="real" name="ClosenessCentrality" value="0.0"/>
    <att type="real" name="ClusteringCoefficient" value="0.02424242"/>
    <att type="integer" name="Degree" value="45"/>
    <att type="integer" name="Eccentricity" value="0"/>
    <att type="integer" name="EdgeCount" value="45"/>
    <att type="integer" name="Indegree" value="45"/>
    <att type="boolean" name="IsSingleNode" value="false"/>
    <att type="real" name="NeighborhoodConnectivity" value="82.04444444444445"/>
    <att type="string" name="Node" value="PUM2"/>
    <att type="integer" name="Outdegree" value="0"/>
    <att type="integer" name="PartnerOfMultiEdgedNodePairs" value="0"/>
    <att type="integer" name="SelfLoops" value="0"/>
    <att type="real" name="Stress" value="0.0"/>
    <att type="string" name="canonicalName" value="PUM2"/>
    <att type="list" name="cytoscape.alias.list">
      <att type="string" name="cytoscape.alias.list" value="PUM2"/>
    </att>
    <graphics type="ELLIPSE" h="40.0" w="40.0" x="1179.0" y="888.0" fill="#66ccff" width="1" outline="#666666"/>
  </node>
  <node label="RAI14" id="-1350">
    <att type="integer" name="Anno" value="1"/>
    <att type="real" name="AverageShortestPathLength" value="0.0"/>
    <att type="real" name="BetweennessCentrality" value="0.0"/>
    <att type="real" name="ClosenessCentrality" value="0.0"/>
    <att type="real" name="ClusteringCoefficient" value="0.05053763"/>
    <att type="integer" name="Degree" value="31"/>
    <att type="integer" name="Eccentricity" value="0"/>
    <att type="integer" name="EdgeCount" value="31"/>
    <att type="integer" name="Indegree" value="31"/>
    <att type="boolean" name="IsSingleNode" value="false"/>
    <att type="real" name="NeighborhoodConnectivity" value="117.93548387096774"/>
    <att type="string" name="Node" value="RAI14"/>
    <att type="integer" name="Outdegree" value="0"/>
    <att type="integer" name="PartnerOfMultiEdgedNodePairs" value="0"/>
    <att type="integer" name="SelfLoops" value="0"/>
    <att type="real" name="Stress" value="0.0"/>
    <att type="string" name="canonicalName" value="RAI14"/>
    <att type="list" name="cytoscape.alias.list">
      <att type="string" name="cytoscape.alias.list" value="RAI14"/>
    </att>
    <graphics type="ELLIPSE" h="40.0" w="40.0" x="1353.0" y="893.0" fill="#66ccff" width="1" outline="#666666"/>
  </node>
  <node label="RANBP1" id="-1349">
    <att type="integer" name="Anno" value="1"/>
    <att type="real" name="AverageShortestPathLength" value="0.0"/>
    <att type="real" name="BetweennessCentrality" value="0.0"/>
    <att type="real" name="ClosenessCentrality" value="0.0"/>
    <att type="real" name="ClusteringCoefficient" value="0.04814815"/>
    <att type="integer" name="Degree" value="55"/>
    <att type="integer" name="Eccentricity" value="0"/>
    <att type="integer" name="EdgeCount" value="55"/>
    <att type="integer" name="Indegree" value="55"/>
    <att type="boolean" name="IsSingleNode" value="false"/>
    <att type="real" name="NeighborhoodConnectivity" value="115.63636363636364"/>
    <att type="string" name="Node" value="RANBP1"/>
    <att type="integer" name="Outdegree" value="0"/>
    <att type="integer" name="PartnerOfMultiEdgedNodePairs" value="0"/>
    <att type="integer" name="SelfLoops" value="0"/>
    <att type="real" name="Stress" value="0.0"/>
    <att type="string" name="canonicalName" value="RANBP1"/>
    <att type="list" name="cytoscape.alias.list">
      <att type="string" name="cytoscape.alias.list" value="RANBP1"/>
    </att>
    <graphics type="ELLIPSE" h="40.0" w="40.0" x="1351.0" y="904.0" fill="#66ccff" width="1" outline="#666666"/>
  </node>
  <node label="RAPGEF3" id="-1348">
    <att type="integer" name="Anno" value="1"/>
    <att type="real" name="AverageShortestPathLength" value="0.0"/>
    <att type="real" name="BetweennessCentrality" value="0.0"/>
    <att type="real" name="ClosenessCentrality" value="0.0"/>
    <att type="real" name="ClusteringCoefficient" value="0.12222222"/>
    <att type="integer" name="Degree" value="10"/>
    <att type="integer" name="Eccentricity" value="0"/>
    <att type="integer" name="EdgeCount" value="10"/>
    <att type="integer" name="Indegree" value="10"/>
    <att type="boolean" name="IsSingleNode" value="false"/>
    <att type="real" name="NeighborhoodConnectivity" value="194.5"/>
    <att type="string" name="Node" value="RAPGEF3"/>
    <att type="integer" name="Outdegree" value="0"/>
    <att type="integer" name="PartnerOfMultiEdgedNodePairs" value="0"/>
    <att type="integer" name="SelfLoops" value="0"/>
    <att type="real" name="Stress" value="0.0"/>
    <att type="string" name="canonicalName" value="RAPGEF3"/>
    <att type="list" name="cytoscape.alias.list">
      <att type="string" name="cytoscape.alias.list" value="RAPGEF3"/>
    </att>
    <graphics type="ELLIPSE" h="40.0" w="40.0" x="1366.0" y="1232.0" fill="#66ccff" width="1" outline="#666666"/>
  </node>
  <node label="RBM47" id="-1347">
    <att type="integer" name="Anno" value="1"/>
    <att type="real" name="AverageShortestPathLength" value="0.0"/>
    <att type="real" name="BetweennessCentrality" value="0.0"/>
    <att type="real" name="ClosenessCentrality" value="0.0"/>
    <att type="real" name="ClusteringCoefficient" value="0.04530612"/>
    <att type="integer" name="Degree" value="50"/>
    <att type="integer" name="Eccentricity" value="0"/>
    <att type="integer" name="EdgeCount" value="50"/>
    <att type="integer" name="Indegree" value="50"/>
    <att type="boolean" name="IsSingleNode" value="false"/>
    <att type="real" name="NeighborhoodConnectivity" value="137.48"/>
    <att type="string" name="Node" value="RBM47"/>
    <att type="integer" name="Outdegree" value="0"/>
    <att type="integer" name="PartnerOfMultiEdgedNodePairs" value="0"/>
    <att type="integer" name="SelfLoops" value="0"/>
    <att type="real" name="Stress" value="0.0"/>
    <att type="string" name="canonicalName" value="RBM47"/>
    <att type="list" name="cytoscape.alias.list">
      <att type="string" name="cytoscape.alias.list" value="RBM47"/>
    </att>
    <graphics type="ELLIPSE" h="40.0" w="40.0" x="1194.0" y="632.0" fill="#66ccff" width="1" outline="#666666"/>
  </node>
  <node label="RNF41" id="-1346">
    <att type="integer" name="Anno" value="1"/>
    <att type="real" name="AverageShortestPathLength" value="0.0"/>
    <att type="real" name="BetweennessCentrality" value="0.0"/>
    <att type="real" name="ClosenessCentrality" value="0.0"/>
    <att type="real" name="ClusteringCoefficient" value="0.05526316"/>
    <att type="integer" name="Degree" value="20"/>
    <att type="integer" name="Eccentricity" value="0"/>
    <att type="integer" name="EdgeCount" value="20"/>
    <att type="integer" name="Indegree" value="20"/>
    <att type="boolean" name="IsSingleNode" value="false"/>
    <att type="real" name="NeighborhoodConnectivity" value="152.85"/>
    <att type="string" name="Node" value="RNF41"/>
    <att type="integer" name="Outdegree" value="0"/>
    <att type="integer" name="PartnerOfMultiEdgedNodePairs" value="0"/>
    <att type="integer" name="SelfLoops" value="0"/>
    <att type="real" name="Stress" value="0.0"/>
    <att type="string" name="canonicalName" value="RNF41"/>
    <att type="list" name="cytoscape.alias.list">
      <att type="string" name="cytoscape.alias.list" value="RNF41"/>
    </att>
    <graphics type="ELLIPSE" h="40.0" w="40.0" x="981.0" y="1305.0" fill="#66ccff" width="1" outline="#666666"/>
  </node>
  <node label="RPL28" id="-1345">
    <att type="integer" name="Anno" value="1"/>
    <att type="real" name="AverageShortestPathLength" value="0.0"/>
    <att type="real" name="BetweennessCentrality" value="0.0"/>
    <att type="real" name="ClosenessCentrality" value="0.0"/>
    <att type="real" name="ClusteringCoefficient" value="0.09649123"/>
    <att type="integer" name="Degree" value="19"/>
    <att type="integer" name="Eccentricity" value="0"/>
    <att type="integer" name="EdgeCount" value="19"/>
    <att type="integer" name="Indegree" value="19"/>
    <att type="boolean" name="IsSingleNode" value="false"/>
    <att type="real" name="NeighborhoodConnectivity" value="175.10526315789474"/>
    <att type="string" name="Node" value="RPL28"/>
    <att type="integer" name="Outdegree" value="0"/>
    <att type="integer" name="PartnerOfMultiEdgedNodePairs" value="0"/>
    <att type="integer" name="SelfLoops" value="0"/>
    <att type="real" name="Stress" value="0.0"/>
    <att type="string" name="canonicalName" value="RPL28"/>
    <att type="list" name="cytoscape.alias.list">
      <att type="string" name="cytoscape.alias.list" value="RPL28"/>
    </att>
    <graphics type="ELLIPSE" h="40.0" w="40.0" x="1169.0" y="1265.0" fill="#66ccff" width="1" outline="#666666"/>
  </node>
  <node label="RYBP" id="-1344">
    <att type="integer" name="Anno" value="1"/>
    <att type="real" name="AverageShortestPathLength" value="0.0"/>
    <att type="real" name="BetweennessCentrality" value="0.0"/>
    <att type="real" name="ClosenessCentrality" value="0.0"/>
    <att type="real" name="ClusteringCoefficient" value="0.0"/>
    <att type="integer" name="Degree" value="4"/>
    <att type="integer" name="Eccentricity" value="0"/>
    <att type="integer" name="EdgeCount" value="4"/>
    <att type="integer" name="Indegree" value="4"/>
    <att type="boolean" name="IsSingleNode" value="false"/>
    <att type="real" name="NeighborhoodConnectivity" value="97.5"/>
    <att type="string" name="Node" value="RYBP"/>
    <att type="integer" name="Outdegree" value="0"/>
    <att type="integer" name="PartnerOfMultiEdgedNodePairs" value="0"/>
    <att type="integer" name="SelfLoops" value="0"/>
    <att type="real" name="Stress" value="0.0"/>
    <att type="string" name="canonicalName" value="RYBP"/>
    <att type="list" name="cytoscape.alias.list">
      <att type="string" name="cytoscape.alias.list" value="RYBP"/>
    </att>
    <graphics type="ELLIPSE" h="40.0" w="40.0" x="948.0" y="1366.0" fill="#66ccff" width="1" outline="#666666"/>
  </node>
  <node label="SC5DL" id="-1343">
    <att type="integer" name="Anno" value="1"/>
    <att type="real" name="AverageShortestPathLength" value="0.0"/>
    <att type="real" name="BetweennessCentrality" value="0.0"/>
    <att type="real" name="ClosenessCentrality" value="0.0"/>
    <att type="real" name="ClusteringCoefficient" value="0.06493506"/>
    <att type="integer" name="Degree" value="22"/>
    <att type="integer" name="Eccentricity" value="0"/>
    <att type="integer" name="EdgeCount" value="22"/>
    <att type="integer" name="Indegree" value="22"/>
    <att type="boolean" name="IsSingleNode" value="false"/>
    <att type="real" name="NeighborhoodConnectivity" value="120.45454545454545"/>
    <att type="string" name="Node" value="SC5DL"/>
    <att type="integer" name="Outdegree" value="0"/>
    <att type="integer" name="PartnerOfMultiEdgedNodePairs" value="0"/>
    <att type="integer" name="SelfLoops" value="0"/>
    <att type="real" name="Stress" value="0.0"/>
    <att type="string" name="canonicalName" value="SC5DL"/>
    <att type="list" name="cytoscape.alias.list">
      <att type="string" name="cytoscape.alias.list" value="SC5DL"/>
    </att>
    <graphics type="ELLIPSE" h="40.0" w="40.0" x="1445.0" y="1303.0" fill="#66ccff" width="1" outline="#666666"/>
  </node>
  <node label="SEL1L3" id="-1342">
    <att type="integer" name="Anno" value="1"/>
    <att type="real" name="AverageShortestPathLength" value="0.0"/>
    <att type="real" name="BetweennessCentrality" value="0.0"/>
    <att type="real" name="ClosenessCentrality" value="0.0"/>
    <att type="real" name="ClusteringCoefficient" value="0.04251012"/>
    <att type="integer" name="Degree" value="39"/>
    <att type="integer" name="Eccentricity" value="0"/>
    <att type="integer" name="EdgeCount" value="39"/>
    <att type="integer" name="Indegree" value="39"/>
    <att type="boolean" name="IsSingleNode" value="false"/>
    <att type="real" name="NeighborhoodConnectivity" value="114.64102564102564"/>
    <att type="string" name="Node" value="SEL1L3"/>
    <att type="integer" name="Outdegree" value="0"/>
    <att type="integer" name="PartnerOfMultiEdgedNodePairs" value="0"/>
    <att type="integer" name="SelfLoops" value="0"/>
    <att type="real" name="Stress" value="0.0"/>
    <att type="string" name="canonicalName" value="SEL1L3"/>
    <att type="list" name="cytoscape.alias.list">
      <att type="string" name="cytoscape.alias.list" value="SEL1L3"/>
    </att>
    <graphics type="ELLIPSE" h="40.0" w="40.0" x="1308.0" y="1017.0" fill="#66ccff" width="1" outline="#666666"/>
  </node>
  <node label="SEPP1" id="-1341">
    <att type="integer" name="Anno" value="1"/>
    <att type="real" name="AverageShortestPathLength" value="0.0"/>
    <att type="real" name="BetweennessCentrality" value="0.0"/>
    <att type="real" name="ClosenessCentrality" value="0.0"/>
    <att type="real" name="ClusteringCoefficient" value="0.05494505"/>
    <att type="integer" name="Degree" value="14"/>
    <att type="integer" name="Eccentricity" value="0"/>
    <att type="integer" name="EdgeCount" value="14"/>
    <att type="integer" name="Indegree" value="14"/>
    <att type="boolean" name="IsSingleNode" value="false"/>
    <att type="real" name="NeighborhoodConnectivity" value="138.21428571428572"/>
    <att type="string" name="Node" value="SEPP1"/>
    <att type="integer" name="Outdegree" value="0"/>
    <att type="integer" name="PartnerOfMultiEdgedNodePairs" value="0"/>
    <att type="integer" name="SelfLoops" value="0"/>
    <att type="real" name="Stress" value="0.0"/>
    <att type="string" name="canonicalName" value="SEPP1"/>
    <att type="list" name="cytoscape.alias.list">
      <att type="string" name="cytoscape.alias.list" value="SEPP1"/>
    </att>
    <graphics type="ELLIPSE" h="40.0" w="40.0" x="1452.0" y="685.0" fill="#66ccff" width="1" outline="#666666"/>
  </node>
  <node label="SLC12A4" id="-1340">
    <att type="integer" name="Anno" value="1"/>
    <att type="real" name="AverageShortestPathLength" value="0.0"/>
    <att type="real" name="BetweennessCentrality" value="0.0"/>
    <att type="real" name="ClosenessCentrality" value="0.0"/>
    <att type="real" name="ClusteringCoefficient" value="0.0530303"/>
    <att type="integer" name="Degree" value="33"/>
    <att type="integer" name="Eccentricity" value="0"/>
    <att type="integer" name="EdgeCount" value="33"/>
    <att type="integer" name="Indegree" value="33"/>
    <att type="boolean" name="IsSingleNode" value="false"/>
    <att type="real" name="NeighborhoodConnectivity" value="166.78787878787878"/>
    <att type="string" name="Node" value="SLC12A4"/>
    <att type="integer" name="Outdegree" value="0"/>
    <att type="integer" name="PartnerOfMultiEdgedNodePairs" value="0"/>
    <att type="integer" name="SelfLoops" value="0"/>
    <att type="real" name="Stress" value="0.0"/>
    <att type="string" name="canonicalName" value="SLC12A4"/>
    <att type="list" name="cytoscape.alias.list">
      <att type="string" name="cytoscape.alias.list" value="SLC12A4"/>
    </att>
    <graphics type="ELLIPSE" h="40.0" w="40.0" x="1217.0" y="750.0" fill="#66ccff" width="1" outline="#666666"/>
  </node>
  <node label="SLC15A2" id="-1339">
    <att type="integer" name="Anno" value="1"/>
    <att type="real" name="AverageShortestPathLength" value="0.0"/>
    <att type="real" name="BetweennessCentrality" value="0.0"/>
    <att type="real" name="ClosenessCentrality" value="0.0"/>
    <att type="real" name="ClusteringCoefficient" value="0.06593407"/>
    <att type="integer" name="Degree" value="14"/>
    <att type="integer" name="Eccentricity" value="0"/>
    <att type="integer" name="EdgeCount" value="14"/>
    <att type="integer" name="Indegree" value="14"/>
    <att type="boolean" name="IsSingleNode" value="false"/>
    <att type="real" name="NeighborhoodConnectivity" value="145.5"/>
    <att type="string" name="Node" value="SLC15A2"/>
    <att type="integer" name="Outdegree" value="0"/>
    <att type="integer" name="PartnerOfMultiEdgedNodePairs" value="0"/>
    <att type="integer" name="SelfLoops" value="0"/>
    <att type="real" name="Stress" value="0.0"/>
    <att type="string" name="canonicalName" value="SLC15A2"/>
    <att type="list" name="cytoscape.alias.list">
      <att type="string" name="cytoscape.alias.list" value="SLC15A2"/>
    </att>
    <graphics type="ELLIPSE" h="40.0" w="40.0" x="1287.0" y="843.0" fill="#66ccff" width="1" outline="#666666"/>
  </node>
  <node label="SLC24A3" id="-1338">
    <att type="integer" name="Anno" value="1"/>
    <att type="real" name="AverageShortestPathLength" value="0.0"/>
    <att type="real" name="BetweennessCentrality" value="0.0"/>
    <att type="real" name="ClosenessCentrality" value="0.0"/>
    <att type="real" name="ClusteringCoefficient" value="0.17857143"/>
    <att type="integer" name="Degree" value="8"/>
    <att type="integer" name="Eccentricity" value="0"/>
    <att type="integer" name="EdgeCount" value="8"/>
    <att type="integer" name="Indegree" value="8"/>
    <att type="boolean" name="IsSingleNode" value="false"/>
    <att type="real" name="NeighborhoodConnectivity" value="203.75"/>
    <att type="string" name="Node" value="SLC24A3"/>
    <att type="integer" name="Outdegree" value="0"/>
    <att type="integer" name="PartnerOfMultiEdgedNodePairs" value="0"/>
    <att type="integer" name="SelfLoops" value="0"/>
    <att type="real" name="Stress" value="0.0"/>
    <att type="string" name="canonicalName" value="SLC24A3"/>
    <att type="list" name="cytoscape.alias.list">
      <att type="string" name="cytoscape.alias.list" value="SLC24A3"/>
    </att>
    <graphics type="ELLIPSE" h="40.0" w="40.0" x="1650.0" y="976.0" fill="#66ccff" width="1" outline="#666666"/>
  </node>
  <node label="SLC35A2" id="-1337">
    <att type="integer" name="Anno" value="1"/>
    <att type="real" name="AverageShortestPathLength" value="0.0"/>
    <att type="real" name="BetweennessCentrality" value="0.0"/>
    <att type="real" name="ClosenessCentrality" value="0.0"/>
    <att type="real" name="ClusteringCoefficient" value="0.03729839"/>
    <att type="integer" name="Degree" value="32"/>
    <att type="integer" name="Eccentricity" value="0"/>
    <att type="integer" name="EdgeCount" value="32"/>
    <att type="integer" name="Indegree" value="32"/>
    <att type="boolean" name="IsSingleNode" value="false"/>
    <att type="real" name="NeighborhoodConnectivity" value="125.09375"/>
    <att type="string" name="Node" value="SLC35A2"/>
    <att type="integer" name="Outdegree" value="0"/>
    <att type="integer" name="PartnerOfMultiEdgedNodePairs" value="0"/>
    <att type="integer" name="SelfLoops" value="0"/>
    <att type="real" name="Stress" value="0.0"/>
    <att type="string" name="canonicalName" value="SLC35A2"/>
    <att type="list" name="cytoscape.alias.list">
      <att type="string" name="cytoscape.alias.list" value="SLC35A2"/>
    </att>
    <graphics type="ELLIPSE" h="40.0" w="40.0" x="1175.0" y="796.0" fill="#66ccff" width="1" outline="#666666"/>
  </node>
  <node label="SLC39A4" id="-1336">
    <att type="integer" name="Anno" value="1"/>
    <att type="real" name="AverageShortestPathLength" value="0.0"/>
    <att type="real" name="BetweennessCentrality" value="0.0"/>
    <att type="real" name="ClosenessCentrality" value="0.0"/>
    <att type="real" name="ClusteringCoefficient" value="0.06666667"/>
    <att type="integer" name="Degree" value="21"/>
    <att type="integer" name="Eccentricity" value="0"/>
    <att type="integer" name="EdgeCount" value="21"/>
    <att type="integer" name="Indegree" value="21"/>
    <att type="boolean" name="IsSingleNode" value="false"/>
    <att type="real" name="NeighborhoodConnectivity" value="124.19047619047619"/>
    <att type="string" name="Node" value="SLC39A4"/>
    <att type="integer" name="Outdegree" value="0"/>
    <att type="integer" name="PartnerOfMultiEdgedNodePairs" value="0"/>
    <att type="integer" name="SelfLoops" value="0"/>
    <att type="real" name="Stress" value="0.0"/>
    <att type="string" name="canonicalName" value="SLC39A4"/>
    <att type="list" name="cytoscape.alias.list">
      <att type="string" name="cytoscape.alias.list" value="SLC39A4"/>
    </att>
    <graphics type="ELLIPSE" h="40.0" w="40.0" x="1652.0" y="1256.0" fill="#66ccff" width="1" outline="#666666"/>
  </node>
  <node label="SLC7A4" id="-1335">
    <att type="integer" name="Anno" value="1"/>
    <att type="real" name="AverageShortestPathLength" value="0.0"/>
    <att type="real" name="BetweennessCentrality" value="0.0"/>
    <att type="real" name="ClosenessCentrality" value="0.0"/>
    <att type="real" name="ClusteringCoefficient" value="0.2"/>
    <att type="integer" name="Degree" value="10"/>
    <att type="integer" name="Eccentricity" value="0"/>
    <att type="integer" name="EdgeCount" value="10"/>
    <att type="integer" name="Indegree" value="10"/>
    <att type="boolean" name="IsSingleNode" value="false"/>
    <att type="real" name="NeighborhoodConnectivity" value="250.2"/>
    <att type="string" name="Node" value="SLC7A4"/>
    <att type="integer" name="Outdegree" value="0"/>
    <att type="integer" name="PartnerOfMultiEdgedNodePairs" value="0"/>
    <att type="integer" name="SelfLoops" value="0"/>
    <att type="real" name="Stress" value="0.0"/>
    <att type="string" name="canonicalName" value="SLC7A4"/>
    <att type="list" name="cytoscape.alias.list">
      <att type="string" name="cytoscape.alias.list" value="SLC7A4"/>
    </att>
    <graphics type="ELLIPSE" h="40.0" w="40.0" x="1423.0" y="1367.0" fill="#66ccff" width="1" outline="#666666"/>
  </node>
  <node label="SMARCC2" id="-1334">
    <att type="integer" name="Anno" value="1"/>
    <att type="real" name="AverageShortestPathLength" value="0.0"/>
    <att type="real" name="BetweennessCentrality" value="0.0"/>
    <att type="real" name="ClosenessCentrality" value="0.0"/>
    <att type="real" name="ClusteringCoefficient" value="0.05413105"/>
    <att type="integer" name="Degree" value="27"/>
    <att type="integer" name="Eccentricity" value="0"/>
    <att type="integer" name="EdgeCount" value="27"/>
    <att type="integer" name="Indegree" value="27"/>
    <att type="boolean" name="IsSingleNode" value="false"/>
    <att type="real" name="NeighborhoodConnectivity" value="130.59259259259258"/>
    <att type="string" name="Node" value="SMARCC2"/>
    <att type="integer" name="Outdegree" value="0"/>
    <att type="integer" name="PartnerOfMultiEdgedNodePairs" value="0"/>
    <att type="integer" name="SelfLoops" value="0"/>
    <att type="real" name="Stress" value="0.0"/>
    <att type="string" name="canonicalName" value="SMARCC2"/>
    <att type="list" name="cytoscape.alias.list">
      <att type="string" name="cytoscape.alias.list" value="SMARCC2"/>
    </att>
    <graphics type="ELLIPSE" h="40.0" w="40.0" x="1182.0" y="711.0" fill="#66ccff" width="1" outline="#666666"/>
  </node>
  <node label="SOX4" id="-1333">
    <att type="integer" name="Anno" value="2"/>
    <att type="real" name="AverageShortestPathLength" value="2.77909483"/>
    <att type="real" name="BetweennessCentrality" value="0.00372958"/>
    <att type="real" name="ClosenessCentrality" value="0.35982939"/>
    <att type="real" name="ClusteringCoefficient" value="0.05308642"/>
    <att type="integer" name="Degree" value="83"/>
    <att type="integer" name="Eccentricity" value="8"/>
    <att type="integer" name="EdgeCount" value="83"/>
    <att type="integer" name="Indegree" value="50"/>
    <att type="boolean" name="IsSingleNode" value="false"/>
    <att type="real" name="NeighborhoodConnectivity" value="93.77777777777777"/>
    <att type="string" name="Node" value="SOX4"/>
    <att type="integer" name="Outdegree" value="33"/>
    <att type="integer" name="PartnerOfMultiEdgedNodePairs" value="2"/>
    <att type="integer" name="SelfLoops" value="0"/>
    <att type="real" name="Stress" value="27069.0"/>
    <att type="string" name="canonicalName" value="SOX4"/>
    <att type="list" name="cytoscape.alias.list">
      <att type="string" name="cytoscape.alias.list" value="SOX4"/>
    </att>
    <graphics type="TRIANGLE" h="40.0" w="40.0" x="1120.0" y="611.0" fill="#33ff33" width="1" outline="#666666"/>
  </node>
  <node label="SPG21" id="-1332">
    <att type="integer" name="Anno" value="1"/>
    <att type="real" name="AverageShortestPathLength" value="0.0"/>
    <att type="real" name="BetweennessCentrality" value="0.0"/>
    <att type="real" name="ClosenessCentrality" value="0.0"/>
    <att type="real" name="ClusteringCoefficient" value="0.1"/>
    <att type="integer" name="Degree" value="15"/>
    <att type="integer" name="Eccentricity" value="0"/>
    <att type="integer" name="EdgeCount" value="15"/>
    <att type="integer" name="Indegree" value="15"/>
    <att type="boolean" name="IsSingleNode" value="false"/>
    <att type="real" name="NeighborhoodConnectivity" value="194.93333333333334"/>
    <att type="string" name="Node" value="SPG21"/>
    <att type="integer" name="Outdegree" value="0"/>
    <att type="integer" name="PartnerOfMultiEdgedNodePairs" value="0"/>
    <att type="integer" name="SelfLoops" value="0"/>
    <att type="real" name="Stress" value="0.0"/>
    <att type="string" name="canonicalName" value="SPG21"/>
    <att type="list" name="cytoscape.alias.list">
      <att type="string" name="cytoscape.alias.list" value="SPG21"/>
    </att>
    <graphics type="ELLIPSE" h="40.0" w="40.0" x="1460.0" y="835.0" fill="#66ccff" width="1" outline="#666666"/>
  </node>
  <node label="SPRED2" id="-1331">
    <att type="integer" name="Anno" value="1"/>
    <att type="real" name="AverageShortestPathLength" value="0.0"/>
    <att type="real" name="BetweennessCentrality" value="0.0"/>
    <att type="real" name="ClosenessCentrality" value="0.0"/>
    <att type="real" name="ClusteringCoefficient" value="0.05357143"/>
    <att type="integer" name="Degree" value="57"/>
    <att type="integer" name="Eccentricity" value="0"/>
    <att type="integer" name="EdgeCount" value="57"/>
    <att type="integer" name="Indegree" value="57"/>
    <att type="boolean" name="IsSingleNode" value="false"/>
    <att type="real" name="NeighborhoodConnectivity" value="116.17543859649123"/>
    <att type="string" name="Node" value="SPRED2"/>
    <att type="integer" name="Outdegree" value="0"/>
    <att type="integer" name="PartnerOfMultiEdgedNodePairs" value="0"/>
    <att type="integer" name="SelfLoops" value="0"/>
    <att type="real" name="Stress" value="0.0"/>
    <att type="string" name="canonicalName" value="SPRED2"/>
    <att type="list" name="cytoscape.alias.list">
      <att type="string" name="cytoscape.alias.list" value="SPRED2"/>
    </att>
    <graphics type="ELLIPSE" h="40.0" w="40.0" x="1373.0" y="562.0" fill="#66ccff" width="1" outline="#666666"/>
  </node>
  <node label="SQLE" id="-1330">
    <att type="integer" name="Anno" value="1"/>
    <att type="real" name="AverageShortestPathLength" value="0.0"/>
    <att type="real" name="BetweennessCentrality" value="0.0"/>
    <att type="real" name="ClosenessCentrality" value="0.0"/>
    <att type="real" name="ClusteringCoefficient" value="0.06666667"/>
    <att type="integer" name="Degree" value="16"/>
    <att type="integer" name="Eccentricity" value="0"/>
    <att type="integer" name="EdgeCount" value="16"/>
    <att type="integer" name="Indegree" value="16"/>
    <att type="boolean" name="IsSingleNode" value="false"/>
    <att type="real" name="NeighborhoodConnectivity" value="137.5"/>
    <att type="string" name="Node" value="SQLE"/>
    <att type="integer" name="Outdegree" value="0"/>
    <att type="integer" name="PartnerOfMultiEdgedNodePairs" value="0"/>
    <att type="integer" name="SelfLoops" value="0"/>
    <att type="real" name="Stress" value="0.0"/>
    <att type="string" name="canonicalName" value="SQLE"/>
    <att type="list" name="cytoscape.alias.list">
      <att type="string" name="cytoscape.alias.list" value="SQLE"/>
    </att>
    <graphics type="ELLIPSE" h="40.0" w="40.0" x="1260.0" y="1329.0" fill="#66ccff" width="1" outline="#666666"/>
  </node>
  <node label="STAU2" id="-1329">
    <att type="integer" name="Anno" value="1"/>
    <att type="real" name="AverageShortestPathLength" value="0.0"/>
    <att type="real" name="BetweennessCentrality" value="0.0"/>
    <att type="real" name="ClosenessCentrality" value="0.0"/>
    <att type="real" name="ClusteringCoefficient" value="0.16071429"/>
    <att type="integer" name="Degree" value="8"/>
    <att type="integer" name="Eccentricity" value="0"/>
    <att type="integer" name="EdgeCount" value="8"/>
    <att type="integer" name="Indegree" value="8"/>
    <att type="boolean" name="IsSingleNode" value="false"/>
    <att type="real" name="NeighborhoodConnectivity" value="190.625"/>
    <att type="string" name="Node" value="STAU2"/>
    <att type="integer" name="Outdegree" value="0"/>
    <att type="integer" name="PartnerOfMultiEdgedNodePairs" value="0"/>
    <att type="integer" name="SelfLoops" value="0"/>
    <att type="real" name="Stress" value="0.0"/>
    <att type="string" name="canonicalName" value="STAU2"/>
    <att type="list" name="cytoscape.alias.list">
      <att type="string" name="cytoscape.alias.list" value="STAU2"/>
    </att>
    <graphics type="ELLIPSE" h="40.0" w="40.0" x="1405.0" y="1461.0" fill="#66ccff" width="1" outline="#666666"/>
  </node>
  <node label="STIP1" id="-1328">
    <att type="integer" name="Anno" value="1"/>
    <att type="real" name="AverageShortestPathLength" value="0.0"/>
    <att type="real" name="BetweennessCentrality" value="0.0"/>
    <att type="real" name="ClosenessCentrality" value="0.0"/>
    <att type="real" name="ClusteringCoefficient" value="0.05952381"/>
    <att type="integer" name="Degree" value="28"/>
    <att type="integer" name="Eccentricity" value="0"/>
    <att type="integer" name="EdgeCount" value="28"/>
    <att type="integer" name="Indegree" value="28"/>
    <att type="boolean" name="IsSingleNode" value="false"/>
    <att type="real" name="NeighborhoodConnectivity" value="137.57142857142858"/>
    <att type="string" name="Node" value="STIP1"/>
    <att type="integer" name="Outdegree" value="0"/>
    <att type="integer" name="PartnerOfMultiEdgedNodePairs" value="0"/>
    <att type="integer" name="SelfLoops" value="0"/>
    <att type="real" name="Stress" value="0.0"/>
    <att type="string" name="canonicalName" value="STIP1"/>
    <att type="list" name="cytoscape.alias.list">
      <att type="string" name="cytoscape.alias.list" value="STIP1"/>
    </att>
    <graphics type="ELLIPSE" h="40.0" w="40.0" x="1108.0" y="1243.0" fill="#66ccff" width="1" outline="#666666"/>
  </node>
  <node label="STRN3" id="-1327">
    <att type="integer" name="Anno" value="1"/>
    <att type="real" name="AverageShortestPathLength" value="0.0"/>
    <att type="real" name="BetweennessCentrality" value="0.0"/>
    <att type="real" name="ClosenessCentrality" value="0.0"/>
    <att type="real" name="ClusteringCoefficient" value="0.13888889"/>
    <att type="integer" name="Degree" value="9"/>
    <att type="integer" name="Eccentricity" value="0"/>
    <att type="integer" name="EdgeCount" value="9"/>
    <att type="integer" name="Indegree" value="9"/>
    <att type="boolean" name="IsSingleNode" value="false"/>
    <att type="real" name="NeighborhoodConnectivity" value="179.55555555555554"/>
    <att type="string" name="Node" value="STRN3"/>
    <att type="integer" name="Outdegree" value="0"/>
    <att type="integer" name="PartnerOfMultiEdgedNodePairs" value="0"/>
    <att type="integer" name="SelfLoops" value="0"/>
    <att type="real" name="Stress" value="0.0"/>
    <att type="string" name="canonicalName" value="STRN3"/>
    <att type="list" name="cytoscape.alias.list">
      <att type="string" name="cytoscape.alias.list" value="STRN3"/>
    </att>
    <graphics type="ELLIPSE" h="40.0" w="40.0" x="1271.0" y="1410.0" fill="#66ccff" width="1" outline="#666666"/>
  </node>
  <node label="SYNGR1" id="-1326">
    <att type="integer" name="Anno" value="1"/>
    <att type="real" name="AverageShortestPathLength" value="0.0"/>
    <att type="real" name="BetweennessCentrality" value="0.0"/>
    <att type="real" name="ClosenessCentrality" value="0.0"/>
    <att type="real" name="ClusteringCoefficient" value="0.15441176"/>
    <att type="integer" name="Degree" value="17"/>
    <att type="integer" name="Eccentricity" value="0"/>
    <att type="integer" name="EdgeCount" value="17"/>
    <att type="integer" name="Indegree" value="17"/>
    <att type="boolean" name="IsSingleNode" value="false"/>
    <att type="real" name="NeighborhoodConnectivity" value="148.35294117647058"/>
    <att type="string" name="Node" value="SYNGR1"/>
    <att type="integer" name="Outdegree" value="0"/>
    <att type="integer" name="PartnerOfMultiEdgedNodePairs" value="0"/>
    <att type="integer" name="SelfLoops" value="0"/>
    <att type="real" name="Stress" value="0.0"/>
    <att type="string" name="canonicalName" value="SYNGR1"/>
    <att type="list" name="cytoscape.alias.list">
      <att type="string" name="cytoscape.alias.list" value="SYNGR1"/>
    </att>
    <graphics type="ELLIPSE" h="40.0" w="40.0" x="1458.0" y="1204.0" fill="#66ccff" width="1" outline="#666666"/>
  </node>
  <node label="TBC1D5" id="-1325">
    <att type="integer" name="Anno" value="1"/>
    <att type="real" name="AverageShortestPathLength" value="0.0"/>
    <att type="real" name="BetweennessCentrality" value="0.0"/>
    <att type="real" name="ClosenessCentrality" value="0.0"/>
    <att type="real" name="ClusteringCoefficient" value="0.08187135"/>
    <att type="integer" name="Degree" value="19"/>
    <att type="integer" name="Eccentricity" value="0"/>
    <att type="integer" name="EdgeCount" value="19"/>
    <att type="integer" name="Indegree" value="19"/>
    <att type="boolean" name="IsSingleNode" value="false"/>
    <att type="real" name="NeighborhoodConnectivity" value="125.26315789473684"/>
    <att type="string" name="Node" value="TBC1D5"/>
    <att type="integer" name="Outdegree" value="0"/>
    <att type="integer" name="PartnerOfMultiEdgedNodePairs" value="0"/>
    <att type="integer" name="SelfLoops" value="0"/>
    <att type="real" name="Stress" value="0.0"/>
    <att type="string" name="canonicalName" value="TBC1D5"/>
    <att type="list" name="cytoscape.alias.list">
      <att type="string" name="cytoscape.alias.list" value="TBC1D5"/>
    </att>
    <graphics type="ELLIPSE" h="40.0" w="40.0" x="1446.0" y="1501.0" fill="#66ccff" width="1" outline="#666666"/>
  </node>
  <node label="TCF12" id="-1324">
    <att type="integer" name="Anno" value="2"/>
    <att type="real" name="AverageShortestPathLength" value="2.02586207"/>
    <att type="real" name="BetweennessCentrality" value="0.04219102"/>
    <att type="real" name="ClosenessCentrality" value="0.49361702"/>
    <att type="real" name="ClusteringCoefficient" value="0.02890903"/>
    <att type="integer" name="Degree" value="344"/>
    <att type="integer" name="Eccentricity" value="7"/>
    <att type="integer" name="EdgeCount" value="343"/>
    <att type="integer" name="Indegree" value="76"/>
    <att type="boolean" name="IsSingleNode" value="false"/>
    <att type="real" name="NeighborhoodConnectivity" value="45.083333333333336"/>
    <att type="string" name="Node" value="TCF12"/>
    <att type="integer" name="Outdegree" value="267"/>
    <att type="integer" name="PartnerOfMultiEdgedNodePairs" value="7"/>
    <att type="integer" name="SelfLoops" value="0"/>
    <att type="real" name="Stress" value="306325.0"/>
    <att type="string" name="canonicalName" value="TCF12"/>
    <att type="list" name="cytoscape.alias.list">
      <att type="string" name="cytoscape.alias.list" value="TCF12"/>
    </att>
    <graphics type="TRIANGLE" h="40.0" w="40.0" x="1248.5" y="947.0" fill="#33ff33" width="1" outline="#666666"/>
  </node>
  <node label="TLL2" id="-1323">
    <att type="integer" name="Anno" value="1"/>
    <att type="real" name="AverageShortestPathLength" value="0.0"/>
    <att type="real" name="BetweennessCentrality" value="0.0"/>
    <att type="real" name="ClosenessCentrality" value="0.0"/>
    <att type="real" name="ClusteringCoefficient" value="0.08095238"/>
    <att type="integer" name="Degree" value="15"/>
    <att type="integer" name="Eccentricity" value="0"/>
    <att type="integer" name="EdgeCount" value="15"/>
    <att type="integer" name="Indegree" value="15"/>
    <att type="boolean" name="IsSingleNode" value="false"/>
    <att type="real" name="NeighborhoodConnectivity" value="137.33333333333334"/>
    <att type="string" name="Node" value="TLL2"/>
    <att type="integer" name="Outdegree" value="0"/>
    <att type="integer" name="PartnerOfMultiEdgedNodePairs" value="0"/>
    <att type="integer" name="SelfLoops" value="0"/>
    <att type="real" name="Stress" value="0.0"/>
    <att type="string" name="canonicalName" value="TLL2"/>
    <att type="list" name="cytoscape.alias.list">
      <att type="string" name="cytoscape.alias.list" value="TLL2"/>
    </att>
    <graphics type="ELLIPSE" h="40.0" w="40.0" x="1685.0" y="699.0" fill="#66ccff" width="1" outline="#666666"/>
  </node>
  <node label="TMBIM1" id="-1322">
    <att type="integer" name="Anno" value="1"/>
    <att type="real" name="AverageShortestPathLength" value="0.0"/>
    <att type="real" name="BetweennessCentrality" value="0.0"/>
    <att type="real" name="ClosenessCentrality" value="0.0"/>
    <att type="real" name="ClusteringCoefficient" value="0.07051282"/>
    <att type="integer" name="Degree" value="13"/>
    <att type="integer" name="Eccentricity" value="0"/>
    <att type="integer" name="EdgeCount" value="13"/>
    <att type="integer" name="Indegree" value="13"/>
    <att type="boolean" name="IsSingleNode" value="false"/>
    <att type="real" name="NeighborhoodConnectivity" value="156.92307692307693"/>
    <att type="string" name="Node" value="TMBIM1"/>
    <att type="integer" name="Outdegree" value="0"/>
    <att type="integer" name="PartnerOfMultiEdgedNodePairs" value="0"/>
    <att type="integer" name="SelfLoops" value="0"/>
    <att type="real" name="Stress" value="0.0"/>
    <att type="string" name="canonicalName" value="TMBIM1"/>
    <att type="list" name="cytoscape.alias.list">
      <att type="string" name="cytoscape.alias.list" value="TMBIM1"/>
    </att>
    <graphics type="ELLIPSE" h="40.0" w="40.0" x="1299.0" y="1314.0" fill="#66ccff" width="1" outline="#666666"/>
  </node>
  <node label="TMEM100" id="-1321">
    <att type="integer" name="Anno" value="1"/>
    <att type="real" name="AverageShortestPathLength" value="0.0"/>
    <att type="real" name="BetweennessCentrality" value="0.0"/>
    <att type="real" name="ClosenessCentrality" value="0.0"/>
    <att type="real" name="ClusteringCoefficient" value="0.02769231"/>
    <att type="integer" name="Degree" value="26"/>
    <att type="integer" name="Eccentricity" value="0"/>
    <att type="integer" name="EdgeCount" value="26"/>
    <att type="integer" name="Indegree" value="26"/>
    <att type="boolean" name="IsSingleNode" value="false"/>
    <att type="real" name="NeighborhoodConnectivity" value="104.46153846153847"/>
    <att type="string" name="Node" value="TMEM100"/>
    <att type="integer" name="Outdegree" value="0"/>
    <att type="integer" name="PartnerOfMultiEdgedNodePairs" value="0"/>
    <att type="integer" name="SelfLoops" value="0"/>
    <att type="real" name="Stress" value="0.0"/>
    <att type="string" name="canonicalName" value="TMEM100"/>
    <att type="list" name="cytoscape.alias.list">
      <att type="string" name="cytoscape.alias.list" value="TMEM100"/>
    </att>
    <graphics type="ELLIPSE" h="40.0" w="40.0" x="1412.0" y="803.0" fill="#66ccff" width="1" outline="#666666"/>
  </node>
  <node label="TNFRSF21" id="-1320">
    <att type="integer" name="Anno" value="1"/>
    <att type="real" name="AverageShortestPathLength" value="0.0"/>
    <att type="real" name="BetweennessCentrality" value="0.0"/>
    <att type="real" name="ClosenessCentrality" value="0.0"/>
    <att type="real" name="ClusteringCoefficient" value="0.07792208"/>
    <att type="integer" name="Degree" value="22"/>
    <att type="integer" name="Eccentricity" value="0"/>
    <att type="integer" name="EdgeCount" value="22"/>
    <att type="integer" name="Indegree" value="22"/>
    <att type="boolean" name="IsSingleNode" value="false"/>
    <att type="real" name="NeighborhoodConnectivity" value="170.72727272727272"/>
    <att type="string" name="Node" value="TNFRSF21"/>
    <att type="integer" name="Outdegree" value="0"/>
    <att type="integer" name="PartnerOfMultiEdgedNodePairs" value="0"/>
    <att type="integer" name="SelfLoops" value="0"/>
    <att type="real" name="Stress" value="0.0"/>
    <att type="string" name="canonicalName" value="TNFRSF21"/>
    <att type="list" name="cytoscape.alias.list">
      <att type="string" name="cytoscape.alias.list" value="TNFRSF21"/>
    </att>
    <graphics type="ELLIPSE" h="40.0" w="40.0" x="1191.0" y="1370.0" fill="#66ccff" width="1" outline="#666666"/>
  </node>
  <node label="TNFSF15" id="-1319">
    <att type="integer" name="Anno" value="1"/>
    <att type="real" name="AverageShortestPathLength" value="0.0"/>
    <att type="real" name="BetweennessCentrality" value="0.0"/>
    <att type="real" name="ClosenessCentrality" value="0.0"/>
    <att type="real" name="ClusteringCoefficient" value="0.09150327"/>
    <att type="integer" name="Degree" value="18"/>
    <att type="integer" name="Eccentricity" value="0"/>
    <att type="integer" name="EdgeCount" value="18"/>
    <att type="integer" name="Indegree" value="18"/>
    <att type="boolean" name="IsSingleNode" value="false"/>
    <att type="real" name="NeighborhoodConnectivity" value="137.5"/>
    <att type="string" name="Node" value="TNFSF15"/>
    <att type="integer" name="Outdegree" value="0"/>
    <att type="integer" name="PartnerOfMultiEdgedNodePairs" value="0"/>
    <att type="integer" name="SelfLoops" value="0"/>
    <att type="real" name="Stress" value="0.0"/>
    <att type="string" name="canonicalName" value="TNFSF15"/>
    <att type="list" name="cytoscape.alias.list">
      <att type="string" name="cytoscape.alias.list" value="TNFSF15"/>
    </att>
    <graphics type="ELLIPSE" h="40.0" w="40.0" x="1523.0" y="830.0" fill="#66ccff" width="1" outline="#666666"/>
  </node>
  <node label="TOX3" id="-1318">
    <att type="integer" name="Anno" value="1"/>
    <att type="real" name="AverageShortestPathLength" value="0.0"/>
    <att type="real" name="BetweennessCentrality" value="0.0"/>
    <att type="real" name="ClosenessCentrality" value="0.0"/>
    <att type="real" name="ClusteringCoefficient" value="0.03888889"/>
    <att type="integer" name="Degree" value="36"/>
    <att type="integer" name="Eccentricity" value="0"/>
    <att type="integer" name="EdgeCount" value="36"/>
    <att type="integer" name="Indegree" value="36"/>
    <att type="boolean" name="IsSingleNode" value="false"/>
    <att type="real" name="NeighborhoodConnectivity" value="118.66666666666667"/>
    <att type="string" name="Node" value="TOX3"/>
    <att type="integer" name="Outdegree" value="0"/>
    <att type="integer" name="PartnerOfMultiEdgedNodePairs" value="0"/>
    <att type="integer" name="SelfLoops" value="0"/>
    <att type="real" name="Stress" value="0.0"/>
    <att type="string" name="canonicalName" value="TOX3"/>
    <att type="list" name="cytoscape.alias.list">
      <att type="string" name="cytoscape.alias.list" value="TOX3"/>
    </att>
    <graphics type="ELLIPSE" h="40.0" w="40.0" x="1327.0" y="611.0" fill="#66ccff" width="1" outline="#666666"/>
  </node>
  <node label="TPM1" id="-1317">
    <att type="integer" name="Anno" value="1"/>
    <att type="real" name="AverageShortestPathLength" value="0.0"/>
    <att type="real" name="BetweennessCentrality" value="0.0"/>
    <att type="real" name="ClosenessCentrality" value="0.0"/>
    <att type="real" name="ClusteringCoefficient" value="0.04033688"/>
    <att type="integer" name="Degree" value="48"/>
    <att type="integer" name="Eccentricity" value="0"/>
    <att type="integer" name="EdgeCount" value="48"/>
    <att type="integer" name="Indegree" value="48"/>
    <att type="boolean" name="IsSingleNode" value="false"/>
    <att type="real" name="NeighborhoodConnectivity" value="105.39583333333333"/>
    <att type="string" name="Node" value="TPM1"/>
    <att type="integer" name="Outdegree" value="0"/>
    <att type="integer" name="PartnerOfMultiEdgedNodePairs" value="0"/>
    <att type="integer" name="SelfLoops" value="0"/>
    <att type="real" name="Stress" value="0.0"/>
    <att type="string" name="canonicalName" value="TPM1"/>
    <att type="list" name="cytoscape.alias.list">
      <att type="string" name="cytoscape.alias.list" value="TPM1"/>
    </att>
    <graphics type="ELLIPSE" h="40.0" w="40.0" x="1417.0" y="698.0" fill="#66ccff" width="1" outline="#666666"/>
  </node>
  <node label="TPM3" id="-1316">
    <att type="integer" name="Anno" value="1"/>
    <att type="real" name="AverageShortestPathLength" value="0.0"/>
    <att type="real" name="BetweennessCentrality" value="0.0"/>
    <att type="real" name="ClosenessCentrality" value="0.0"/>
    <att type="real" name="ClusteringCoefficient" value="0.07823129"/>
    <att type="integer" name="Degree" value="49"/>
    <att type="integer" name="Eccentricity" value="0"/>
    <att type="integer" name="EdgeCount" value="49"/>
    <att type="integer" name="Indegree" value="49"/>
    <att type="boolean" name="IsSingleNode" value="false"/>
    <att type="real" name="NeighborhoodConnectivity" value="146.3877551020408"/>
    <att type="string" name="Node" value="TPM3"/>
    <att type="integer" name="Outdegree" value="0"/>
    <att type="integer" name="PartnerOfMultiEdgedNodePairs" value="0"/>
    <att type="integer" name="SelfLoops" value="0"/>
    <att type="real" name="Stress" value="0.0"/>
    <att type="string" name="canonicalName" value="TPM3"/>
    <att type="list" name="cytoscape.alias.list">
      <att type="string" name="cytoscape.alias.list" value="TPM3"/>
    </att>
    <graphics type="ELLIPSE" h="40.0" w="40.0" x="1226.0" y="649.0" fill="#66ccff" width="1" outline="#666666"/>
  </node>
  <node label="TRIM8" id="-1315">
    <att type="integer" name="Anno" value="1"/>
    <att type="real" name="AverageShortestPathLength" value="0.0"/>
    <att type="real" name="BetweennessCentrality" value="0.0"/>
    <att type="real" name="ClosenessCentrality" value="0.0"/>
    <att type="real" name="ClusteringCoefficient" value="0.05607769"/>
    <att type="integer" name="Degree" value="57"/>
    <att type="integer" name="Eccentricity" value="0"/>
    <att type="integer" name="EdgeCount" value="57"/>
    <att type="integer" name="Indegree" value="57"/>
    <att type="boolean" name="IsSingleNode" value="false"/>
    <att type="real" name="NeighborhoodConnectivity" value="131.66666666666666"/>
    <att type="string" name="Node" value="TRIM8"/>
    <att type="integer" name="Outdegree" value="0"/>
    <att type="integer" name="PartnerOfMultiEdgedNodePairs" value="0"/>
    <att type="integer" name="SelfLoops" value="0"/>
    <att type="real" name="Stress" value="0.0"/>
    <att type="string" name="canonicalName" value="TRIM8"/>
    <att type="list" name="cytoscape.alias.list">
      <att type="string" name="cytoscape.alias.list" value="TRIM8"/>
    </att>
    <graphics type="ELLIPSE" h="40.0" w="40.0" x="1229.0" y="695.0" fill="#66ccff" width="1" outline="#666666"/>
  </node>
  <node label="TRIP10" id="-1314">
    <att type="integer" name="Anno" value="1"/>
    <att type="real" name="AverageShortestPathLength" value="0.0"/>
    <att type="real" name="BetweennessCentrality" value="0.0"/>
    <att type="real" name="ClosenessCentrality" value="0.0"/>
    <att type="real" name="ClusteringCoefficient" value="0.07608696"/>
    <att type="integer" name="Degree" value="24"/>
    <att type="integer" name="Eccentricity" value="0"/>
    <att type="integer" name="EdgeCount" value="24"/>
    <att type="integer" name="Indegree" value="24"/>
    <att type="boolean" name="IsSingleNode" value="false"/>
    <att type="real" name="NeighborhoodConnectivity" value="185.0"/>
    <att type="string" name="Node" value="TRIP10"/>
    <att type="integer" name="Outdegree" value="0"/>
    <att type="integer" name="PartnerOfMultiEdgedNodePairs" value="0"/>
    <att type="integer" name="SelfLoops" value="0"/>
    <att type="real" name="Stress" value="0.0"/>
    <att type="string" name="canonicalName" value="TRIP10"/>
    <att type="list" name="cytoscape.alias.list">
      <att type="string" name="cytoscape.alias.list" value="TRIP10"/>
    </att>
    <graphics type="ELLIPSE" h="40.0" w="40.0" x="1274.0" y="769.0" fill="#66ccff" width="1" outline="#666666"/>
  </node>
  <node label="TTC9" id="-1313">
    <att type="integer" name="Anno" value="1"/>
    <att type="real" name="AverageShortestPathLength" value="0.0"/>
    <att type="real" name="BetweennessCentrality" value="0.0"/>
    <att type="real" name="ClosenessCentrality" value="0.0"/>
    <att type="real" name="ClusteringCoefficient" value="0.05769231"/>
    <att type="integer" name="Degree" value="13"/>
    <att type="integer" name="Eccentricity" value="0"/>
    <att type="integer" name="EdgeCount" value="13"/>
    <att type="integer" name="Indegree" value="13"/>
    <att type="boolean" name="IsSingleNode" value="false"/>
    <att type="real" name="NeighborhoodConnectivity" value="132.0"/>
    <att type="string" name="Node" value="TTC9"/>
    <att type="integer" name="Outdegree" value="0"/>
    <att type="integer" name="PartnerOfMultiEdgedNodePairs" value="0"/>
    <att type="integer" name="SelfLoops" value="0"/>
    <att type="real" name="Stress" value="0.0"/>
    <att type="string" name="canonicalName" value="TTC9"/>
    <att type="list" name="cytoscape.alias.list">
      <att type="string" name="cytoscape.alias.list" value="TTC9"/>
    </att>
    <graphics type="ELLIPSE" h="40.0" w="40.0" x="1534.0" y="802.0" fill="#66ccff" width="1" outline="#666666"/>
  </node>
  <node label="UBE2J1" id="-1312">
    <att type="integer" name="Anno" value="1"/>
    <att type="real" name="AverageShortestPathLength" value="0.0"/>
    <att type="real" name="BetweennessCentrality" value="0.0"/>
    <att type="real" name="ClosenessCentrality" value="0.0"/>
    <att type="real" name="ClusteringCoefficient" value="0.11111111"/>
    <att type="integer" name="Degree" value="10"/>
    <att type="integer" name="Eccentricity" value="0"/>
    <att type="integer" name="EdgeCount" value="10"/>
    <att type="integer" name="Indegree" value="10"/>
    <att type="boolean" name="IsSingleNode" value="false"/>
    <att type="real" name="NeighborhoodConnectivity" value="168.2"/>
    <att type="string" name="Node" value="UBE2J1"/>
    <att type="integer" name="Outdegree" value="0"/>
    <att type="integer" name="PartnerOfMultiEdgedNodePairs" value="0"/>
    <att type="integer" name="SelfLoops" value="0"/>
    <att type="real" name="Stress" value="0.0"/>
    <att type="string" name="canonicalName" value="UBE2J1"/>
    <att type="list" name="cytoscape.alias.list">
      <att type="string" name="cytoscape.alias.list" value="UBE2J1"/>
    </att>
    <graphics type="ELLIPSE" h="40.0" w="40.0" x="1256.0" y="1383.0" fill="#66ccff" width="1" outline="#666666"/>
  </node>
  <node label="UCN" id="-1311">
    <att type="integer" name="Anno" value="1"/>
    <att type="real" name="AverageShortestPathLength" value="0.0"/>
    <att type="real" name="BetweennessCentrality" value="0.0"/>
    <att type="real" name="ClosenessCentrality" value="0.0"/>
    <att type="real" name="ClusteringCoefficient" value="0.2"/>
    <att type="integer" name="Degree" value="10"/>
    <att type="integer" name="Eccentricity" value="0"/>
    <att type="integer" name="EdgeCount" value="10"/>
    <att type="integer" name="Indegree" value="10"/>
    <att type="boolean" name="IsSingleNode" value="false"/>
    <att type="real" name="NeighborhoodConnectivity" value="188.4"/>
    <att type="string" name="Node" value="UCN"/>
    <att type="integer" name="Outdegree" value="0"/>
    <att type="integer" name="PartnerOfMultiEdgedNodePairs" value="0"/>
    <att type="integer" name="SelfLoops" value="0"/>
    <att type="real" name="Stress" value="0.0"/>
    <att type="string" name="canonicalName" value="UCN"/>
    <att type="list" name="cytoscape.alias.list">
      <att type="string" name="cytoscape.alias.list" value="UCN"/>
    </att>
    <graphics type="ELLIPSE" h="40.0" w="40.0" x="1549.0" y="1326.0" fill="#66ccff" width="1" outline="#666666"/>
  </node>
  <node label="UNC13B" id="-1310">
    <att type="integer" name="Anno" value="1"/>
    <att type="real" name="AverageShortestPathLength" value="0.0"/>
    <att type="real" name="BetweennessCentrality" value="0.0"/>
    <att type="real" name="ClosenessCentrality" value="0.0"/>
    <att type="real" name="ClusteringCoefficient" value="0.1017316"/>
    <att type="integer" name="Degree" value="22"/>
    <att type="integer" name="Eccentricity" value="0"/>
    <att type="integer" name="EdgeCount" value="22"/>
    <att type="integer" name="Indegree" value="22"/>
    <att type="boolean" name="IsSingleNode" value="false"/>
    <att type="real" name="NeighborhoodConnectivity" value="170.5909090909091"/>
    <att type="string" name="Node" value="UNC13B"/>
    <att type="integer" name="Outdegree" value="0"/>
    <att type="integer" name="PartnerOfMultiEdgedNodePairs" value="0"/>
    <att type="integer" name="SelfLoops" value="0"/>
    <att type="real" name="Stress" value="0.0"/>
    <att type="string" name="canonicalName" value="UNC13B"/>
    <att type="list" name="cytoscape.alias.list">
      <att type="string" name="cytoscape.alias.list" value="UNC13B"/>
    </att>
    <graphics type="ELLIPSE" h="40.0" w="40.0" x="1124.0" y="1295.0" fill="#66ccff" width="1" outline="#666666"/>
  </node>
  <node label="VAMP2" id="-1309">
    <att type="integer" name="Anno" value="1"/>
    <att type="real" name="AverageShortestPathLength" value="0.0"/>
    <att type="real" name="BetweennessCentrality" value="0.0"/>
    <att type="real" name="ClosenessCentrality" value="0.0"/>
    <att type="real" name="ClusteringCoefficient" value="0.09259259"/>
    <att type="integer" name="Degree" value="27"/>
    <att type="integer" name="Eccentricity" value="0"/>
    <att type="integer" name="EdgeCount" value="27"/>
    <att type="integer" name="Indegree" value="27"/>
    <att type="boolean" name="IsSingleNode" value="false"/>
    <att type="real" name="NeighborhoodConnectivity" value="154.0"/>
    <att type="string" name="Node" value="VAMP2"/>
    <att type="integer" name="Outdegree" value="0"/>
    <att type="integer" name="PartnerOfMultiEdgedNodePairs" value="0"/>
    <att type="integer" name="SelfLoops" value="0"/>
    <att type="real" name="Stress" value="0.0"/>
    <att type="string" name="canonicalName" value="VAMP2"/>
    <att type="list" name="cytoscape.alias.list">
      <att type="string" name="cytoscape.alias.list" value="VAMP2"/>
    </att>
    <graphics type="ELLIPSE" h="40.0" w="40.0" x="1332.0" y="1355.0" fill="#66ccff" width="1" outline="#666666"/>
  </node>
  <node label="WIZ" id="-1308">
    <att type="integer" name="Anno" value="1"/>
    <att type="real" name="AverageShortestPathLength" value="0.0"/>
    <att type="real" name="BetweennessCentrality" value="0.0"/>
    <att type="real" name="ClosenessCentrality" value="0.0"/>
    <att type="real" name="ClusteringCoefficient" value="0.11666667"/>
    <att type="integer" name="Degree" value="21"/>
    <att type="integer" name="Eccentricity" value="0"/>
    <att type="integer" name="EdgeCount" value="21"/>
    <att type="integer" name="Indegree" value="21"/>
    <att type="boolean" name="IsSingleNode" value="false"/>
    <att type="real" name="NeighborhoodConnectivity" value="173.04761904761904"/>
    <att type="string" name="Node" value="WIZ"/>
    <att type="integer" name="Outdegree" value="0"/>
    <att type="integer" name="PartnerOfMultiEdgedNodePairs" value="0"/>
    <att type="integer" name="SelfLoops" value="0"/>
    <att type="real" name="Stress" value="0.0"/>
    <att type="string" name="canonicalName" value="WIZ"/>
    <att type="list" name="cytoscape.alias.list">
      <att type="string" name="cytoscape.alias.list" value="WIZ"/>
    </att>
    <graphics type="ELLIPSE" h="40.0" w="40.0" x="1070.0" y="1243.0" fill="#66ccff" width="1" outline="#666666"/>
  </node>
  <node label="YARS" id="-1307">
    <att type="integer" name="Anno" value="1"/>
    <att type="real" name="AverageShortestPathLength" value="0.0"/>
    <att type="real" name="BetweennessCentrality" value="0.0"/>
    <att type="real" name="ClosenessCentrality" value="0.0"/>
    <att type="real" name="ClusteringCoefficient" value="0.10833333"/>
    <att type="integer" name="Degree" value="25"/>
    <att type="integer" name="Eccentricity" value="0"/>
    <att type="integer" name="EdgeCount" value="25"/>
    <att type="integer" name="Indegree" value="25"/>
    <att type="boolean" name="IsSingleNode" value="false"/>
    <att type="real" name="NeighborhoodConnectivity" value="166.96"/>
    <att type="string" name="Node" value="YARS"/>
    <att type="integer" name="Outdegree" value="0"/>
    <att type="integer" name="PartnerOfMultiEdgedNodePairs" value="0"/>
    <att type="integer" name="SelfLoops" value="0"/>
    <att type="real" name="Stress" value="0.0"/>
    <att type="string" name="canonicalName" value="YARS"/>
    <att type="list" name="cytoscape.alias.list">
      <att type="string" name="cytoscape.alias.list" value="YARS"/>
    </att>
    <graphics type="ELLIPSE" h="40.0" w="40.0" x="1091.0" y="1421.0" fill="#66ccff" width="1" outline="#666666"/>
  </node>
  <node label="YY1" id="-1306">
    <att type="integer" name="Anno" value="2"/>
    <att type="real" name="AverageShortestPathLength" value="3.16056034"/>
    <att type="real" name="BetweennessCentrality" value="0.01564531"/>
    <att type="real" name="ClosenessCentrality" value="0.31639959"/>
    <att type="real" name="ClusteringCoefficient" value="0.06587302"/>
    <att type="integer" name="Degree" value="36"/>
    <att type="integer" name="Eccentricity" value="6"/>
    <att type="integer" name="EdgeCount" value="36"/>
    <att type="integer" name="Indegree" value="32"/>
    <att type="boolean" name="IsSingleNode" value="false"/>
    <att type="real" name="NeighborhoodConnectivity" value="131.69444444444446"/>
    <att type="string" name="Node" value="YY1"/>
    <att type="integer" name="Outdegree" value="4"/>
    <att type="integer" name="PartnerOfMultiEdgedNodePairs" value="0"/>
    <att type="integer" name="SelfLoops" value="0"/>
    <att type="real" name="Stress" value="81700.0"/>
    <att type="string" name="canonicalName" value="YY1"/>
    <att type="list" name="cytoscape.alias.list">
      <att type="string" name="cytoscape.alias.list" value="YY1"/>
    </att>
    <graphics type="TRIANGLE" h="40.0" w="40.0" x="1092.0" y="1287.0" fill="#33ff33" width="1" outline="#666666"/>
  </node>
  <node label="ZFHX3" id="-1305">
    <att type="integer" name="Anno" value="1"/>
    <att type="real" name="AverageShortestPathLength" value="0.0"/>
    <att type="real" name="BetweennessCentrality" value="0.0"/>
    <att type="real" name="ClosenessCentrality" value="0.0"/>
    <att type="real" name="ClusteringCoefficient" value="0.02406516"/>
    <att type="integer" name="Degree" value="74"/>
    <att type="integer" name="Eccentricity" value="0"/>
    <att type="integer" name="EdgeCount" value="74"/>
    <att type="integer" name="Indegree" value="74"/>
    <att type="boolean" name="IsSingleNode" value="false"/>
    <att type="real" name="NeighborhoodConnectivity" value="77.95945945945945"/>
    <att type="string" name="Node" value="ZFHX3"/>
    <att type="integer" name="Outdegree" value="0"/>
    <att type="integer" name="PartnerOfMultiEdgedNodePairs" value="0"/>
    <att type="integer" name="SelfLoops" value="0"/>
    <att type="real" name="Stress" value="0.0"/>
    <att type="string" name="canonicalName" value="ZFHX3"/>
    <att type="list" name="cytoscape.alias.list">
      <att type="string" name="cytoscape.alias.list" value="ZFHX3"/>
    </att>
    <graphics type="ELLIPSE" h="40.0" w="40.0" x="1358.0" y="739.0" fill="#66ccff" width="1" outline="#666666"/>
  </node>
  <node label="ZFYVE9" id="-1304">
    <att type="integer" name="Anno" value="1"/>
    <att type="real" name="AverageShortestPathLength" value="0.0"/>
    <att type="real" name="BetweennessCentrality" value="0.0"/>
    <att type="real" name="ClosenessCentrality" value="0.0"/>
    <att type="real" name="ClusteringCoefficient" value="0.1"/>
    <att type="integer" name="Degree" value="10"/>
    <att type="integer" name="Eccentricity" value="0"/>
    <att type="integer" name="EdgeCount" value="10"/>
    <att type="integer" name="Indegree" value="10"/>
    <att type="boolean" name="IsSingleNode" value="false"/>
    <att type="real" name="NeighborhoodConnectivity" value="170.9"/>
    <att type="string" name="Node" value="ZFYVE9"/>
    <att type="integer" name="Outdegree" value="0"/>
    <att type="integer" name="PartnerOfMultiEdgedNodePairs" value="0"/>
    <att type="integer" name="SelfLoops" value="0"/>
    <att type="real" name="Stress" value="0.0"/>
    <att type="string" name="canonicalName" value="ZFYVE9"/>
    <att type="list" name="cytoscape.alias.list">
      <att type="string" name="cytoscape.alias.list" value="ZFYVE9"/>
    </att>
    <graphics type="ELLIPSE" h="40.0" w="40.0" x="1340.0" y="1386.0" fill="#66ccff" width="1" outline="#666666"/>
  </node>
  <node label="ZNF710" id="-1303">
    <att type="integer" name="Anno" value="1"/>
    <att type="real" name="AverageShortestPathLength" value="0.0"/>
    <att type="real" name="BetweennessCentrality" value="0.0"/>
    <att type="real" name="ClosenessCentrality" value="0.0"/>
    <att type="real" name="ClusteringCoefficient" value="0.04711538"/>
    <att type="integer" name="Degree" value="65"/>
    <att type="integer" name="Eccentricity" value="0"/>
    <att type="integer" name="EdgeCount" value="65"/>
    <att type="integer" name="Indegree" value="65"/>
    <att type="boolean" name="IsSingleNode" value="false"/>
    <att type="real" name="NeighborhoodConnectivity" value="96.63076923076923"/>
    <att type="string" name="Node" value="ZNF710"/>
    <att type="integer" name="Outdegree" value="0"/>
    <att type="integer" name="PartnerOfMultiEdgedNodePairs" value="0"/>
    <att type="integer" name="SelfLoops" value="0"/>
    <att type="real" name="Stress" value="0.0"/>
    <att type="string" name="canonicalName" value="ZNF710"/>
    <att type="list" name="cytoscape.alias.list">
      <att type="string" name="cytoscape.alias.list" value="ZNF710"/>
    </att>
    <graphics type="ELLIPSE" h="40.0" w="40.0" x="1464.0" y="567.0" fill="#66ccff" width="1" outline="#666666"/>
  </node>
  <node label="ARNT" id="-1302">
    <att type="integer" name="Anno" value="2"/>
    <att type="real" name="AverageShortestPathLength" value="3.24650161"/>
    <att type="real" name="BetweennessCentrality" value="1.1636E-4"/>
    <att type="real" name="ClosenessCentrality" value="0.30802387"/>
    <att type="real" name="ClusteringCoefficient" value="0.00661376"/>
    <att type="integer" name="Degree" value="28"/>
    <att type="integer" name="Eccentricity" value="8"/>
    <att type="integer" name="EdgeCount" value="28"/>
    <att type="integer" name="Indegree" value="3"/>
    <att type="boolean" name="IsSingleNode" value="false"/>
    <att type="real" name="NeighborhoodConnectivity" value="35.42857142857143"/>
    <att type="string" name="Node" value="ARNT"/>
    <att type="integer" name="Outdegree" value="25"/>
    <att type="integer" name="PartnerOfMultiEdgedNodePairs" value="0"/>
    <att type="integer" name="SelfLoops" value="0"/>
    <att type="real" name="Stress" value="1149.0"/>
    <att type="string" name="canonicalName" value="ARNT"/>
    <att type="list" name="cytoscape.alias.list">
      <att type="string" name="cytoscape.alias.list" value="ARNT"/>
    </att>
    <graphics type="TRIANGLE" h="40.0" w="40.0" x="977.0" y="1150.0" fill="#33ff33" width="1" outline="#666666"/>
  </node>
  <node label="ALDH6A1" id="-1301">
    <att type="integer" name="Anno" value="1"/>
    <att type="real" name="AverageShortestPathLength" value="0.0"/>
    <att type="real" name="BetweennessCentrality" value="0.0"/>
    <att type="real" name="ClosenessCentrality" value="0.0"/>
    <att type="real" name="ClusteringCoefficient" value="0.03571429"/>
    <att type="integer" name="Degree" value="8"/>
    <att type="integer" name="Eccentricity" value="0"/>
    <att type="integer" name="EdgeCount" value="8"/>
    <att type="integer" name="Indegree" value="8"/>
    <att type="boolean" name="IsSingleNode" value="false"/>
    <att type="real" name="NeighborhoodConnectivity" value="68.0"/>
    <att type="string" name="Node" value="ALDH6A1"/>
    <att type="integer" name="Outdegree" value="0"/>
    <att type="integer" name="PartnerOfMultiEdgedNodePairs" value="0"/>
    <att type="integer" name="SelfLoops" value="0"/>
    <att type="real" name="Stress" value="0.0"/>
    <att type="string" name="canonicalName" value="ALDH6A1"/>
    <att type="list" name="cytoscape.alias.list">
      <att type="string" name="cytoscape.alias.list" value="ALDH6A1"/>
    </att>
    <graphics type="ELLIPSE" h="40.0" w="40.0" x="1106.0" y="1257.0" fill="#66ccff" width="1" outline="#666666"/>
  </node>
  <node label="ATF7IP" id="-1300">
    <att type="integer" name="Anno" value="1"/>
    <att type="real" name="AverageShortestPathLength" value="0.0"/>
    <att type="real" name="BetweennessCentrality" value="0.0"/>
    <att type="real" name="ClosenessCentrality" value="0.0"/>
    <att type="real" name="ClusteringCoefficient" value="0.03174603"/>
    <att type="integer" name="Degree" value="28"/>
    <att type="integer" name="Eccentricity" value="0"/>
    <att type="integer" name="EdgeCount" value="28"/>
    <att type="integer" name="Indegree" value="28"/>
    <att type="boolean" name="IsSingleNode" value="false"/>
    <att type="real" name="NeighborhoodConnectivity" value="80.0"/>
    <att type="string" name="Node" value="ATF7IP"/>
    <att type="integer" name="Outdegree" value="0"/>
    <att type="integer" name="PartnerOfMultiEdgedNodePairs" value="0"/>
    <att type="integer" name="SelfLoops" value="0"/>
    <att type="real" name="Stress" value="0.0"/>
    <att type="string" name="canonicalName" value="ATF7IP"/>
    <att type="list" name="cytoscape.alias.list">
      <att type="string" name="cytoscape.alias.list" value="ATF7IP"/>
    </att>
    <graphics type="ELLIPSE" h="40.0" w="40.0" x="1014.0" y="524.0" fill="#66ccff" width="1" outline="#666666"/>
  </node>
  <node label="CLN3" id="-1299">
    <att type="integer" name="Anno" value="1"/>
    <att type="real" name="AverageShortestPathLength" value="0.0"/>
    <att type="real" name="BetweennessCentrality" value="0.0"/>
    <att type="real" name="ClosenessCentrality" value="0.0"/>
    <att type="real" name="ClusteringCoefficient" value="0.01383399"/>
    <att type="integer" name="Degree" value="23"/>
    <att type="integer" name="Eccentricity" value="0"/>
    <att type="integer" name="EdgeCount" value="23"/>
    <att type="integer" name="Indegree" value="23"/>
    <att type="boolean" name="IsSingleNode" value="false"/>
    <att type="real" name="NeighborhoodConnectivity" value="115.04347826086956"/>
    <att type="string" name="Node" value="CLN3"/>
    <att type="integer" name="Outdegree" value="0"/>
    <att type="integer" name="PartnerOfMultiEdgedNodePairs" value="0"/>
    <att type="integer" name="SelfLoops" value="0"/>
    <att type="real" name="Stress" value="0.0"/>
    <att type="string" name="canonicalName" value="CLN3"/>
    <att type="list" name="cytoscape.alias.list">
      <att type="string" name="cytoscape.alias.list" value="CLN3"/>
    </att>
    <graphics type="ELLIPSE" h="40.0" w="40.0" x="848.0" y="406.0" fill="#66ccff" width="1" outline="#666666"/>
  </node>
  <node label="M6PR" id="-1298">
    <att type="integer" name="Anno" value="1"/>
    <att type="real" name="AverageShortestPathLength" value="0.0"/>
    <att type="real" name="BetweennessCentrality" value="0.0"/>
    <att type="real" name="ClosenessCentrality" value="0.0"/>
    <att type="real" name="ClusteringCoefficient" value="0.03787879"/>
    <att type="integer" name="Degree" value="12"/>
    <att type="integer" name="Eccentricity" value="0"/>
    <att type="integer" name="EdgeCount" value="12"/>
    <att type="integer" name="Indegree" value="12"/>
    <att type="boolean" name="IsSingleNode" value="false"/>
    <att type="real" name="NeighborhoodConnectivity" value="138.41666666666666"/>
    <att type="string" name="Node" value="M6PR"/>
    <att type="integer" name="Outdegree" value="0"/>
    <att type="integer" name="PartnerOfMultiEdgedNodePairs" value="0"/>
    <att type="integer" name="SelfLoops" value="0"/>
    <att type="real" name="Stress" value="0.0"/>
    <att type="string" name="canonicalName" value="M6PR"/>
    <att type="list" name="cytoscape.alias.list">
      <att type="string" name="cytoscape.alias.list" value="M6PR"/>
    </att>
    <graphics type="ELLIPSE" h="40.0" w="40.0" x="874.0" y="1413.0" fill="#66ccff" width="1" outline="#666666"/>
  </node>
  <node label="PC" id="-1297">
    <att type="integer" name="Anno" value="1"/>
    <att type="real" name="AverageShortestPathLength" value="0.0"/>
    <att type="real" name="BetweennessCentrality" value="0.0"/>
    <att type="real" name="ClosenessCentrality" value="0.0"/>
    <att type="real" name="ClusteringCoefficient" value="0.04166667"/>
    <att type="integer" name="Degree" value="25"/>
    <att type="integer" name="Eccentricity" value="0"/>
    <att type="integer" name="EdgeCount" value="25"/>
    <att type="integer" name="Indegree" value="25"/>
    <att type="boolean" name="IsSingleNode" value="false"/>
    <att type="real" name="NeighborhoodConnectivity" value="111.48"/>
    <att type="string" name="Node" value="PC"/>
    <att type="integer" name="Outdegree" value="0"/>
    <att type="integer" name="PartnerOfMultiEdgedNodePairs" value="0"/>
    <att type="integer" name="SelfLoops" value="0"/>
    <att type="real" name="Stress" value="0.0"/>
    <att type="string" name="canonicalName" value="PC"/>
    <att type="list" name="cytoscape.alias.list">
      <att type="string" name="cytoscape.alias.list" value="PC"/>
    </att>
    <graphics type="ELLIPSE" h="40.0" w="40.0" x="1059.0" y="1302.0" fill="#66ccff" width="1" outline="#666666"/>
  </node>
  <node label="TGIF2" id="-1296">
    <att type="integer" name="Anno" value="1"/>
    <att type="real" name="AverageShortestPathLength" value="0.0"/>
    <att type="real" name="BetweennessCentrality" value="0.0"/>
    <att type="real" name="ClosenessCentrality" value="0.0"/>
    <att type="real" name="ClusteringCoefficient" value="0.04939668"/>
    <att type="integer" name="Degree" value="52"/>
    <att type="integer" name="Eccentricity" value="0"/>
    <att type="integer" name="EdgeCount" value="52"/>
    <att type="integer" name="Indegree" value="52"/>
    <att type="boolean" name="IsSingleNode" value="false"/>
    <att type="real" name="NeighborhoodConnectivity" value="117.03846153846153"/>
    <att type="string" name="Node" value="TGIF2"/>
    <att type="integer" name="Outdegree" value="0"/>
    <att type="integer" name="PartnerOfMultiEdgedNodePairs" value="0"/>
    <att type="integer" name="SelfLoops" value="0"/>
    <att type="real" name="Stress" value="0.0"/>
    <att type="string" name="canonicalName" value="TGIF2"/>
    <att type="list" name="cytoscape.alias.list">
      <att type="string" name="cytoscape.alias.list" value="TGIF2"/>
    </att>
    <graphics type="ELLIPSE" h="40.0" w="40.0" x="1025.0" y="744.0" fill="#66ccff" width="1" outline="#666666"/>
  </node>
  <node label="ARNT2" id="-1295">
    <att type="integer" name="Anno" value="2"/>
    <att type="real" name="AverageShortestPathLength" value="3.48116254"/>
    <att type="real" name="BetweennessCentrality" value="7.41E-6"/>
    <att type="real" name="ClosenessCentrality" value="0.28726036"/>
    <att type="real" name="ClusteringCoefficient" value="0.0"/>
    <att type="integer" name="Degree" value="8"/>
    <att type="integer" name="Eccentricity" value="8"/>
    <att type="integer" name="EdgeCount" value="8"/>
    <att type="integer" name="Indegree" value="2"/>
    <att type="boolean" name="IsSingleNode" value="false"/>
    <att type="real" name="NeighborhoodConnectivity" value="53.375"/>
    <att type="string" name="Node" value="ARNT2"/>
    <att type="integer" name="Outdegree" value="6"/>
    <att type="integer" name="PartnerOfMultiEdgedNodePairs" value="0"/>
    <att type="integer" name="SelfLoops" value="0"/>
    <att type="real" name="Stress" value="95.0"/>
    <att type="string" name="canonicalName" value="ARNT2"/>
    <att type="list" name="cytoscape.alias.list">
      <att type="string" name="cytoscape.alias.list" value="ARNT2"/>
    </att>
    <graphics type="TRIANGLE" h="40.0" w="40.0" x="816.0" y="1363.0" fill="#33ff33" width="1" outline="#666666"/>
  </node>
  <node label="ARNTL" id="-1294">
    <att type="integer" name="Anno" value="2"/>
    <att type="real" name="AverageShortestPathLength" value="3.09518717"/>
    <att type="real" name="BetweennessCentrality" value="8.524E-5"/>
    <att type="real" name="ClosenessCentrality" value="0.32308224"/>
    <att type="real" name="ClusteringCoefficient" value="0.01271186"/>
    <att type="integer" name="Degree" value="60"/>
    <att type="integer" name="Eccentricity" value="9"/>
    <att type="integer" name="EdgeCount" value="60"/>
    <att type="integer" name="Indegree" value="2"/>
    <att type="boolean" name="IsSingleNode" value="false"/>
    <att type="real" name="NeighborhoodConnectivity" value="35.0"/>
    <att type="string" name="Node" value="ARNTL"/>
    <att type="integer" name="Outdegree" value="58"/>
    <att type="integer" name="PartnerOfMultiEdgedNodePairs" value="0"/>
    <att type="integer" name="SelfLoops" value="0"/>
    <att type="real" name="Stress" value="1009.0"/>
    <att type="string" name="canonicalName" value="ARNTL"/>
    <att type="list" name="cytoscape.alias.list">
      <att type="string" name="cytoscape.alias.list" value="ARNTL"/>
    </att>
    <graphics type="TRIANGLE" h="40.0" w="40.0" x="1158.0" y="1129.0" fill="#33ff33" width="1" outline="#666666"/>
  </node>
  <node label="ADAMTS2" id="-1293">
    <att type="integer" name="Anno" value="1"/>
    <att type="real" name="AverageShortestPathLength" value="0.0"/>
    <att type="real" name="BetweennessCentrality" value="0.0"/>
    <att type="real" name="ClosenessCentrality" value="0.0"/>
    <att type="real" name="ClusteringCoefficient" value="0.07272727"/>
    <att type="integer" name="Degree" value="11"/>
    <att type="integer" name="Eccentricity" value="0"/>
    <att type="integer" name="EdgeCount" value="11"/>
    <att type="integer" name="Indegree" value="11"/>
    <att type="boolean" name="IsSingleNode" value="false"/>
    <att type="real" name="NeighborhoodConnectivity" value="111.36363636363636"/>
    <att type="string" name="Node" value="ADAMTS2"/>
    <att type="integer" name="Outdegree" value="0"/>
    <att type="integer" name="PartnerOfMultiEdgedNodePairs" value="0"/>
    <att type="integer" name="SelfLoops" value="0"/>
    <att type="real" name="Stress" value="0.0"/>
    <att type="string" name="canonicalName" value="ADAMTS2"/>
    <att type="list" name="cytoscape.alias.list">
      <att type="string" name="cytoscape.alias.list" value="ADAMTS2"/>
    </att>
    <graphics type="ELLIPSE" h="40.0" w="40.0" x="1249.0" y="1049.0" fill="#66ccff" width="1" outline="#666666"/>
  </node>
  <node label="ADK" id="-1292">
    <att type="integer" name="Anno" value="1"/>
    <att type="real" name="AverageShortestPathLength" value="0.0"/>
    <att type="real" name="BetweennessCentrality" value="0.0"/>
    <att type="real" name="ClosenessCentrality" value="0.0"/>
    <att type="real" name="ClusteringCoefficient" value="0.04444444"/>
    <att type="integer" name="Degree" value="10"/>
    <att type="integer" name="Eccentricity" value="0"/>
    <att type="integer" name="EdgeCount" value="10"/>
    <att type="integer" name="Indegree" value="10"/>
    <att type="boolean" name="IsSingleNode" value="false"/>
    <att type="real" name="NeighborhoodConnectivity" value="167.4"/>
    <att type="string" name="Node" value="ADK"/>
    <att type="integer" name="Outdegree" value="0"/>
    <att type="integer" name="PartnerOfMultiEdgedNodePairs" value="0"/>
    <att type="integer" name="SelfLoops" value="0"/>
    <att type="real" name="Stress" value="0.0"/>
    <att type="string" name="canonicalName" value="ADK"/>
    <att type="list" name="cytoscape.alias.list">
      <att type="string" name="cytoscape.alias.list" value="ADK"/>
    </att>
    <graphics type="ELLIPSE" h="40.0" w="40.0" x="1072.0" y="1451.0" fill="#66ccff" width="1" outline="#666666"/>
  </node>
  <node label="ANXA6" id="-1291">
    <att type="integer" name="Anno" value="1"/>
    <att type="real" name="AverageShortestPathLength" value="0.0"/>
    <att type="real" name="BetweennessCentrality" value="0.0"/>
    <att type="real" name="ClosenessCentrality" value="0.0"/>
    <att type="real" name="ClusteringCoefficient" value="0.0"/>
    <att type="integer" name="Degree" value="7"/>
    <att type="integer" name="Eccentricity" value="0"/>
    <att type="integer" name="EdgeCount" value="7"/>
    <att type="integer" name="Indegree" value="7"/>
    <att type="boolean" name="IsSingleNode" value="false"/>
    <att type="real" name="NeighborhoodConnectivity" value="75.42857142857143"/>
    <att type="string" name="Node" value="ANXA6"/>
    <att type="integer" name="Outdegree" value="0"/>
    <att type="integer" name="PartnerOfMultiEdgedNodePairs" value="0"/>
    <att type="integer" name="SelfLoops" value="0"/>
    <att type="real" name="Stress" value="0.0"/>
    <att type="string" name="canonicalName" value="ANXA6"/>
    <att type="list" name="cytoscape.alias.list">
      <att type="string" name="cytoscape.alias.list" value="ANXA6"/>
    </att>
    <graphics type="ELLIPSE" h="40.0" w="40.0" x="841.0" y="1305.0" fill="#66ccff" width="1" outline="#666666"/>
  </node>
  <node label="ATP5G1" id="-1290">
    <att type="integer" name="Anno" value="1"/>
    <att type="real" name="AverageShortestPathLength" value="0.0"/>
    <att type="real" name="BetweennessCentrality" value="0.0"/>
    <att type="real" name="ClosenessCentrality" value="0.0"/>
    <att type="real" name="ClusteringCoefficient" value="0.04940711"/>
    <att type="integer" name="Degree" value="23"/>
    <att type="integer" name="Eccentricity" value="0"/>
    <att type="integer" name="EdgeCount" value="23"/>
    <att type="integer" name="Indegree" value="23"/>
    <att type="boolean" name="IsSingleNode" value="false"/>
    <att type="real" name="NeighborhoodConnectivity" value="58.65217391304348"/>
    <att type="string" name="Node" value="ATP5G1"/>
    <att type="integer" name="Outdegree" value="0"/>
    <att type="integer" name="PartnerOfMultiEdgedNodePairs" value="0"/>
    <att type="integer" name="SelfLoops" value="0"/>
    <att type="real" name="Stress" value="0.0"/>
    <att type="string" name="canonicalName" value="ATP5G1"/>
    <att type="list" name="cytoscape.alias.list">
      <att type="string" name="cytoscape.alias.list" value="ATP5G1"/>
    </att>
    <graphics type="ELLIPSE" h="40.0" w="40.0" x="1516.0" y="1167.0" fill="#66ccff" width="1" outline="#666666"/>
  </node>
  <node label="ATP6V0D1" id="-1289">
    <att type="integer" name="Anno" value="1"/>
    <att type="real" name="AverageShortestPathLength" value="0.0"/>
    <att type="real" name="BetweennessCentrality" value="0.0"/>
    <att type="real" name="ClosenessCentrality" value="0.0"/>
    <att type="real" name="ClusteringCoefficient" value="0.01470588"/>
    <att type="integer" name="Degree" value="17"/>
    <att type="integer" name="Eccentricity" value="0"/>
    <att type="integer" name="EdgeCount" value="17"/>
    <att type="integer" name="Indegree" value="17"/>
    <att type="boolean" name="IsSingleNode" value="false"/>
    <att type="real" name="NeighborhoodConnectivity" value="71.88235294117646"/>
    <att type="string" name="Node" value="ATP6V0D1"/>
    <att type="integer" name="Outdegree" value="0"/>
    <att type="integer" name="PartnerOfMultiEdgedNodePairs" value="0"/>
    <att type="integer" name="SelfLoops" value="0"/>
    <att type="real" name="Stress" value="0.0"/>
    <att type="string" name="canonicalName" value="ATP6V0D1"/>
    <att type="list" name="cytoscape.alias.list">
      <att type="string" name="cytoscape.alias.list" value="ATP6V0D1"/>
    </att>
    <graphics type="ELLIPSE" h="40.0" w="40.0" x="1101.0" y="602.0" fill="#66ccff" width="1" outline="#666666"/>
  </node>
  <node label="BHLHE40" id="-1288">
    <att type="integer" name="Anno" value="1"/>
    <att type="real" name="AverageShortestPathLength" value="0.0"/>
    <att type="real" name="BetweennessCentrality" value="0.0"/>
    <att type="real" name="ClosenessCentrality" value="0.0"/>
    <att type="real" name="ClusteringCoefficient" value="0.06870567"/>
    <att type="integer" name="Degree" value="48"/>
    <att type="integer" name="Eccentricity" value="0"/>
    <att type="integer" name="EdgeCount" value="48"/>
    <att type="integer" name="Indegree" value="48"/>
    <att type="boolean" name="IsSingleNode" value="false"/>
    <att type="real" name="NeighborhoodConnectivity" value="98.3125"/>
    <att type="string" name="Node" value="BHLHE40"/>
    <att type="integer" name="Outdegree" value="0"/>
    <att type="integer" name="PartnerOfMultiEdgedNodePairs" value="0"/>
    <att type="integer" name="SelfLoops" value="0"/>
    <att type="real" name="Stress" value="0.0"/>
    <att type="string" name="canonicalName" value="BHLHE40"/>
    <att type="list" name="cytoscape.alias.list">
      <att type="string" name="cytoscape.alias.list" value="BHLHE40"/>
    </att>
    <graphics type="ELLIPSE" h="40.0" w="40.0" x="1382.0" y="1084.0" fill="#66ccff" width="1" outline="#666666"/>
  </node>
  <node label="BMP7" id="-1287">
    <att type="integer" name="Anno" value="1"/>
    <att type="real" name="AverageShortestPathLength" value="0.0"/>
    <att type="real" name="BetweennessCentrality" value="0.0"/>
    <att type="real" name="ClosenessCentrality" value="0.0"/>
    <att type="real" name="ClusteringCoefficient" value="0.04137931"/>
    <att type="integer" name="Degree" value="30"/>
    <att type="integer" name="Eccentricity" value="0"/>
    <att type="integer" name="EdgeCount" value="30"/>
    <att type="integer" name="Indegree" value="30"/>
    <att type="boolean" name="IsSingleNode" value="false"/>
    <att type="real" name="NeighborhoodConnectivity" value="116.9"/>
    <att type="string" name="Node" value="BMP7"/>
    <att type="integer" name="Outdegree" value="0"/>
    <att type="integer" name="PartnerOfMultiEdgedNodePairs" value="0"/>
    <att type="integer" name="SelfLoops" value="0"/>
    <att type="real" name="Stress" value="0.0"/>
    <att type="string" name="canonicalName" value="BMP7"/>
    <att type="list" name="cytoscape.alias.list">
      <att type="string" name="cytoscape.alias.list" value="BMP7"/>
    </att>
    <graphics type="ELLIPSE" h="40.0" w="40.0" x="947.0" y="728.0" fill="#66ccff" width="1" outline="#666666"/>
  </node>
  <node label="CHST11" id="-1286">
    <att type="integer" name="Anno" value="1"/>
    <att type="real" name="AverageShortestPathLength" value="0.0"/>
    <att type="real" name="BetweennessCentrality" value="0.0"/>
    <att type="real" name="ClosenessCentrality" value="0.0"/>
    <att type="real" name="ClusteringCoefficient" value="0.02614379"/>
    <att type="integer" name="Degree" value="18"/>
    <att type="integer" name="Eccentricity" value="0"/>
    <att type="integer" name="EdgeCount" value="18"/>
    <att type="integer" name="Indegree" value="18"/>
    <att type="boolean" name="IsSingleNode" value="false"/>
    <att type="real" name="NeighborhoodConnectivity" value="122.11111111111111"/>
    <att type="string" name="Node" value="CHST11"/>
    <att type="integer" name="Outdegree" value="0"/>
    <att type="integer" name="PartnerOfMultiEdgedNodePairs" value="0"/>
    <att type="integer" name="SelfLoops" value="0"/>
    <att type="real" name="Stress" value="0.0"/>
    <att type="string" name="canonicalName" value="CHST11"/>
    <att type="list" name="cytoscape.alias.list">
      <att type="string" name="cytoscape.alias.list" value="CHST11"/>
    </att>
    <graphics type="ELLIPSE" h="40.0" w="40.0" x="1282.0" y="1268.0" fill="#66ccff" width="1" outline="#666666"/>
  </node>
  <node label="CTBP2" id="-1285">
    <att type="integer" name="Anno" value="1"/>
    <att type="real" name="AverageShortestPathLength" value="0.0"/>
    <att type="real" name="BetweennessCentrality" value="0.0"/>
    <att type="real" name="ClosenessCentrality" value="0.0"/>
    <att type="real" name="ClusteringCoefficient" value="0.03882576"/>
    <att type="integer" name="Degree" value="33"/>
    <att type="integer" name="Eccentricity" value="0"/>
    <att type="integer" name="EdgeCount" value="33"/>
    <att type="integer" name="Indegree" value="33"/>
    <att type="boolean" name="IsSingleNode" value="false"/>
    <att type="real" name="NeighborhoodConnectivity" value="116.06060606060606"/>
    <att type="string" name="Node" value="CTBP2"/>
    <att type="integer" name="Outdegree" value="0"/>
    <att type="integer" name="PartnerOfMultiEdgedNodePairs" value="0"/>
    <att type="integer" name="SelfLoops" value="0"/>
    <att type="real" name="Stress" value="0.0"/>
    <att type="string" name="canonicalName" value="CTBP2"/>
    <att type="list" name="cytoscape.alias.list">
      <att type="string" name="cytoscape.alias.list" value="CTBP2"/>
    </att>
    <graphics type="ELLIPSE" h="40.0" w="40.0" x="1207.0" y="495.0" fill="#66ccff" width="1" outline="#666666"/>
  </node>
  <node label="DZIP1" id="-1284">
    <att type="integer" name="Anno" value="1"/>
    <att type="real" name="AverageShortestPathLength" value="0.0"/>
    <att type="real" name="BetweennessCentrality" value="0.0"/>
    <att type="real" name="ClosenessCentrality" value="0.0"/>
    <att type="real" name="ClusteringCoefficient" value="0.09782609"/>
    <att type="integer" name="Degree" value="24"/>
    <att type="integer" name="Eccentricity" value="0"/>
    <att type="integer" name="EdgeCount" value="24"/>
    <att type="integer" name="Indegree" value="24"/>
    <att type="boolean" name="IsSingleNode" value="false"/>
    <att type="real" name="NeighborhoodConnectivity" value="145.5"/>
    <att type="string" name="Node" value="DZIP1"/>
    <att type="integer" name="Outdegree" value="0"/>
    <att type="integer" name="PartnerOfMultiEdgedNodePairs" value="0"/>
    <att type="integer" name="SelfLoops" value="0"/>
    <att type="real" name="Stress" value="0.0"/>
    <att type="string" name="canonicalName" value="DZIP1"/>
    <att type="list" name="cytoscape.alias.list">
      <att type="string" name="cytoscape.alias.list" value="DZIP1"/>
    </att>
    <graphics type="ELLIPSE" h="40.0" w="39.99951171875" x="664.0" y="1074.0" fill="#66ccff" width="1" outline="#666666"/>
  </node>
  <node label="EIF3B" id="-1283">
    <att type="integer" name="Anno" value="1"/>
    <att type="real" name="AverageShortestPathLength" value="0.0"/>
    <att type="real" name="BetweennessCentrality" value="0.0"/>
    <att type="real" name="ClosenessCentrality" value="0.0"/>
    <att type="real" name="ClusteringCoefficient" value="0.02564103"/>
    <att type="integer" name="Degree" value="13"/>
    <att type="integer" name="Eccentricity" value="0"/>
    <att type="integer" name="EdgeCount" value="13"/>
    <att type="integer" name="Indegree" value="13"/>
    <att type="boolean" name="IsSingleNode" value="false"/>
    <att type="real" name="NeighborhoodConnectivity" value="82.84615384615384"/>
    <att type="string" name="Node" value="EIF3B"/>
    <att type="integer" name="Outdegree" value="0"/>
    <att type="integer" name="PartnerOfMultiEdgedNodePairs" value="0"/>
    <att type="integer" name="SelfLoops" value="0"/>
    <att type="real" name="Stress" value="0.0"/>
    <att type="string" name="canonicalName" value="EIF3B"/>
    <att type="list" name="cytoscape.alias.list">
      <att type="string" name="cytoscape.alias.list" value="EIF3B"/>
    </att>
    <graphics type="ELLIPSE" h="40.0" w="40.0" x="780.0" y="1345.0" fill="#66ccff" width="1" outline="#666666"/>
  </node>
  <node label="GLRA3" id="-1282">
    <att type="integer" name="Anno" value="1"/>
    <att type="real" name="AverageShortestPathLength" value="0.0"/>
    <att type="real" name="BetweennessCentrality" value="0.0"/>
    <att type="real" name="ClosenessCentrality" value="0.0"/>
    <att type="real" name="ClusteringCoefficient" value="0.03676471"/>
    <att type="integer" name="Degree" value="17"/>
    <att type="integer" name="Eccentricity" value="0"/>
    <att type="integer" name="EdgeCount" value="17"/>
    <att type="integer" name="Indegree" value="17"/>
    <att type="boolean" name="IsSingleNode" value="false"/>
    <att type="real" name="NeighborhoodConnectivity" value="130.52941176470588"/>
    <att type="string" name="Node" value="GLRA3"/>
    <att type="integer" name="Outdegree" value="0"/>
    <att type="integer" name="PartnerOfMultiEdgedNodePairs" value="0"/>
    <att type="integer" name="SelfLoops" value="0"/>
    <att type="real" name="Stress" value="0.0"/>
    <att type="string" name="canonicalName" value="GLRA3"/>
    <att type="list" name="cytoscape.alias.list">
      <att type="string" name="cytoscape.alias.list" value="GLRA3"/>
    </att>
    <graphics type="ELLIPSE" h="40.0" w="40.0" x="653.0" y="958.0" fill="#66ccff" width="1" outline="#666666"/>
  </node>
  <node label="HSPA4" id="-1281">
    <att type="integer" name="Anno" value="1"/>
    <att type="real" name="AverageShortestPathLength" value="0.0"/>
    <att type="real" name="BetweennessCentrality" value="0.0"/>
    <att type="real" name="ClosenessCentrality" value="0.0"/>
    <att type="real" name="ClusteringCoefficient" value="0.01904762"/>
    <att type="integer" name="Degree" value="21"/>
    <att type="integer" name="Eccentricity" value="0"/>
    <att type="integer" name="EdgeCount" value="21"/>
    <att type="integer" name="Indegree" value="21"/>
    <att type="boolean" name="IsSingleNode" value="false"/>
    <att type="real" name="NeighborhoodConnectivity" value="76.23809523809524"/>
    <att type="string" name="Node" value="HSPA4"/>
    <att type="integer" name="Outdegree" value="0"/>
    <att type="integer" name="PartnerOfMultiEdgedNodePairs" value="0"/>
    <att type="integer" name="SelfLoops" value="0"/>
    <att type="real" name="Stress" value="0.0"/>
    <att type="string" name="canonicalName" value="HSPA4"/>
    <att type="list" name="cytoscape.alias.list">
      <att type="string" name="cytoscape.alias.list" value="HSPA4"/>
    </att>
    <graphics type="ELLIPSE" h="40.0" w="40.0" x="607.0" y="983.0" fill="#66ccff" width="1" outline="#666666"/>
  </node>
  <node label="KIF26B" id="-1280">
    <att type="integer" name="Anno" value="1"/>
    <att type="real" name="AverageShortestPathLength" value="0.0"/>
    <att type="real" name="BetweennessCentrality" value="0.0"/>
    <att type="real" name="ClosenessCentrality" value="0.0"/>
    <att type="real" name="ClusteringCoefficient" value="0.09848485"/>
    <att type="integer" name="Degree" value="12"/>
    <att type="integer" name="Eccentricity" value="0"/>
    <att type="integer" name="EdgeCount" value="12"/>
    <att type="integer" name="Indegree" value="12"/>
    <att type="boolean" name="IsSingleNode" value="false"/>
    <att type="real" name="NeighborhoodConnectivity" value="100.5"/>
    <att type="string" name="Node" value="KIF26B"/>
    <att type="integer" name="Outdegree" value="0"/>
    <att type="integer" name="PartnerOfMultiEdgedNodePairs" value="0"/>
    <att type="integer" name="SelfLoops" value="0"/>
    <att type="real" name="Stress" value="0.0"/>
    <att type="string" name="canonicalName" value="KIF26B"/>
    <att type="list" name="cytoscape.alias.list">
      <att type="string" name="cytoscape.alias.list" value="KIF26B"/>
    </att>
    <graphics type="ELLIPSE" h="40.0" w="40.0" x="1667.0" y="979.0" fill="#66ccff" width="1" outline="#666666"/>
  </node>
  <node label="LEF1" id="-1279">
    <att type="integer" name="Anno" value="2"/>
    <att type="real" name="AverageShortestPathLength" value="2.73922414"/>
    <att type="real" name="BetweennessCentrality" value="0.00529965"/>
    <att type="real" name="ClosenessCentrality" value="0.36506688"/>
    <att type="real" name="ClusteringCoefficient" value="0.05787223"/>
    <att type="integer" name="Degree" value="87"/>
    <att type="integer" name="Eccentricity" value="8"/>
    <att type="integer" name="EdgeCount" value="87"/>
    <att type="integer" name="Indegree" value="42"/>
    <att type="boolean" name="IsSingleNode" value="false"/>
    <att type="real" name="NeighborhoodConnectivity" value="70.73563218390805"/>
    <att type="string" name="Node" value="LEF1"/>
    <att type="integer" name="Outdegree" value="45"/>
    <att type="integer" name="PartnerOfMultiEdgedNodePairs" value="0"/>
    <att type="integer" name="SelfLoops" value="0"/>
    <att type="real" name="Stress" value="43774.0"/>
    <att type="string" name="canonicalName" value="LEF1"/>
    <att type="list" name="cytoscape.alias.list">
      <att type="string" name="cytoscape.alias.list" value="LEF1"/>
    </att>
    <graphics type="TRIANGLE" h="40.0" w="40.0" x="1042.5" y="431.0" fill="#33ff33" width="1" outline="#666666"/>
  </node>
  <node label="MLL" id="-1278">
    <att type="integer" name="Anno" value="1"/>
    <att type="real" name="AverageShortestPathLength" value="0.0"/>
    <att type="real" name="BetweennessCentrality" value="0.0"/>
    <att type="real" name="ClosenessCentrality" value="0.0"/>
    <att type="real" name="ClusteringCoefficient" value="0.06386555"/>
    <att type="integer" name="Degree" value="35"/>
    <att type="integer" name="Eccentricity" value="0"/>
    <att type="integer" name="EdgeCount" value="35"/>
    <att type="integer" name="Indegree" value="35"/>
    <att type="boolean" name="IsSingleNode" value="false"/>
    <att type="real" name="NeighborhoodConnectivity" value="108.54285714285714"/>
    <att type="string" name="Node" value="MLL"/>
    <att type="integer" name="Outdegree" value="0"/>
    <att type="integer" name="PartnerOfMultiEdgedNodePairs" value="0"/>
    <att type="integer" name="SelfLoops" value="0"/>
    <att type="real" name="Stress" value="0.0"/>
    <att type="string" name="canonicalName" value="MLL"/>
    <att type="list" name="cytoscape.alias.list">
      <att type="string" name="cytoscape.alias.list" value="MLL"/>
    </att>
    <graphics type="ELLIPSE" h="40.0" w="40.0" x="1300.0" y="474.0" fill="#66ccff" width="1" outline="#666666"/>
  </node>
  <node label="NHP2L1" id="-1277">
    <att type="integer" name="Anno" value="1"/>
    <att type="real" name="AverageShortestPathLength" value="0.0"/>
    <att type="real" name="BetweennessCentrality" value="0.0"/>
    <att type="real" name="ClosenessCentrality" value="0.0"/>
    <att type="real" name="ClusteringCoefficient" value="0.0"/>
    <att type="integer" name="Degree" value="7"/>
    <att type="integer" name="Eccentricity" value="0"/>
    <att type="integer" name="EdgeCount" value="7"/>
    <att type="integer" name="Indegree" value="7"/>
    <att type="boolean" name="IsSingleNode" value="false"/>
    <att type="real" name="NeighborhoodConnectivity" value="56.142857142857146"/>
    <att type="string" name="Node" value="NHP2L1"/>
    <att type="integer" name="Outdegree" value="0"/>
    <att type="integer" name="PartnerOfMultiEdgedNodePairs" value="0"/>
    <att type="integer" name="SelfLoops" value="0"/>
    <att type="real" name="Stress" value="0.0"/>
    <att type="string" name="canonicalName" value="NHP2L1"/>
    <att type="list" name="cytoscape.alias.list">
      <att type="string" name="cytoscape.alias.list" value="NHP2L1"/>
    </att>
    <graphics type="ELLIPSE" h="40.0" w="40.0" x="777.0" y="1278.0" fill="#66ccff" width="1" outline="#666666"/>
  </node>
  <node label="PLA2G4A" id="-1276">
    <att type="integer" name="Anno" value="1"/>
    <att type="real" name="AverageShortestPathLength" value="0.0"/>
    <att type="real" name="BetweennessCentrality" value="0.0"/>
    <att type="real" name="ClosenessCentrality" value="0.0"/>
    <att type="real" name="ClusteringCoefficient" value="0.01600985"/>
    <att type="integer" name="Degree" value="29"/>
    <att type="integer" name="Eccentricity" value="0"/>
    <att type="integer" name="EdgeCount" value="29"/>
    <att type="integer" name="Indegree" value="29"/>
    <att type="boolean" name="IsSingleNode" value="false"/>
    <att type="real" name="NeighborhoodConnectivity" value="124.55172413793103"/>
    <att type="string" name="Node" value="PLA2G4A"/>
    <att type="integer" name="Outdegree" value="0"/>
    <att type="integer" name="PartnerOfMultiEdgedNodePairs" value="0"/>
    <att type="integer" name="SelfLoops" value="0"/>
    <att type="real" name="Stress" value="0.0"/>
    <att type="string" name="canonicalName" value="PLA2G4A"/>
    <att type="list" name="cytoscape.alias.list">
      <att type="string" name="cytoscape.alias.list" value="PLA2G4A"/>
    </att>
    <graphics type="ELLIPSE" h="40.0" w="40.0" x="871.0" y="595.0" fill="#66ccff" width="1" outline="#666666"/>
  </node>
  <node label="QTRT1" id="-1275">
    <att type="integer" name="Anno" value="1"/>
    <att type="real" name="AverageShortestPathLength" value="0.0"/>
    <att type="real" name="BetweennessCentrality" value="0.0"/>
    <att type="real" name="ClosenessCentrality" value="0.0"/>
    <att type="real" name="ClusteringCoefficient" value="0.02380952"/>
    <att type="integer" name="Degree" value="7"/>
    <att type="integer" name="Eccentricity" value="0"/>
    <att type="integer" name="EdgeCount" value="7"/>
    <att type="integer" name="Indegree" value="7"/>
    <att type="boolean" name="IsSingleNode" value="false"/>
    <att type="real" name="NeighborhoodConnectivity" value="103.57142857142857"/>
    <att type="string" name="Node" value="QTRT1"/>
    <att type="integer" name="Outdegree" value="0"/>
    <att type="integer" name="PartnerOfMultiEdgedNodePairs" value="0"/>
    <att type="integer" name="SelfLoops" value="0"/>
    <att type="real" name="Stress" value="0.0"/>
    <att type="string" name="canonicalName" value="QTRT1"/>
    <att type="list" name="cytoscape.alias.list">
      <att type="string" name="cytoscape.alias.list" value="QTRT1"/>
    </att>
    <graphics type="ELLIPSE" h="40.0" w="40.0" x="1100.0" y="713.0" fill="#66ccff" width="1" outline="#666666"/>
  </node>
  <node label="RNF125" id="-1274">
    <att type="integer" name="Anno" value="1"/>
    <att type="real" name="AverageShortestPathLength" value="0.0"/>
    <att type="real" name="BetweennessCentrality" value="0.0"/>
    <att type="real" name="ClosenessCentrality" value="0.0"/>
    <att type="real" name="ClusteringCoefficient" value="0.10714286"/>
    <att type="integer" name="Degree" value="8"/>
    <att type="integer" name="Eccentricity" value="0"/>
    <att type="integer" name="EdgeCount" value="8"/>
    <att type="integer" name="Indegree" value="8"/>
    <att type="boolean" name="IsSingleNode" value="false"/>
    <att type="real" name="NeighborhoodConnectivity" value="92.25"/>
    <att type="string" name="Node" value="RNF125"/>
    <att type="integer" name="Outdegree" value="0"/>
    <att type="integer" name="PartnerOfMultiEdgedNodePairs" value="0"/>
    <att type="integer" name="SelfLoops" value="0"/>
    <att type="real" name="Stress" value="0.0"/>
    <att type="string" name="canonicalName" value="RNF125"/>
    <att type="list" name="cytoscape.alias.list">
      <att type="string" name="cytoscape.alias.list" value="RNF125"/>
    </att>
    <graphics type="ELLIPSE" h="40.0" w="40.0" x="914.0" y="1362.0" fill="#66ccff" width="1" outline="#666666"/>
  </node>
  <node label="RPIA" id="-1273">
    <att type="integer" name="Anno" value="1"/>
    <att type="real" name="AverageShortestPathLength" value="0.0"/>
    <att type="real" name="BetweennessCentrality" value="0.0"/>
    <att type="real" name="ClosenessCentrality" value="0.0"/>
    <att type="real" name="ClusteringCoefficient" value="0.025"/>
    <att type="integer" name="Degree" value="16"/>
    <att type="integer" name="Eccentricity" value="0"/>
    <att type="integer" name="EdgeCount" value="16"/>
    <att type="integer" name="Indegree" value="16"/>
    <att type="boolean" name="IsSingleNode" value="false"/>
    <att type="real" name="NeighborhoodConnectivity" value="125.8125"/>
    <att type="string" name="Node" value="RPIA"/>
    <att type="integer" name="Outdegree" value="0"/>
    <att type="integer" name="PartnerOfMultiEdgedNodePairs" value="0"/>
    <att type="integer" name="SelfLoops" value="0"/>
    <att type="real" name="Stress" value="0.0"/>
    <att type="string" name="canonicalName" value="RPIA"/>
    <att type="list" name="cytoscape.alias.list">
      <att type="string" name="cytoscape.alias.list" value="RPIA"/>
    </att>
    <graphics type="ELLIPSE" h="40.0" w="40.0" x="773.0" y="1158.0" fill="#66ccff" width="1" outline="#666666"/>
  </node>
  <node label="RREB1" id="-1272">
    <att type="integer" name="Anno" value="2"/>
    <att type="real" name="AverageShortestPathLength" value="2.83836207"/>
    <att type="real" name="BetweennessCentrality" value="0.00386453"/>
    <att type="real" name="ClosenessCentrality" value="0.35231587"/>
    <att type="real" name="ClusteringCoefficient" value="0.07179487"/>
    <att type="integer" name="Degree" value="67"/>
    <att type="integer" name="Eccentricity" value="8"/>
    <att type="integer" name="EdgeCount" value="67"/>
    <att type="integer" name="Indegree" value="45"/>
    <att type="boolean" name="IsSingleNode" value="false"/>
    <att type="real" name="NeighborhoodConnectivity" value="97.5"/>
    <att type="string" name="Node" value="RREB1"/>
    <att type="integer" name="Outdegree" value="22"/>
    <att type="integer" name="PartnerOfMultiEdgedNodePairs" value="1"/>
    <att type="integer" name="SelfLoops" value="0"/>
    <att type="real" name="Stress" value="28703.0"/>
    <att type="string" name="canonicalName" value="RREB1"/>
    <att type="list" name="cytoscape.alias.list">
      <att type="string" name="cytoscape.alias.list" value="RREB1"/>
    </att>
    <graphics type="TRIANGLE" h="40.0" w="40.0" x="1123.0" y="817.0" fill="#33ff33" width="1" outline="#666666"/>
  </node>
  <node label="RRP15" id="-1271">
    <att type="integer" name="Anno" value="1"/>
    <att type="real" name="AverageShortestPathLength" value="0.0"/>
    <att type="real" name="BetweennessCentrality" value="0.0"/>
    <att type="real" name="ClosenessCentrality" value="0.0"/>
    <att type="real" name="ClusteringCoefficient" value="0.02380952"/>
    <att type="integer" name="Degree" value="7"/>
    <att type="integer" name="Eccentricity" value="0"/>
    <att type="integer" name="EdgeCount" value="7"/>
    <att type="integer" name="Indegree" value="7"/>
    <att type="boolean" name="IsSingleNode" value="false"/>
    <att type="real" name="NeighborhoodConnectivity" value="107.0"/>
    <att type="string" name="Node" value="RRP15"/>
    <att type="integer" name="Outdegree" value="0"/>
    <att type="integer" name="PartnerOfMultiEdgedNodePairs" value="0"/>
    <att type="integer" name="SelfLoops" value="0"/>
    <att type="real" name="Stress" value="0.0"/>
    <att type="string" name="canonicalName" value="RRP15"/>
    <att type="list" name="cytoscape.alias.list">
      <att type="string" name="cytoscape.alias.list" value="RRP15"/>
    </att>
    <graphics type="ELLIPSE" h="40.0" w="40.0" x="816.0" y="1247.0" fill="#66ccff" width="1" outline="#666666"/>
  </node>
  <node label="RUVBL1" id="-1270">
    <att type="integer" name="Anno" value="1"/>
    <att type="real" name="AverageShortestPathLength" value="0.0"/>
    <att type="real" name="BetweennessCentrality" value="0.0"/>
    <att type="real" name="ClosenessCentrality" value="0.0"/>
    <att type="real" name="ClusteringCoefficient" value="0.04761905"/>
    <att type="integer" name="Degree" value="15"/>
    <att type="integer" name="Eccentricity" value="0"/>
    <att type="integer" name="EdgeCount" value="15"/>
    <att type="integer" name="Indegree" value="15"/>
    <att type="boolean" name="IsSingleNode" value="false"/>
    <att type="real" name="NeighborhoodConnectivity" value="121.0"/>
    <att type="string" name="Node" value="RUVBL1"/>
    <att type="integer" name="Outdegree" value="0"/>
    <att type="integer" name="PartnerOfMultiEdgedNodePairs" value="0"/>
    <att type="integer" name="SelfLoops" value="0"/>
    <att type="real" name="Stress" value="0.0"/>
    <att type="string" name="canonicalName" value="RUVBL1"/>
    <att type="list" name="cytoscape.alias.list">
      <att type="string" name="cytoscape.alias.list" value="RUVBL1"/>
    </att>
    <graphics type="ELLIPSE" h="40.0" w="40.0" x="910.0" y="680.0" fill="#66ccff" width="1" outline="#666666"/>
  </node>
  <node label="SERPINH1" id="-1269">
    <att type="integer" name="Anno" value="1"/>
    <att type="real" name="AverageShortestPathLength" value="0.0"/>
    <att type="real" name="BetweennessCentrality" value="0.0"/>
    <att type="real" name="ClosenessCentrality" value="0.0"/>
    <att type="real" name="ClusteringCoefficient" value="0.05714286"/>
    <att type="integer" name="Degree" value="15"/>
    <att type="integer" name="Eccentricity" value="0"/>
    <att type="integer" name="EdgeCount" value="15"/>
    <att type="integer" name="Indegree" value="15"/>
    <att type="boolean" name="IsSingleNode" value="false"/>
    <att type="real" name="NeighborhoodConnectivity" value="143.4"/>
    <att type="string" name="Node" value="SERPINH1"/>
    <att type="integer" name="Outdegree" value="0"/>
    <att type="integer" name="PartnerOfMultiEdgedNodePairs" value="0"/>
    <att type="integer" name="SelfLoops" value="0"/>
    <att type="real" name="Stress" value="0.0"/>
    <att type="string" name="canonicalName" value="SERPINH1"/>
    <att type="list" name="cytoscape.alias.list">
      <att type="string" name="cytoscape.alias.list" value="SERPINH1"/>
    </att>
    <graphics type="ELLIPSE" h="40.0" w="40.0" x="1011.0" y="1367.0" fill="#66ccff" width="1" outline="#666666"/>
  </node>
  <node label="SLC16A1" id="-1268">
    <att type="integer" name="Anno" value="1"/>
    <att type="real" name="AverageShortestPathLength" value="0.0"/>
    <att type="real" name="BetweennessCentrality" value="0.0"/>
    <att type="real" name="ClosenessCentrality" value="0.0"/>
    <att type="real" name="ClusteringCoefficient" value="0.03296703"/>
    <att type="integer" name="Degree" value="14"/>
    <att type="integer" name="Eccentricity" value="0"/>
    <att type="integer" name="EdgeCount" value="14"/>
    <att type="integer" name="Indegree" value="14"/>
    <att type="boolean" name="IsSingleNode" value="false"/>
    <att type="real" name="NeighborhoodConnectivity" value="145.5"/>
    <att type="string" name="Node" value="SLC16A1"/>
    <att type="integer" name="Outdegree" value="0"/>
    <att type="integer" name="PartnerOfMultiEdgedNodePairs" value="0"/>
    <att type="integer" name="SelfLoops" value="0"/>
    <att type="real" name="Stress" value="0.0"/>
    <att type="string" name="canonicalName" value="SLC16A1"/>
    <att type="list" name="cytoscape.alias.list">
      <att type="string" name="cytoscape.alias.list" value="SLC16A1"/>
    </att>
    <graphics type="ELLIPSE" h="40.0" w="40.0" x="652.0" y="1293.0" fill="#66ccff" width="1" outline="#666666"/>
  </node>
  <node label="SLK" id="-1267">
    <att type="integer" name="Anno" value="1"/>
    <att type="real" name="AverageShortestPathLength" value="0.0"/>
    <att type="real" name="BetweennessCentrality" value="0.0"/>
    <att type="real" name="ClosenessCentrality" value="0.0"/>
    <att type="real" name="ClusteringCoefficient" value="0.01785714"/>
    <att type="integer" name="Degree" value="8"/>
    <att type="integer" name="Eccentricity" value="0"/>
    <att type="integer" name="EdgeCount" value="8"/>
    <att type="integer" name="Indegree" value="8"/>
    <att type="boolean" name="IsSingleNode" value="false"/>
    <att type="real" name="NeighborhoodConnectivity" value="77.875"/>
    <att type="string" name="Node" value="SLK"/>
    <att type="integer" name="Outdegree" value="0"/>
    <att type="integer" name="PartnerOfMultiEdgedNodePairs" value="0"/>
    <att type="integer" name="SelfLoops" value="0"/>
    <att type="real" name="Stress" value="0.0"/>
    <att type="string" name="canonicalName" value="SLK"/>
    <att type="list" name="cytoscape.alias.list">
      <att type="string" name="cytoscape.alias.list" value="SLK"/>
    </att>
    <graphics type="ELLIPSE" h="40.0" w="40.0" x="741.0" y="933.0" fill="#66ccff" width="1" outline="#666666"/>
  </node>
  <node label="SOX9" id="-1266">
    <att type="integer" name="Anno" value="2"/>
    <att type="real" name="AverageShortestPathLength" value="2.73922414"/>
    <att type="real" name="BetweennessCentrality" value="0.00462913"/>
    <att type="real" name="ClosenessCentrality" value="0.36506688"/>
    <att type="real" name="ClusteringCoefficient" value="0.05477528"/>
    <att type="integer" name="Degree" value="89"/>
    <att type="integer" name="Eccentricity" value="8"/>
    <att type="integer" name="EdgeCount" value="89"/>
    <att type="integer" name="Indegree" value="35"/>
    <att type="boolean" name="IsSingleNode" value="false"/>
    <att type="real" name="NeighborhoodConnectivity" value="68.34831460674157"/>
    <att type="string" name="Node" value="SOX9"/>
    <att type="integer" name="Outdegree" value="54"/>
    <att type="integer" name="PartnerOfMultiEdgedNodePairs" value="0"/>
    <att type="integer" name="SelfLoops" value="0"/>
    <att type="real" name="Stress" value="37522.0"/>
    <att type="string" name="canonicalName" value="SOX9"/>
    <att type="list" name="cytoscape.alias.list">
      <att type="string" name="cytoscape.alias.list" value="SOX9"/>
    </att>
    <graphics type="TRIANGLE" h="40.0" w="40.0" x="1060.0" y="739.0" fill="#33ff33" width="1" outline="#666666"/>
  </node>
  <node label="SYNRG" id="-1265">
    <att type="integer" name="Anno" value="1"/>
    <att type="real" name="AverageShortestPathLength" value="0.0"/>
    <att type="real" name="BetweennessCentrality" value="0.0"/>
    <att type="real" name="ClosenessCentrality" value="0.0"/>
    <att type="real" name="ClusteringCoefficient" value="0.0"/>
    <att type="integer" name="Degree" value="5"/>
    <att type="integer" name="Eccentricity" value="0"/>
    <att type="integer" name="EdgeCount" value="5"/>
    <att type="integer" name="Indegree" value="5"/>
    <att type="boolean" name="IsSingleNode" value="false"/>
    <att type="real" name="NeighborhoodConnectivity" value="82.6"/>
    <att type="string" name="Node" value="SYNRG"/>
    <att type="integer" name="Outdegree" value="0"/>
    <att type="integer" name="PartnerOfMultiEdgedNodePairs" value="0"/>
    <att type="integer" name="SelfLoops" value="0"/>
    <att type="real" name="Stress" value="0.0"/>
    <att type="string" name="canonicalName" value="SYNRG"/>
    <att type="list" name="cytoscape.alias.list">
      <att type="string" name="cytoscape.alias.list" value="SYNRG"/>
    </att>
    <graphics type="ELLIPSE" h="40.0" w="40.0" x="1276.0" y="1527.0" fill="#66ccff" width="1" outline="#666666"/>
  </node>
  <node label="TGFB1" id="-1264">
    <att type="integer" name="Anno" value="1"/>
    <att type="real" name="AverageShortestPathLength" value="0.0"/>
    <att type="real" name="BetweennessCentrality" value="0.0"/>
    <att type="real" name="ClosenessCentrality" value="0.0"/>
    <att type="real" name="ClusteringCoefficient" value="0.0597148"/>
    <att type="integer" name="Degree" value="34"/>
    <att type="integer" name="Eccentricity" value="0"/>
    <att type="integer" name="EdgeCount" value="34"/>
    <att type="integer" name="Indegree" value="34"/>
    <att type="boolean" name="IsSingleNode" value="false"/>
    <att type="real" name="NeighborhoodConnectivity" value="111.3529411764706"/>
    <att type="string" name="Node" value="TGFB1"/>
    <att type="integer" name="Outdegree" value="0"/>
    <att type="integer" name="PartnerOfMultiEdgedNodePairs" value="0"/>
    <att type="integer" name="SelfLoops" value="0"/>
    <att type="real" name="Stress" value="0.0"/>
    <att type="string" name="canonicalName" value="TGFB1"/>
    <att type="list" name="cytoscape.alias.list">
      <att type="string" name="cytoscape.alias.list" value="TGFB1"/>
    </att>
    <graphics type="ELLIPSE" h="40.0" w="40.0" x="1206.0" y="1154.0" fill="#66ccff" width="1" outline="#666666"/>
  </node>
  <node label="WIPI1" id="-1263">
    <att type="integer" name="Anno" value="1"/>
    <att type="real" name="AverageShortestPathLength" value="0.0"/>
    <att type="real" name="BetweennessCentrality" value="0.0"/>
    <att type="real" name="ClosenessCentrality" value="0.0"/>
    <att type="real" name="ClusteringCoefficient" value="0.01666667"/>
    <att type="integer" name="Degree" value="21"/>
    <att type="integer" name="Eccentricity" value="0"/>
    <att type="integer" name="EdgeCount" value="21"/>
    <att type="integer" name="Indegree" value="21"/>
    <att type="boolean" name="IsSingleNode" value="false"/>
    <att type="real" name="NeighborhoodConnectivity" value="110.0"/>
    <att type="string" name="Node" value="WIPI1"/>
    <att type="integer" name="Outdegree" value="0"/>
    <att type="integer" name="PartnerOfMultiEdgedNodePairs" value="0"/>
    <att type="integer" name="SelfLoops" value="0"/>
    <att type="real" name="Stress" value="0.0"/>
    <att type="string" name="canonicalName" value="WIPI1"/>
    <att type="list" name="cytoscape.alias.list">
      <att type="string" name="cytoscape.alias.list" value="WIPI1"/>
    </att>
    <graphics type="ELLIPSE" h="40.0" w="40.0" x="1332.0" y="576.0" fill="#66ccff" width="1" outline="#666666"/>
  </node>
  <node label="ARNTL2" id="-1262">
    <att type="integer" name="Anno" value="2"/>
    <att type="real" name="AverageShortestPathLength" value="3.09518717"/>
    <att type="real" name="BetweennessCentrality" value="1.2094E-4"/>
    <att type="real" name="ClosenessCentrality" value="0.32308224"/>
    <att type="real" name="ClusteringCoefficient" value="0.01311475"/>
    <att type="integer" name="Degree" value="61"/>
    <att type="integer" name="Eccentricity" value="9"/>
    <att type="integer" name="EdgeCount" value="61"/>
    <att type="integer" name="Indegree" value="3"/>
    <att type="boolean" name="IsSingleNode" value="false"/>
    <att type="real" name="NeighborhoodConnectivity" value="33.885245901639344"/>
    <att type="string" name="Node" value="ARNTL2"/>
    <att type="integer" name="Outdegree" value="58"/>
    <att type="integer" name="PartnerOfMultiEdgedNodePairs" value="0"/>
    <att type="integer" name="SelfLoops" value="0"/>
    <att type="real" name="Stress" value="758.0"/>
    <att type="string" name="canonicalName" value="ARNTL2"/>
    <att type="list" name="cytoscape.alias.list">
      <att type="string" name="cytoscape.alias.list" value="ARNTL2"/>
    </att>
    <graphics type="TRIANGLE" h="40.0" w="40.0" x="1078.0" y="1147.0" fill="#33ff33" width="1" outline="#666666"/>
  </node>
  <node label="ASCL1" id="-1261">
    <att type="integer" name="Anno" value="2"/>
    <att type="real" name="AverageShortestPathLength" value="2.14316469"/>
    <att type="real" name="BetweennessCentrality" value="0.0"/>
    <att type="real" name="ClosenessCentrality" value="0.4665997"/>
    <att type="real" name="ClusteringCoefficient" value="0.01486654"/>
    <att type="integer" name="Degree" value="180"/>
    <att type="integer" name="Eccentricity" value="7"/>
    <att type="integer" name="EdgeCount" value="180"/>
    <att type="integer" name="Indegree" value="0"/>
    <att type="boolean" name="IsSingleNode" value="false"/>
    <att type="real" name="NeighborhoodConnectivity" value="38.27777777777778"/>
    <att type="string" name="Node" value="ASCL1"/>
    <att type="integer" name="Outdegree" value="180"/>
    <att type="integer" name="PartnerOfMultiEdgedNodePairs" value="0"/>
    <att type="integer" name="SelfLoops" value="0"/>
    <att type="real" name="Stress" value="0.0"/>
    <att type="string" name="canonicalName" value="ASCL1"/>
    <att type="list" name="cytoscape.alias.list">
      <att type="string" name="cytoscape.alias.list" value="ASCL1"/>
    </att>
    <graphics type="TRIANGLE" h="40.0" w="40.0" x="1486.0" y="1151.0" fill="#33ff33" width="1" outline="#666666"/>
  </node>
  <node label="ATF1" id="-1260">
    <att type="integer" name="Anno" value="2"/>
    <att type="real" name="AverageShortestPathLength" value="2.73548387"/>
    <att type="real" name="BetweennessCentrality" value="6.689E-5"/>
    <att type="real" name="ClosenessCentrality" value="0.36556604"/>
    <att type="real" name="ClusteringCoefficient" value="0.02485876"/>
    <att type="integer" name="Degree" value="60"/>
    <att type="integer" name="Eccentricity" value="7"/>
    <att type="integer" name="EdgeCount" value="60"/>
[truncated: 8,344,211 more chars]
