# Supplementary material for: Reconstruction of temporal activity of microRNAs from gene expression data in breast cancer cell line
Source: BMC Genomics. 2015 Dec 18;16:1077. doi: 10.1186/s12864-015-2260-3 (PMC4712512; doi:10.1186/s12864-015-2260-3)
Supplement: Additional file 3: — The integrated network as a cytoscape file (.cys file) is provided, which can be opened locally by a reader for interactive exploration. (DOC 21 kb) [file 12864_2015_2260_MOESM3_ESM.doc › CytoscapeSession-2014_03_31-19_36/cysession.xml]

<?xml version="1.0" encoding="UTF-8" standalone="yes"?>
<cysession xmlns:xlink="http://www.w3.org/1999/xlink" xmlns:xsi="http://www.w3.org/2001/XMLSchema-instance" documentVersion="0.9" id="CytoscapeSession-2014_03_31-19_36">
    <sessionNote>You can add note for this session here.</sessionNote>
    <sessionState>
        <desktop>
            <desktopSize height="1186" width="1936"/>
            <networkFrames>
                <networkFrame y="0" x="0" height="726" width="1631" frameID="Integrated_network_without_PPI_interactions_10MAR2014.txt"/>
            </networkFrames>
        </desktop>
        <server>
            <ontologyServer/>
        </server>
        <cytopanels>
            <cytopanel id="CytoPanel1">
                <panelState>dock</panelState>
                <selectedPanel>1</selectedPanel>
                <panels>
                    <panel id="test"/>
                </panels>
            </cytopanel>
            <cytopanel id="CytoPanel2">
                <panelState>dock</panelState>
                <selectedPanel>0</selectedPanel>
                <panels>
                    <panel id="test"/>
                </panels>
            </cytopanel>
            <cytopanel id="CytoPanel3">
                <panelState>hide</panelState>
                <selectedPanel>-1</selectedPanel>
                <panels>
                    <panel id="test"/>
                </panels>
            </cytopanel>
        </cytopanels>
    </sessionState>
    <networkTree>
        <network visualStyle="default" viewAvailable="true" id="Integrated_network_without_PPI_interactions_10MAR2014.txt" filename="Integrated_network_without_PPI_interactions_10MAR2014.txt.xgmml">
            <parent id="Network Root"/>
        </network>
        <network visualStyle="default" viewAvailable="false" id="Network Root" filename="Network Root.xgmml">
            <parent id="NULL"/>
            <child id="Integrated_network_without_PPI_interactions_10MAR2014.txt"/>
        </network>
    </networkTree>
</cysession>
