# Supplementary material for: Reconstruction of temporal activity of microRNAs from gene expression data in breast cancer cell line
Source: BMC Genomics. 2015 Dec 18;16:1077. doi: 10.1186/s12864-015-2260-3 (PMC4712512; doi:10.1186/s12864-015-2260-3)
Supplement: Additional file 3: — The integrated network as a cytoscape file (.cys file) is provided, which can be opened locally by a reader for interactive exploration. (DOC 21 kb) [file 12864_2015_2260_MOESM3_ESM.doc › CytoscapeSession-2014_03_31-19_36/session_vizmap.props]

#This file specifies visual mappings for Cytoscape and has been automatically generated.
# WARNING: any changes you make to this file while Cytoscape is running may be overwritten.
# Any changes may make these visual mappings unreadable.
# Please make sure you know what you are doing before modifying this file by hand.
#
#Mon Mar 31 19:36:56 CEST 2014
edgeAppearanceCalculator.Minimal.defaultEdgeColor=51,51,51
edgeAppearanceCalculator.Minimal.defaultEdgeFont=SanSerif,plain,10
edgeAppearanceCalculator.Minimal.defaultEdgeFontSize=10.0
edgeAppearanceCalculator.Minimal.defaultEdgeLabel=
edgeAppearanceCalculator.Minimal.defaultEdgeLabelColor=0,0,0
edgeAppearanceCalculator.Minimal.defaultEdgeLabelOpacity=255.0
edgeAppearanceCalculator.Minimal.defaultEdgeLabelPosition=C,C,c,0.00,0.00
edgeAppearanceCalculator.Minimal.defaultEdgeLabelWidth=100.0
edgeAppearanceCalculator.Minimal.defaultEdgeLineStyle=SOLID
edgeAppearanceCalculator.Minimal.defaultEdgeLineWidth=4.0
edgeAppearanceCalculator.Minimal.defaultEdgeOpacity=255.0
edgeAppearanceCalculator.Minimal.defaultEdgeSourceArrowColor=0,0,0
edgeAppearanceCalculator.Minimal.defaultEdgeSourceArrowOpacity=255.0
edgeAppearanceCalculator.Minimal.defaultEdgeSourceArrowShape=NONE
edgeAppearanceCalculator.Minimal.defaultEdgeTargetArrowColor=0,0,0
edgeAppearanceCalculator.Minimal.defaultEdgeTargetArrowOpacity=255.0
edgeAppearanceCalculator.Minimal.defaultEdgeTargetArrowShape=NONE
edgeAppearanceCalculator.Minimal.defaultEdgeToolTip=
edgeAppearanceCalculator.Nested\ Network\ Style.defaultEdgeColor=51,51,51
edgeAppearanceCalculator.Nested\ Network\ Style.defaultEdgeFont=SanSerif,plain,10
edgeAppearanceCalculator.Nested\ Network\ Style.defaultEdgeFontSize=10.0
edgeAppearanceCalculator.Nested\ Network\ Style.defaultEdgeLabel=
edgeAppearanceCalculator.Nested\ Network\ Style.defaultEdgeLabelColor=0,0,0
edgeAppearanceCalculator.Nested\ Network\ Style.defaultEdgeLabelOpacity=255.0
edgeAppearanceCalculator.Nested\ Network\ Style.defaultEdgeLabelPosition=C,C,c,0.00,0.00
edgeAppearanceCalculator.Nested\ Network\ Style.defaultEdgeLabelWidth=100.0
edgeAppearanceCalculator.Nested\ Network\ Style.defaultEdgeLineStyle=SOLID
edgeAppearanceCalculator.Nested\ Network\ Style.defaultEdgeLineWidth=2.0
edgeAppearanceCalculator.Nested\ Network\ Style.defaultEdgeOpacity=255.0
edgeAppearanceCalculator.Nested\ Network\ Style.defaultEdgeSourceArrowColor=0,0,0
edgeAppearanceCalculator.Nested\ Network\ Style.defaultEdgeSourceArrowOpacity=255.0
edgeAppearanceCalculator.Nested\ Network\ Style.defaultEdgeSourceArrowShape=NONE
edgeAppearanceCalculator.Nested\ Network\ Style.defaultEdgeTargetArrowColor=0,0,0
edgeAppearanceCalculator.Nested\ Network\ Style.defaultEdgeTargetArrowOpacity=255.0
edgeAppearanceCalculator.Nested\ Network\ Style.defaultEdgeTargetArrowShape=NONE
edgeAppearanceCalculator.Nested\ Network\ Style.defaultEdgeToolTip=
edgeAppearanceCalculator.Nested\ Network\ Style.nodeSizeLocked=true
edgeAppearanceCalculator.Sample1.defaultEdgeColor=0,0,0
edgeAppearanceCalculator.Sample1.defaultEdgeFont=Default,plain,10
edgeAppearanceCalculator.Sample1.defaultEdgeFontSize=10.0
edgeAppearanceCalculator.Sample1.defaultEdgeLabel=
edgeAppearanceCalculator.Sample1.defaultEdgeLabelColor=0,0,0
edgeAppearanceCalculator.Sample1.defaultEdgeLabelOpacity=255.0
edgeAppearanceCalculator.Sample1.defaultEdgeLabelPosition=C,C,c,0.00,0.00
edgeAppearanceCalculator.Sample1.defaultEdgeLabelWidth=100.0
edgeAppearanceCalculator.Sample1.defaultEdgeLineStyle=SOLID
edgeAppearanceCalculator.Sample1.defaultEdgeLineWidth=1.0
edgeAppearanceCalculator.Sample1.defaultEdgeOpacity=255.0
edgeAppearanceCalculator.Sample1.defaultEdgeSourceArrowColor=0,0,0
edgeAppearanceCalculator.Sample1.defaultEdgeSourceArrowOpacity=255.0
edgeAppearanceCalculator.Sample1.defaultEdgeSourceArrowShape=NONE
edgeAppearanceCalculator.Sample1.defaultEdgeTargetArrowColor=0,0,0
edgeAppearanceCalculator.Sample1.defaultEdgeTargetArrowOpacity=255.0
edgeAppearanceCalculator.Sample1.defaultEdgeTargetArrowShape=NONE
edgeAppearanceCalculator.Sample1.defaultEdgeToolTip=
edgeAppearanceCalculator.Sample1.edgeColorCalculator=BasicDiscrete
edgeAppearanceCalculator.Sample1.edgeLabelCalculator=EdgeLabel
edgeAppearanceCalculator.Sample1.edgeLineStyleCalculator=Sample1-Edge Line Style-Discrete Mapper
edgeAppearanceCalculator.Sample1.nodeSizeLocked=true
edgeAppearanceCalculator.Solid.defaultEdgeColor=204,204,204
edgeAppearanceCalculator.Solid.defaultEdgeFont=SanSerif,plain,10
edgeAppearanceCalculator.Solid.defaultEdgeFontSize=10.0
edgeAppearanceCalculator.Solid.defaultEdgeLabel=
edgeAppearanceCalculator.Solid.defaultEdgeLabelColor=102,102,102
edgeAppearanceCalculator.Solid.defaultEdgeLabelOpacity=190.0
edgeAppearanceCalculator.Solid.defaultEdgeLabelPosition=C,C,c,0.00,0.00
edgeAppearanceCalculator.Solid.defaultEdgeLabelWidth=100.0
edgeAppearanceCalculator.Solid.defaultEdgeLineStyle=SOLID
edgeAppearanceCalculator.Solid.defaultEdgeLineWidth=12.0
edgeAppearanceCalculator.Solid.defaultEdgeOpacity=255.0
edgeAppearanceCalculator.Solid.defaultEdgeSourceArrowColor=0,0,0
edgeAppearanceCalculator.Solid.defaultEdgeSourceArrowOpacity=255.0
edgeAppearanceCalculator.Solid.defaultEdgeSourceArrowShape=NONE
edgeAppearanceCalculator.Solid.defaultEdgeTargetArrowColor=0,0,0
edgeAppearanceCalculator.Solid.defaultEdgeTargetArrowOpacity=255.0
edgeAppearanceCalculator.Solid.defaultEdgeTargetArrowShape=NONE
edgeAppearanceCalculator.Solid.defaultEdgeToolTip=
edgeAppearanceCalculator.Solid.edgeLabelCalculator=Solid-Edge Label-Passthrough Mapper
edgeAppearanceCalculator.Solid.nodeSizeLocked=true
edgeAppearanceCalculator.Universe.defaultEdgeColor=255,255,255
edgeAppearanceCalculator.Universe.defaultEdgeFont=SanSerif,plain,10
edgeAppearanceCalculator.Universe.defaultEdgeFontSize=10.0
edgeAppearanceCalculator.Universe.defaultEdgeLabel=
edgeAppearanceCalculator.Universe.defaultEdgeLabelColor=0,0,0
edgeAppearanceCalculator.Universe.defaultEdgeLabelOpacity=255.0
edgeAppearanceCalculator.Universe.defaultEdgeLabelPosition=C,C,c,0.00,0.00
edgeAppearanceCalculator.Universe.defaultEdgeLabelWidth=100.0
edgeAppearanceCalculator.Universe.defaultEdgeLineStyle=LONG_DASH
edgeAppearanceCalculator.Universe.defaultEdgeLineWidth=3.0
edgeAppearanceCalculator.Universe.defaultEdgeOpacity=100.0
edgeAppearanceCalculator.Universe.defaultEdgeSourceArrowColor=0,0,0
edgeAppearanceCalculator.Universe.defaultEdgeSourceArrowOpacity=255.0
edgeAppearanceCalculator.Universe.defaultEdgeSourceArrowShape=NONE
edgeAppearanceCalculator.Universe.defaultEdgeTargetArrowColor=0,0,0
edgeAppearanceCalculator.Universe.defaultEdgeTargetArrowOpacity=255.0
edgeAppearanceCalculator.Universe.defaultEdgeTargetArrowShape=NONE
edgeAppearanceCalculator.Universe.defaultEdgeToolTip=
edgeAppearanceCalculator.Universe.nodeSizeLocked=true
edgeAppearanceCalculator.default.defaultEdgeColor=0,0,255
edgeAppearanceCalculator.default.defaultEdgeFont=Default,plain,10
edgeAppearanceCalculator.default.defaultEdgeFontSize=10.0
edgeAppearanceCalculator.default.defaultEdgeLabel=
edgeAppearanceCalculator.default.defaultEdgeLabelColor=0,0,0
edgeAppearanceCalculator.default.defaultEdgeLabelOpacity=255.0
edgeAppearanceCalculator.default.defaultEdgeLabelPosition=C,C,c,0.00,0.00
edgeAppearanceCalculator.default.defaultEdgeLabelWidth=100.0
edgeAppearanceCalculator.default.defaultEdgeLineStyle=SOLID
edgeAppearanceCalculator.default.defaultEdgeLineWidth=1.5
edgeAppearanceCalculator.default.defaultEdgeOpacity=255.0
edgeAppearanceCalculator.default.defaultEdgeSourceArrowColor=0,0,0
edgeAppearanceCalculator.default.defaultEdgeSourceArrowOpacity=255.0
edgeAppearanceCalculator.default.defaultEdgeSourceArrowShape=NONE
edgeAppearanceCalculator.default.defaultEdgeTargetArrowColor=0,0,0
edgeAppearanceCalculator.default.defaultEdgeTargetArrowOpacity=255.0
edgeAppearanceCalculator.default.defaultEdgeTargetArrowShape=NONE
edgeAppearanceCalculator.default.defaultEdgeToolTip=
edgeAppearanceCalculator.default.edgeColorCalculator=default-Edge Color-Discrete Mapper
edgeAppearanceCalculator.default.edgeTargetArrowShapeCalculator=default-Edge Target Arrow Shape-Discrete Mapper
edgeAppearanceCalculator.default.nodeSizeLocked=true
edgeColorCalculator.BasicDiscrete.mapping.controller=interaction
edgeColorCalculator.BasicDiscrete.mapping.controllerType=4
edgeColorCalculator.BasicDiscrete.mapping.map.pd=255,0,51
edgeColorCalculator.BasicDiscrete.mapping.map.pp=0,204,0
edgeColorCalculator.BasicDiscrete.mapping.type=DiscreteMapping
edgeColorCalculator.BasicDiscrete.visualPropertyType=EDGE_COLOR
edgeColorCalculator.default-Edge\ Color-Discrete\ Mapper.mapping.controller=ID
edgeColorCalculator.default-Edge\ Color-Discrete\ Mapper.mapping.controllerType=-1
edgeColorCalculator.default-Edge\ Color-Discrete\ Mapper.mapping.map.AHR\ (pp)\ AKIRIN1=0,0,0
edgeColorCalculator.default-Edge\ Color-Discrete\ Mapper.mapping.map.AHR\ (pp)\ CYP1B1=0,0,0
edgeColorCalculator.default-Edge\ Color-Discrete\ Mapper.mapping.map.AHR\ (pp)\ CYR61=0,0,0
edgeColorCalculator.default-Edge\ Color-Discrete\ Mapper.mapping.map.AHR\ (pp)\ DDAH1=0,0,0
edgeColorCalculator.default-Edge\ Color-Discrete\ Mapper.mapping.map.AHR\ (pp)\ EGR4=0,0,0
edgeColorCalculator.default-Edge\ Color-Discrete\ Mapper.mapping.map.AHR\ (pp)\ IGFBP7=0,0,0
edgeColorCalculator.default-Edge\ Color-Discrete\ Mapper.mapping.map.AHR\ (pp)\ KLF6=0,0,0
edgeColorCalculator.default-Edge\ Color-Discrete\ Mapper.mapping.map.AHR\ (pp)\ MAP3K6=0,0,0
edgeColorCalculator.default-Edge\ Color-Discrete\ Mapper.mapping.map.AHR\ (pp)\ RALGPS1=0,0,0
edgeColorCalculator.default-Edge\ Color-Discrete\ Mapper.mapping.map.AHR\ (pp)\ REL=0,0,0
edgeColorCalculator.default-Edge\ Color-Discrete\ Mapper.mapping.map.AHR\ (pp)\ SIX2=0,0,0
edgeColorCalculator.default-Edge\ Color-Discrete\ Mapper.mapping.map.AHR\ (pp)\ SLC25A1=0,0,0
edgeColorCalculator.default-Edge\ Color-Discrete\ Mapper.mapping.map.AHR\ (pp)\ SULT4A1=0,0,0
edgeColorCalculator.default-Edge\ Color-Discrete\ Mapper.mapping.map.AHR\ (pp)\ TMEM53=0,0,0
edgeColorCalculator.default-Edge\ Color-Discrete\ Mapper.mapping.map.AIRE\ (pp)\ CDK19=0,0,0
edgeColorCalculator.default-Edge\ Color-Discrete\ Mapper.mapping.map.AIRE\ (pp)\ DLX2=0,0,0
edgeColorCalculator.default-Edge\ Color-Discrete\ Mapper.mapping.map.AIRE\ (pp)\ PHOX2B=0,0,0
edgeColorCalculator.default-Edge\ Color-Discrete\ Mapper.mapping.map.AIRE\ (pp)\ SOX5=0,0,0
edgeColorCalculator.default-Edge\ Color-Discrete\ Mapper.mapping.map.AIRE\ (pp)\ ZBTB20=0,0,0
edgeColorCalculator.default-Edge\ Color-Discrete\ Mapper.mapping.map.ALX1\ (pp)\ BAZ2B=0,0,0
edgeColorCalculator.default-Edge\ Color-Discrete\ Mapper.mapping.map.ALX1\ (pp)\ DFNB31=0,0,0
edgeColorCalculator.default-Edge\ Color-Discrete\ Mapper.mapping.map.ALX1\ (pp)\ HRH1=0,0,0
edgeColorCalculator.default-Edge\ Color-Discrete\ Mapper.mapping.map.ALX1\ (pp)\ MYH1=0,0,0
edgeColorCalculator.default-Edge\ Color-Discrete\ Mapper.mapping.map.ALX1\ (pp)\ NEUROD6=0,0,0
edgeColorCalculator.default-Edge\ Color-Discrete\ Mapper.mapping.map.ALX1\ (pp)\ PBX1=0,0,0
edgeColorCalculator.default-Edge\ Color-Discrete\ Mapper.mapping.map.ALX1\ (pp)\ PHOX2B=0,0,0
edgeColorCalculator.default-Edge\ Color-Discrete\ Mapper.mapping.map.ALX1\ (pp)\ PKNOX2=0,0,0
edgeColorCalculator.default-Edge\ Color-Discrete\ Mapper.mapping.map.ALX1\ (pp)\ PRDM1=0,0,0
edgeColorCalculator.default-Edge\ Color-Discrete\ Mapper.mapping.map.ALX4\ (pp)\ ABCF2=0,0,0
edgeColorCalculator.default-Edge\ Color-Discrete\ Mapper.mapping.map.ALX4\ (pp)\ ACADVL=0,0,0
edgeColorCalculator.default-Edge\ Color-Discrete\ Mapper.mapping.map.ALX4\ (pp)\ AKAP5=0,0,0
edgeColorCalculator.default-Edge\ Color-Discrete\ Mapper.mapping.map.ALX4\ (pp)\ ATP2B1=0,0,0
edgeColorCalculator.default-Edge\ Color-Discrete\ Mapper.mapping.map.ALX4\ (pp)\ CASK=0,0,0
edgeColorCalculator.default-Edge\ Color-Discrete\ Mapper.mapping.map.ALX4\ (pp)\ CCS=0,0,0
edgeColorCalculator.default-Edge\ Color-Discrete\ Mapper.mapping.map.ALX4\ (pp)\ DCTN2=0,0,0
edgeColorCalculator.default-Edge\ Color-Discrete\ Mapper.mapping.map.ALX4\ (pp)\ DUSP4=0,0,0
edgeColorCalculator.default-Edge\ Color-Discrete\ Mapper.mapping.map.ALX4\ (pp)\ ERG=0,0,0
edgeColorCalculator.default-Edge\ Color-Discrete\ Mapper.mapping.map.ALX4\ (pp)\ ETV5=0,0,0
edgeColorCalculator.default-Edge\ Color-Discrete\ Mapper.mapping.map.ALX4\ (pp)\ FGF9=0,0,0
edgeColorCalculator.default-Edge\ Color-Discrete\ Mapper.mapping.map.ALX4\ (pp)\ HOXD4=0,0,0
edgeColorCalculator.default-Edge\ Color-Discrete\ Mapper.mapping.map.ALX4\ (pp)\ NPTX2=0,0,0
edgeColorCalculator.default-Edge\ Color-Discrete\ Mapper.mapping.map.ALX4\ (pp)\ PRDM1=0,0,0
edgeColorCalculator.default-Edge\ Color-Discrete\ Mapper.mapping.map.ALX4\ (pp)\ RQCD1=0,0,0
edgeColorCalculator.default-Edge\ Color-Discrete\ Mapper.mapping.map.ALX4\ (pp)\ SGK1=0,0,0
edgeColorCalculator.default-Edge\ Color-Discrete\ Mapper.mapping.map.ALX4\ (pp)\ SLC44A1=0,0,0
edgeColorCalculator.default-Edge\ Color-Discrete\ Mapper.mapping.map.ALX4\ (pp)\ SORBS2=0,0,0
edgeColorCalculator.default-Edge\ Color-Discrete\ Mapper.mapping.map.ALX4\ (pp)\ SOX5=0,0,0
edgeColorCalculator.default-Edge\ Color-Discrete\ Mapper.mapping.map.ALX4\ (pp)\ TIMP3=0,0,0
edgeColorCalculator.default-Edge\ Color-Discrete\ Mapper.mapping.map.ALX4\ (pp)\ TNPO3=0,0,0
edgeColorCalculator.default-Edge\ Color-Discrete\ Mapper.mapping.map.ALX4\ (pp)\ UPF3B=0,0,0
edgeColorCalculator.default-Edge\ Color-Discrete\ Mapper.mapping.map.AP1\ (pp)\ COL5A1=0,0,0
edgeColorCalculator.default-Edge\ Color-Discrete\ Mapper.mapping.map.AP1\ (pp)\ FOS=0,0,0
edgeColorCalculator.default-Edge\ Color-Discrete\ Mapper.mapping.map.AP1\ (pp)\ FOSL1=0,0,0
edgeColorCalculator.default-Edge\ Color-Discrete\ Mapper.mapping.map.AP1\ (pp)\ HBEGF=0,0,0
edgeColorCalculator.default-Edge\ Color-Discrete\ Mapper.mapping.map.AP1\ (pp)\ JUN=0,0,0
edgeColorCalculator.default-Edge\ Color-Discrete\ Mapper.mapping.map.AP1\ (pp)\ PAH=0,0,0
edgeColorCalculator.default-Edge\ Color-Discrete\ Mapper.mapping.map.ARID5B\ (pp)\ ACTN3=0,0,0
edgeColorCalculator.default-Edge\ Color-Discrete\ Mapper.mapping.map.ARID5B\ (pp)\ ADAM12=0,0,0
edgeColorCalculator.default-Edge\ Color-Discrete\ Mapper.mapping.map.ARID5B\ (pp)\ ADCY2=0,0,0
edgeColorCalculator.default-Edge\ Color-Discrete\ Mapper.mapping.map.ARID5B\ (pp)\ AFTPH=0,0,0
edgeColorCalculator.default-Edge\ Color-Discrete\ Mapper.mapping.map.ARID5B\ (pp)\ AKAP1=0,0,0
edgeColorCalculator.default-Edge\ Color-Discrete\ Mapper.mapping.map.ARID5B\ (pp)\ AKAP9=0,0,0
edgeColorCalculator.default-Edge\ Color-Discrete\ Mapper.mapping.map.ARID5B\ (pp)\ AMD1=0,0,0
edgeColorCalculator.default-Edge\ Color-Discrete\ Mapper.mapping.map.ARID5B\ (pp)\ AMMECR1=0,0,0
edgeColorCalculator.default-Edge\ Color-Discrete\ Mapper.mapping.map.ARID5B\ (pp)\ ARF6=0,0,0
edgeColorCalculator.default-Edge\ Color-Discrete\ Mapper.mapping.map.ARID5B\ (pp)\ ARID1A=0,0,0
edgeColorCalculator.default-Edge\ Color-Discrete\ Mapper.mapping.map.ARID5B\ (pp)\ ATF6=0,0,0
edgeColorCalculator.default-Edge\ Color-Discrete\ Mapper.mapping.map.ARID5B\ (pp)\ BAZ2A=0,0,0
edgeColorCalculator.default-Edge\ Color-Discrete\ Mapper.mapping.map.ARID5B\ (pp)\ BEX4=0,0,0
edgeColorCalculator.default-Edge\ Color-Discrete\ Mapper.mapping.map.ARID5B\ (pp)\ BRD2=0,0,0
edgeColorCalculator.default-Edge\ Color-Discrete\ Mapper.mapping.map.ARID5B\ (pp)\ CA14=0,0,0
edgeColorCalculator.default-Edge\ Color-Discrete\ Mapper.mapping.map.ARID5B\ (pp)\ CACNA2D2=0,0,0
edgeColorCalculator.default-Edge\ Color-Discrete\ Mapper.mapping.map.ARID5B\ (pp)\ CALM3=0,0,0
edgeColorCalculator.default-Edge\ Color-Discrete\ Mapper.mapping.map.ARID5B\ (pp)\ CAMK1D=0,0,0
edgeColorCalculator.default-Edge\ Color-Discrete\ Mapper.mapping.map.ARID5B\ (pp)\ CAPZA2=0,0,0
edgeColorCalculator.default-Edge\ Color-Discrete\ Mapper.mapping.map.ARID5B\ (pp)\ CARD9=0,0,0
edgeColorCalculator.default-Edge\ Color-Discrete\ Mapper.mapping.map.ARID5B\ (pp)\ CC2D1A=0,0,0
edgeColorCalculator.default-Edge\ Color-Discrete\ Mapper.mapping.map.ARID5B\ (pp)\ CCS=0,0,0
edgeColorCalculator.default-Edge\ Color-Discrete\ Mapper.mapping.map.ARID5B\ (pp)\ CELF1=0,0,0
edgeColorCalculator.default-Edge\ Color-Discrete\ Mapper.mapping.map.ARID5B\ (pp)\ CHD4=0,0,0
edgeColorCalculator.default-Edge\ Color-Discrete\ Mapper.mapping.map.ARID5B\ (pp)\ CIAO1=0,0,0
edgeColorCalculator.default-Edge\ Color-Discrete\ Mapper.mapping.map.ARID5B\ (pp)\ CIRBP=0,0,0
edgeColorCalculator.default-Edge\ Color-Discrete\ Mapper.mapping.map.ARID5B\ (pp)\ COPA=0,0,0
edgeColorCalculator.default-Edge\ Color-Discrete\ Mapper.mapping.map.ARID5B\ (pp)\ CORO1A=0,0,0
edgeColorCalculator.default-Edge\ Color-Discrete\ Mapper.mapping.map.ARID5B\ (pp)\ CUEDC2=0,0,0
edgeColorCalculator.default-Edge\ Color-Discrete\ Mapper.mapping.map.ARID5B\ (pp)\ CUL4A=0,0,0
edgeColorCalculator.default-Edge\ Color-Discrete\ Mapper.mapping.map.ARID5B\ (pp)\ CYLD=0,0,0
edgeColorCalculator.default-Edge\ Color-Discrete\ Mapper.mapping.map.ARID5B\ (pp)\ CYR61=0,0,0
edgeColorCalculator.default-Edge\ Color-Discrete\ Mapper.mapping.map.ARID5B\ (pp)\ DDAH1=0,0,0
edgeColorCalculator.default-Edge\ Color-Discrete\ Mapper.mapping.map.ARID5B\ (pp)\ DDIT4=0,0,0
edgeColorCalculator.default-Edge\ Color-Discrete\ Mapper.mapping.map.ARID5B\ (pp)\ DLX2=0,0,0
edgeColorCalculator.default-Edge\ Color-Discrete\ Mapper.mapping.map.ARID5B\ (pp)\ DNAJC8=0,0,0
edgeColorCalculator.default-Edge\ Color-Discrete\ Mapper.mapping.map.ARID5B\ (pp)\ DNASE1L2=0,0,0
edgeColorCalculator.default-Edge\ Color-Discrete\ Mapper.mapping.map.ARID5B\ (pp)\ DOC2B=0,0,0
edgeColorCalculator.default-Edge\ Color-Discrete\ Mapper.mapping.map.ARID5B\ (pp)\ DOK1=0,0,0
edgeColorCalculator.default-Edge\ Color-Discrete\ Mapper.mapping.map.ARID5B\ (pp)\ DUSP5=0,0,0
edgeColorCalculator.default-Edge\ Color-Discrete\ Mapper.mapping.map.ARID5B\ (pp)\ DUSP6=0,0,0
edgeColorCalculator.default-Edge\ Color-Discrete\ Mapper.mapping.map.ARID5B\ (pp)\ EGLN2=0,0,0
edgeColorCalculator.default-Edge\ Color-Discrete\ Mapper.mapping.map.ARID5B\ (pp)\ EGR2=0,0,0
edgeColorCalculator.default-Edge\ Color-Discrete\ Mapper.mapping.map.ARID5B\ (pp)\ EIF2B4=0,0,0
edgeColorCalculator.default-Edge\ Color-Discrete\ Mapper.mapping.map.ARID5B\ (pp)\ EIF2C2=0,0,0
edgeColorCalculator.default-Edge\ Color-Discrete\ Mapper.mapping.map.ARID5B\ (pp)\ EIF4E=0,0,0
edgeColorCalculator.default-Edge\ Color-Discrete\ Mapper.mapping.map.ARID5B\ (pp)\ ERCC1=0,0,0
edgeColorCalculator.default-Edge\ Color-Discrete\ Mapper.mapping.map.ARID5B\ (pp)\ ERCC3=0,0,0
edgeColorCalculator.default-Edge\ Color-Discrete\ Mapper.mapping.map.ARID5B\ (pp)\ ERG=0,0,0
edgeColorCalculator.default-Edge\ Color-Discrete\ Mapper.mapping.map.ARID5B\ (pp)\ FAM134A=0,0,0
edgeColorCalculator.default-Edge\ Color-Discrete\ Mapper.mapping.map.ARID5B\ (pp)\ FGF9=0,0,0
edgeColorCalculator.default-Edge\ Color-Discrete\ Mapper.mapping.map.ARID5B\ (pp)\ FLOT1=0,0,0
edgeColorCalculator.default-Edge\ Color-Discrete\ Mapper.mapping.map.ARID5B\ (pp)\ FOSB=0,0,0
edgeColorCalculator.default-Edge\ Color-Discrete\ Mapper.mapping.map.ARID5B\ (pp)\ FOXP1=0,0,0
edgeColorCalculator.default-Edge\ Color-Discrete\ Mapper.mapping.map.ARID5B\ (pp)\ GAB2=0,0,0
edgeColorCalculator.default-Edge\ Color-Discrete\ Mapper.mapping.map.ARID5B\ (pp)\ GFI1=0,0,0
edgeColorCalculator.default-Edge\ Color-Discrete\ Mapper.mapping.map.ARID5B\ (pp)\ GLA=0,0,0
edgeColorCalculator.default-Edge\ Color-Discrete\ Mapper.mapping.map.ARID5B\ (pp)\ GLRX=0,0,0
edgeColorCalculator.default-Edge\ Color-Discrete\ Mapper.mapping.map.ARID5B\ (pp)\ GNA11=0,0,0
edgeColorCalculator.default-Edge\ Color-Discrete\ Mapper.mapping.map.ARID5B\ (pp)\ GPR172A=0,0,0
edgeColorCalculator.default-Edge\ Color-Discrete\ Mapper.mapping.map.ARID5B\ (pp)\ HBEGF=0,0,0
edgeColorCalculator.default-Edge\ Color-Discrete\ Mapper.mapping.map.ARID5B\ (pp)\ HCFC1=0,0,0
edgeColorCalculator.default-Edge\ Color-Discrete\ Mapper.mapping.map.ARID5B\ (pp)\ HDAC7=0,0,0
edgeColorCalculator.default-Edge\ Color-Discrete\ Mapper.mapping.map.ARID5B\ (pp)\ HOXB7=0,0,0
edgeColorCalculator.default-Edge\ Color-Discrete\ Mapper.mapping.map.ARID5B\ (pp)\ HS3ST3B1=0,0,0
edgeColorCalculator.default-Edge\ Color-Discrete\ Mapper.mapping.map.ARID5B\ (pp)\ ID1=0,0,0
edgeColorCalculator.default-Edge\ Color-Discrete\ Mapper.mapping.map.ARID5B\ (pp)\ IGF2BP3=0,0,0
edgeColorCalculator.default-Edge\ Color-Discrete\ Mapper.mapping.map.ARID5B\ (pp)\ INHBE=0,0,0
edgeColorCalculator.default-Edge\ Color-Discrete\ Mapper.mapping.map.ARID5B\ (pp)\ IRS2=0,0,0
edgeColorCalculator.default-Edge\ Color-Discrete\ Mapper.mapping.map.ARID5B\ (pp)\ JUN=0,0,0
edgeColorCalculator.default-Edge\ Color-Discrete\ Mapper.mapping.map.ARID5B\ (pp)\ KCNB2=0,0,0
edgeColorCalculator.default-Edge\ Color-Discrete\ Mapper.mapping.map.ARID5B\ (pp)\ KCNJ2=0,0,0
edgeColorCalculator.default-Edge\ Color-Discrete\ Mapper.mapping.map.ARID5B\ (pp)\ KCNT2=0,0,0
edgeColorCalculator.default-Edge\ Color-Discrete\ Mapper.mapping.map.ARID5B\ (pp)\ KDELR2=0,0,0
edgeColorCalculator.default-Edge\ Color-Discrete\ Mapper.mapping.map.ARID5B\ (pp)\ KDM6B=0,0,0
edgeColorCalculator.default-Edge\ Color-Discrete\ Mapper.mapping.map.ARID5B\ (pp)\ KIAA0182=0,0,0
edgeColorCalculator.default-Edge\ Color-Discrete\ Mapper.mapping.map.ARID5B\ (pp)\ KIAA0226=0,0,0
edgeColorCalculator.default-Edge\ Color-Discrete\ Mapper.mapping.map.ARID5B\ (pp)\ KIAA0913=0,0,0
edgeColorCalculator.default-Edge\ Color-Discrete\ Mapper.mapping.map.ARID5B\ (pp)\ KLF10=0,0,0
edgeColorCalculator.default-Edge\ Color-Discrete\ Mapper.mapping.map.ARID5B\ (pp)\ KLF2=0,0,0
edgeColorCalculator.default-Edge\ Color-Discrete\ Mapper.mapping.map.ARID5B\ (pp)\ KRT10=0,0,0
edgeColorCalculator.default-Edge\ Color-Discrete\ Mapper.mapping.map.ARID5B\ (pp)\ LAMC2=0,0,0
edgeColorCalculator.default-Edge\ Color-Discrete\ Mapper.mapping.map.ARID5B\ (pp)\ LDB2=0,0,0
edgeColorCalculator.default-Edge\ Color-Discrete\ Mapper.mapping.map.ARID5B\ (pp)\ LIN28A=0,0,0
edgeColorCalculator.default-Edge\ Color-Discrete\ Mapper.mapping.map.ARID5B\ (pp)\ LONP1=0,0,0
edgeColorCalculator.default-Edge\ Color-Discrete\ Mapper.mapping.map.ARID5B\ (pp)\ LOXL1=0,0,0
edgeColorCalculator.default-Edge\ Color-Discrete\ Mapper.mapping.map.ARID5B\ (pp)\ LSM12=0,0,0
edgeColorCalculator.default-Edge\ Color-Discrete\ Mapper.mapping.map.ARID5B\ (pp)\ LYPD1=0,0,0
edgeColorCalculator.default-Edge\ Color-Discrete\ Mapper.mapping.map.ARID5B\ (pp)\ MAGI3=0,0,0
edgeColorCalculator.default-Edge\ Color-Discrete\ Mapper.mapping.map.ARID5B\ (pp)\ MASP1=0,0,0
edgeColorCalculator.default-Edge\ Color-Discrete\ Mapper.mapping.map.ARID5B\ (pp)\ MATN4=0,0,0
edgeColorCalculator.default-Edge\ Color-Discrete\ Mapper.mapping.map.ARID5B\ (pp)\ MAX=0,0,0
edgeColorCalculator.default-Edge\ Color-Discrete\ Mapper.mapping.map.ARID5B\ (pp)\ MED25=0,0,0
edgeColorCalculator.default-Edge\ Color-Discrete\ Mapper.mapping.map.ARID5B\ (pp)\ MED8=0,0,0
edgeColorCalculator.default-Edge\ Color-Discrete\ Mapper.mapping.map.ARID5B\ (pp)\ MITF=0,0,0
edgeColorCalculator.default-Edge\ Color-Discrete\ Mapper.mapping.map.ARID5B\ (pp)\ MOSPD3=0,0,0
edgeColorCalculator.default-Edge\ Color-Discrete\ Mapper.mapping.map.ARID5B\ (pp)\ MTCH2=0,0,0
edgeColorCalculator.default-Edge\ Color-Discrete\ Mapper.mapping.map.ARID5B\ (pp)\ MYO1C=0,0,0
edgeColorCalculator.default-Edge\ Color-Discrete\ Mapper.mapping.map.ARID5B\ (pp)\ NAA15=0,0,0
edgeColorCalculator.default-Edge\ Color-Discrete\ Mapper.mapping.map.ARID5B\ (pp)\ NAPA=0,0,0
edgeColorCalculator.default-Edge\ Color-Discrete\ Mapper.mapping.map.ARID5B\ (pp)\ NBL1=0,0,0
edgeColorCalculator.default-Edge\ Color-Discrete\ Mapper.mapping.map.ARID5B\ (pp)\ NDUFS3=0,0,0
edgeColorCalculator.default-Edge\ Color-Discrete\ Mapper.mapping.map.ARID5B\ (pp)\ NFKB2=0,0,0
edgeColorCalculator.default-Edge\ Color-Discrete\ Mapper.mapping.map.ARID5B\ (pp)\ NIPAL3=0,0,0
edgeColorCalculator.default-Edge\ Color-Discrete\ Mapper.mapping.map.ARID5B\ (pp)\ NKX2-2=0,0,0
edgeColorCalculator.default-Edge\ Color-Discrete\ Mapper.mapping.map.ARID5B\ (pp)\ NOP56=0,0,0
edgeColorCalculator.default-Edge\ Color-Discrete\ Mapper.mapping.map.ARID5B\ (pp)\ NOS1=0,0,0
edgeColorCalculator.default-Edge\ Color-Discrete\ Mapper.mapping.map.ARID5B\ (pp)\ NOS1AP=0,0,0
edgeColorCalculator.default-Edge\ Color-Discrete\ Mapper.mapping.map.ARID5B\ (pp)\ NPAS2=0,0,0
edgeColorCalculator.default-Edge\ Color-Discrete\ Mapper.mapping.map.ARID5B\ (pp)\ NR5A1=0,0,0
edgeColorCalculator.default-Edge\ Color-Discrete\ Mapper.mapping.map.ARID5B\ (pp)\ NSMCE2=0,0,0
edgeColorCalculator.default-Edge\ Color-Discrete\ Mapper.mapping.map.ARID5B\ (pp)\ NTRK3=0,0,0
edgeColorCalculator.default-Edge\ Color-Discrete\ Mapper.mapping.map.ARID5B\ (pp)\ PAK6=0,0,0
edgeColorCalculator.default-Edge\ Color-Discrete\ Mapper.mapping.map.ARID5B\ (pp)\ PDIA2=0,0,0
edgeColorCalculator.default-Edge\ Color-Discrete\ Mapper.mapping.map.ARID5B\ (pp)\ PKN1=0,0,0
edgeColorCalculator.default-Edge\ Color-Discrete\ Mapper.mapping.map.ARID5B\ (pp)\ PLXNA3=0,0,0
edgeColorCalculator.default-Edge\ Color-Discrete\ Mapper.mapping.map.ARID5B\ (pp)\ POLR1C=0,0,0
edgeColorCalculator.default-Edge\ Color-Discrete\ Mapper.mapping.map.ARID5B\ (pp)\ POP1=0,0,0
edgeColorCalculator.default-Edge\ Color-Discrete\ Mapper.mapping.map.ARID5B\ (pp)\ POU6F1=0,0,0
edgeColorCalculator.default-Edge\ Color-Discrete\ Mapper.mapping.map.ARID5B\ (pp)\ PPFIBP2=0,0,0
edgeColorCalculator.default-Edge\ Color-Discrete\ Mapper.mapping.map.ARID5B\ (pp)\ PPRC1=0,0,0
edgeColorCalculator.default-Edge\ Color-Discrete\ Mapper.mapping.map.ARID5B\ (pp)\ PRDX2=0,0,0
edgeColorCalculator.default-Edge\ Color-Discrete\ Mapper.mapping.map.ARID5B\ (pp)\ PRKACA=0,0,0
edgeColorCalculator.default-Edge\ Color-Discrete\ Mapper.mapping.map.ARID5B\ (pp)\ PRKAG2=0,0,0
edgeColorCalculator.default-Edge\ Color-Discrete\ Mapper.mapping.map.ARID5B\ (pp)\ PRKCE=0,0,0
edgeColorCalculator.default-Edge\ Color-Discrete\ Mapper.mapping.map.ARID5B\ (pp)\ PRM1=0,0,0
edgeColorCalculator.default-Edge\ Color-Discrete\ Mapper.mapping.map.ARID5B\ (pp)\ PUM2=0,0,0
edgeColorCalculator.default-Edge\ Color-Discrete\ Mapper.mapping.map.ARID5B\ (pp)\ RAI14=0,0,0
edgeColorCalculator.default-Edge\ Color-Discrete\ Mapper.mapping.map.ARID5B\ (pp)\ RANBP1=0,0,0
edgeColorCalculator.default-Edge\ Color-Discrete\ Mapper.mapping.map.ARID5B\ (pp)\ RAPGEF3=0,0,0
edgeColorCalculator.default-Edge\ Color-Discrete\ Mapper.mapping.map.ARID5B\ (pp)\ RARA=0,0,0
edgeColorCalculator.default-Edge\ Color-Discrete\ Mapper.mapping.map.ARID5B\ (pp)\ RBM47=0,0,0
edgeColorCalculator.default-Edge\ Color-Discrete\ Mapper.mapping.map.ARID5B\ (pp)\ RNF41=0,0,0
edgeColorCalculator.default-Edge\ Color-Discrete\ Mapper.mapping.map.ARID5B\ (pp)\ RPL28=0,0,0
edgeColorCalculator.default-Edge\ Color-Discrete\ Mapper.mapping.map.ARID5B\ (pp)\ RYBP=0,0,0
edgeColorCalculator.default-Edge\ Color-Discrete\ Mapper.mapping.map.ARID5B\ (pp)\ SC5DL=0,0,0
edgeColorCalculator.default-Edge\ Color-Discrete\ Mapper.mapping.map.ARID5B\ (pp)\ SCNN1A=0,0,0
edgeColorCalculator.default-Edge\ Color-Discrete\ Mapper.mapping.map.ARID5B\ (pp)\ SEL1L3=0,0,0
edgeColorCalculator.default-Edge\ Color-Discrete\ Mapper.mapping.map.ARID5B\ (pp)\ SEPP1=0,0,0
edgeColorCalculator.default-Edge\ Color-Discrete\ Mapper.mapping.map.ARID5B\ (pp)\ SHMT2=0,0,0
edgeColorCalculator.default-Edge\ Color-Discrete\ Mapper.mapping.map.ARID5B\ (pp)\ SLC12A4=0,0,0
edgeColorCalculator.default-Edge\ Color-Discrete\ Mapper.mapping.map.ARID5B\ (pp)\ SLC15A2=0,0,0
edgeColorCalculator.default-Edge\ Color-Discrete\ Mapper.mapping.map.ARID5B\ (pp)\ SLC24A3=0,0,0
edgeColorCalculator.default-Edge\ Color-Discrete\ Mapper.mapping.map.ARID5B\ (pp)\ SLC25A1=0,0,0
edgeColorCalculator.default-Edge\ Color-Discrete\ Mapper.mapping.map.ARID5B\ (pp)\ SLC35A2=0,0,0
edgeColorCalculator.default-Edge\ Color-Discrete\ Mapper.mapping.map.ARID5B\ (pp)\ SLC39A4=0,0,0
edgeColorCalculator.default-Edge\ Color-Discrete\ Mapper.mapping.map.ARID5B\ (pp)\ SLC7A4=0,0,0
edgeColorCalculator.default-Edge\ Color-Discrete\ Mapper.mapping.map.ARID5B\ (pp)\ SMARCC2=0,0,0
edgeColorCalculator.default-Edge\ Color-Discrete\ Mapper.mapping.map.ARID5B\ (pp)\ SORBS2=0,0,0
edgeColorCalculator.default-Edge\ Color-Discrete\ Mapper.mapping.map.ARID5B\ (pp)\ SOX4=0,0,0
edgeColorCalculator.default-Edge\ Color-Discrete\ Mapper.mapping.map.ARID5B\ (pp)\ SP4=0,0,0
edgeColorCalculator.default-Edge\ Color-Discrete\ Mapper.mapping.map.ARID5B\ (pp)\ SPG21=0,0,0
edgeColorCalculator.default-Edge\ Color-Discrete\ Mapper.mapping.map.ARID5B\ (pp)\ SPRED2=0,0,0
edgeColorCalculator.default-Edge\ Color-Discrete\ Mapper.mapping.map.ARID5B\ (pp)\ SQLE=0,0,0
edgeColorCalculator.default-Edge\ Color-Discrete\ Mapper.mapping.map.ARID5B\ (pp)\ STAU2=0,0,0
edgeColorCalculator.default-Edge\ Color-Discrete\ Mapper.mapping.map.ARID5B\ (pp)\ STIP1=0,0,0
edgeColorCalculator.default-Edge\ Color-Discrete\ Mapper.mapping.map.ARID5B\ (pp)\ STRN3=0,0,0
edgeColorCalculator.default-Edge\ Color-Discrete\ Mapper.mapping.map.ARID5B\ (pp)\ SYNGR1=0,0,0
edgeColorCalculator.default-Edge\ Color-Discrete\ Mapper.mapping.map.ARID5B\ (pp)\ TBC1D5=0,0,0
edgeColorCalculator.default-Edge\ Color-Discrete\ Mapper.mapping.map.ARID5B\ (pp)\ TCF12=0,0,0
edgeColorCalculator.default-Edge\ Color-Discrete\ Mapper.mapping.map.ARID5B\ (pp)\ TEF=0,0,0
edgeColorCalculator.default-Edge\ Color-Discrete\ Mapper.mapping.map.ARID5B\ (pp)\ TIMP3=0,0,0
edgeColorCalculator.default-Edge\ Color-Discrete\ Mapper.mapping.map.ARID5B\ (pp)\ TLL2=0,0,0
edgeColorCalculator.default-Edge\ Color-Discrete\ Mapper.mapping.map.ARID5B\ (pp)\ TMBIM1=0,0,0
edgeColorCalculator.default-Edge\ Color-Discrete\ Mapper.mapping.map.ARID5B\ (pp)\ TMEM100=0,0,0
edgeColorCalculator.default-Edge\ Color-Discrete\ Mapper.mapping.map.ARID5B\ (pp)\ TNFRSF21=0,0,0
edgeColorCalculator.default-Edge\ Color-Discrete\ Mapper.mapping.map.ARID5B\ (pp)\ TNFSF15=0,0,0
edgeColorCalculator.default-Edge\ Color-Discrete\ Mapper.mapping.map.ARID5B\ (pp)\ TOX3=0,0,0
edgeColorCalculator.default-Edge\ Color-Discrete\ Mapper.mapping.map.ARID5B\ (pp)\ TPM1=0,0,0
edgeColorCalculator.default-Edge\ Color-Discrete\ Mapper.mapping.map.ARID5B\ (pp)\ TPM3=0,0,0
edgeColorCalculator.default-Edge\ Color-Discrete\ Mapper.mapping.map.ARID5B\ (pp)\ TRIL=0,0,0
edgeColorCalculator.default-Edge\ Color-Discrete\ Mapper.mapping.map.ARID5B\ (pp)\ TRIM8=0,0,0
edgeColorCalculator.default-Edge\ Color-Discrete\ Mapper.mapping.map.ARID5B\ (pp)\ TRIP10=0,0,0
edgeColorCalculator.default-Edge\ Color-Discrete\ Mapper.mapping.map.ARID5B\ (pp)\ TTC9=0,0,0
edgeColorCalculator.default-Edge\ Color-Discrete\ Mapper.mapping.map.ARID5B\ (pp)\ UBE2J1=0,0,0
edgeColorCalculator.default-Edge\ Color-Discrete\ Mapper.mapping.map.ARID5B\ (pp)\ UCN=0,0,0
edgeColorCalculator.default-Edge\ Color-Discrete\ Mapper.mapping.map.ARID5B\ (pp)\ UNC13B=0,0,0
edgeColorCalculator.default-Edge\ Color-Discrete\ Mapper.mapping.map.ARID5B\ (pp)\ VAMP2=0,0,0
edgeColorCalculator.default-Edge\ Color-Discrete\ Mapper.mapping.map.ARID5B\ (pp)\ WIZ=0,0,0
edgeColorCalculator.default-Edge\ Color-Discrete\ Mapper.mapping.map.ARID5B\ (pp)\ YARS=0,0,0
edgeColorCalculator.default-Edge\ Color-Discrete\ Mapper.mapping.map.ARID5B\ (pp)\ YY1=0,0,0
edgeColorCalculator.default-Edge\ Color-Discrete\ Mapper.mapping.map.ARID5B\ (pp)\ ZFHX3=0,0,0
edgeColorCalculator.default-Edge\ Color-Discrete\ Mapper.mapping.map.ARID5B\ (pp)\ ZFYVE9=0,0,0
edgeColorCalculator.default-Edge\ Color-Discrete\ Mapper.mapping.map.ARID5B\ (pp)\ ZNF710=0,0,0
edgeColorCalculator.default-Edge\ Color-Discrete\ Mapper.mapping.map.ARNT2\ (pp)\ AKIRIN1=0,0,0
edgeColorCalculator.default-Edge\ Color-Discrete\ Mapper.mapping.map.ARNT2\ (pp)\ CYP1B1=0,0,0
edgeColorCalculator.default-Edge\ Color-Discrete\ Mapper.mapping.map.ARNT2\ (pp)\ EGR4=0,0,0
edgeColorCalculator.default-Edge\ Color-Discrete\ Mapper.mapping.map.ARNT2\ (pp)\ IGFBP7=0,0,0
edgeColorCalculator.default-Edge\ Color-Discrete\ Mapper.mapping.map.ARNT2\ (pp)\ SLC25A1=0,0,0
edgeColorCalculator.default-Edge\ Color-Discrete\ Mapper.mapping.map.ARNT2\ (pp)\ SULT4A1=0,0,0
edgeColorCalculator.default-Edge\ Color-Discrete\ Mapper.mapping.map.ARNTL2\ (pp)\ ADAMTS2=0,0,0
edgeColorCalculator.default-Edge\ Color-Discrete\ Mapper.mapping.map.ARNTL2\ (pp)\ ADK=0,0,0
edgeColorCalculator.default-Edge\ Color-Discrete\ Mapper.mapping.map.ARNTL2\ (pp)\ AKAP1=0,0,0
edgeColorCalculator.default-Edge\ Color-Discrete\ Mapper.mapping.map.ARNTL2\ (pp)\ ANXA6=0,0,0
edgeColorCalculator.default-Edge\ Color-Discrete\ Mapper.mapping.map.ARNTL2\ (pp)\ ARF6=0,0,0
edgeColorCalculator.default-Edge\ Color-Discrete\ Mapper.mapping.map.ARNTL2\ (pp)\ ATP5G1=0,0,0
edgeColorCalculator.default-Edge\ Color-Discrete\ Mapper.mapping.map.ARNTL2\ (pp)\ ATP6V0D1=0,0,0
edgeColorCalculator.default-Edge\ Color-Discrete\ Mapper.mapping.map.ARNTL2\ (pp)\ BHLHE40=0,0,0
edgeColorCalculator.default-Edge\ Color-Discrete\ Mapper.mapping.map.ARNTL2\ (pp)\ BMP7=0,0,0
edgeColorCalculator.default-Edge\ Color-Discrete\ Mapper.mapping.map.ARNTL2\ (pp)\ BNC2=0,0,0
edgeColorCalculator.default-Edge\ Color-Discrete\ Mapper.mapping.map.ARNTL2\ (pp)\ CELF1=0,0,0
edgeColorCalculator.default-Edge\ Color-Discrete\ Mapper.mapping.map.ARNTL2\ (pp)\ CHD4=0,0,0
edgeColorCalculator.default-Edge\ Color-Discrete\ Mapper.mapping.map.ARNTL2\ (pp)\ CHST11=0,0,0
edgeColorCalculator.default-Edge\ Color-Discrete\ Mapper.mapping.map.ARNTL2\ (pp)\ CTBP2=0,0,0
edgeColorCalculator.default-Edge\ Color-Discrete\ Mapper.mapping.map.ARNTL2\ (pp)\ DNAJC8=0,0,0
edgeColorCalculator.default-Edge\ Color-Discrete\ Mapper.mapping.map.ARNTL2\ (pp)\ DUSP4=0,0,0
edgeColorCalculator.default-Edge\ Color-Discrete\ Mapper.mapping.map.ARNTL2\ (pp)\ DZIP1=0,0,0
edgeColorCalculator.default-Edge\ Color-Discrete\ Mapper.mapping.map.ARNTL2\ (pp)\ EIF3B=0,0,0
edgeColorCalculator.default-Edge\ Color-Discrete\ Mapper.mapping.map.ARNTL2\ (pp)\ EIF4E=0,0,0
edgeColorCalculator.default-Edge\ Color-Discrete\ Mapper.mapping.map.ARNTL2\ (pp)\ GLRA3=0,0,0
edgeColorCalculator.default-Edge\ Color-Discrete\ Mapper.mapping.map.ARNTL2\ (pp)\ HOXB7=0,0,0
edgeColorCalculator.default-Edge\ Color-Discrete\ Mapper.mapping.map.ARNTL2\ (pp)\ HSPA4=0,0,0
edgeColorCalculator.default-Edge\ Color-Discrete\ Mapper.mapping.map.ARNTL2\ (pp)\ IGF2BP3=0,0,0
edgeColorCalculator.default-Edge\ Color-Discrete\ Mapper.mapping.map.ARNTL2\ (pp)\ KDM6B=0,0,0
edgeColorCalculator.default-Edge\ Color-Discrete\ Mapper.mapping.map.ARNTL2\ (pp)\ KIF26B=0,0,0
edgeColorCalculator.default-Edge\ Color-Discrete\ Mapper.mapping.map.ARNTL2\ (pp)\ KLF10=0,0,0
edgeColorCalculator.default-Edge\ Color-Discrete\ Mapper.mapping.map.ARNTL2\ (pp)\ LEF1=0,0,0
edgeColorCalculator.default-Edge\ Color-Discrete\ Mapper.mapping.map.ARNTL2\ (pp)\ M6PR=0,0,0
edgeColorCalculator.default-Edge\ Color-Discrete\ Mapper.mapping.map.ARNTL2\ (pp)\ MAX=0,0,0
edgeColorCalculator.default-Edge\ Color-Discrete\ Mapper.mapping.map.ARNTL2\ (pp)\ MLL=0,0,0
edgeColorCalculator.default-Edge\ Color-Discrete\ Mapper.mapping.map.ARNTL2\ (pp)\ NAPA=0,0,0
edgeColorCalculator.default-Edge\ Color-Discrete\ Mapper.mapping.map.ARNTL2\ (pp)\ NHP2L1=0,0,0
edgeColorCalculator.default-Edge\ Color-Discrete\ Mapper.mapping.map.ARNTL2\ (pp)\ NOP56=0,0,0
edgeColorCalculator.default-Edge\ Color-Discrete\ Mapper.mapping.map.ARNTL2\ (pp)\ NR5A1=0,0,0
edgeColorCalculator.default-Edge\ Color-Discrete\ Mapper.mapping.map.ARNTL2\ (pp)\ PC=0,0,0
edgeColorCalculator.default-Edge\ Color-Discrete\ Mapper.mapping.map.ARNTL2\ (pp)\ PLA2G4A=0,0,0
edgeColorCalculator.default-Edge\ Color-Discrete\ Mapper.mapping.map.ARNTL2\ (pp)\ POP1=0,0,0
edgeColorCalculator.default-Edge\ Color-Discrete\ Mapper.mapping.map.ARNTL2\ (pp)\ PPFIBP2=0,0,0
edgeColorCalculator.default-Edge\ Color-Discrete\ Mapper.mapping.map.ARNTL2\ (pp)\ PPRC1=0,0,0
edgeColorCalculator.default-Edge\ Color-Discrete\ Mapper.mapping.map.ARNTL2\ (pp)\ QTRT1=0,0,0
edgeColorCalculator.default-Edge\ Color-Discrete\ Mapper.mapping.map.ARNTL2\ (pp)\ RAI14=0,0,0
edgeColorCalculator.default-Edge\ Color-Discrete\ Mapper.mapping.map.ARNTL2\ (pp)\ RANBP1=0,0,0
edgeColorCalculator.default-Edge\ Color-Discrete\ Mapper.mapping.map.ARNTL2\ (pp)\ RNF125=0,0,0
edgeColorCalculator.default-Edge\ Color-Discrete\ Mapper.mapping.map.ARNTL2\ (pp)\ RPIA=0,0,0
edgeColorCalculator.default-Edge\ Color-Discrete\ Mapper.mapping.map.ARNTL2\ (pp)\ RREB1=0,0,0
edgeColorCalculator.default-Edge\ Color-Discrete\ Mapper.mapping.map.ARNTL2\ (pp)\ RRP15=0,0,0
edgeColorCalculator.default-Edge\ Color-Discrete\ Mapper.mapping.map.ARNTL2\ (pp)\ RUVBL1=0,0,0
edgeColorCalculator.default-Edge\ Color-Discrete\ Mapper.mapping.map.ARNTL2\ (pp)\ SC5DL=0,0,0
edgeColorCalculator.default-Edge\ Color-Discrete\ Mapper.mapping.map.ARNTL2\ (pp)\ SERPINH1=0,0,0
edgeColorCalculator.default-Edge\ Color-Discrete\ Mapper.mapping.map.ARNTL2\ (pp)\ SGK1=0,0,0
edgeColorCalculator.default-Edge\ Color-Discrete\ Mapper.mapping.map.ARNTL2\ (pp)\ SLC16A1=0,0,0
edgeColorCalculator.default-Edge\ Color-Discrete\ Mapper.mapping.map.ARNTL2\ (pp)\ SLK=0,0,0
edgeColorCalculator.default-Edge\ Color-Discrete\ Mapper.mapping.map.ARNTL2\ (pp)\ SOX9=0,0,0
edgeColorCalculator.default-Edge\ Color-Discrete\ Mapper.mapping.map.ARNTL2\ (pp)\ SYNRG=0,0,0
edgeColorCalculator.default-Edge\ Color-Discrete\ Mapper.mapping.map.ARNTL2\ (pp)\ TGFB1=0,0,0
edgeColorCalculator.default-Edge\ Color-Discrete\ Mapper.mapping.map.ARNTL2\ (pp)\ TGIF2=0,0,0
edgeColorCalculator.default-Edge\ Color-Discrete\ Mapper.mapping.map.ARNTL2\ (pp)\ TNFRSF21=0,0,0
edgeColorCalculator.default-Edge\ Color-Discrete\ Mapper.mapping.map.ARNTL2\ (pp)\ WIPI1=0,0,0
edgeColorCalculator.default-Edge\ Color-Discrete\ Mapper.mapping.map.ARNTL\ (pp)\ ADAMTS2=0,0,0
edgeColorCalculator.default-Edge\ Color-Discrete\ Mapper.mapping.map.ARNTL\ (pp)\ ADK=0,0,0
edgeColorCalculator.default-Edge\ Color-Discrete\ Mapper.mapping.map.ARNTL\ (pp)\ AKAP1=0,0,0
edgeColorCalculator.default-Edge\ Color-Discrete\ Mapper.mapping.map.ARNTL\ (pp)\ ANXA6=0,0,0
edgeColorCalculator.default-Edge\ Color-Discrete\ Mapper.mapping.map.ARNTL\ (pp)\ ARF6=0,0,0
edgeColorCalculator.default-Edge\ Color-Discrete\ Mapper.mapping.map.ARNTL\ (pp)\ ATP5G1=0,0,0
edgeColorCalculator.default-Edge\ Color-Discrete\ Mapper.mapping.map.ARNTL\ (pp)\ ATP6V0D1=0,0,0
edgeColorCalculator.default-Edge\ Color-Discrete\ Mapper.mapping.map.ARNTL\ (pp)\ BHLHE40=0,0,0
edgeColorCalculator.default-Edge\ Color-Discrete\ Mapper.mapping.map.ARNTL\ (pp)\ BMP7=0,0,0
edgeColorCalculator.default-Edge\ Color-Discrete\ Mapper.mapping.map.ARNTL\ (pp)\ BNC2=0,0,0
edgeColorCalculator.default-Edge\ Color-Discrete\ Mapper.mapping.map.ARNTL\ (pp)\ CELF1=0,0,0
edgeColorCalculator.default-Edge\ Color-Discrete\ Mapper.mapping.map.ARNTL\ (pp)\ CHD4=0,0,0
edgeColorCalculator.default-Edge\ Color-Discrete\ Mapper.mapping.map.ARNTL\ (pp)\ CHST11=0,0,0
edgeColorCalculator.default-Edge\ Color-Discrete\ Mapper.mapping.map.ARNTL\ (pp)\ CTBP2=0,0,0
edgeColorCalculator.default-Edge\ Color-Discrete\ Mapper.mapping.map.ARNTL\ (pp)\ DNAJC8=0,0,0
edgeColorCalculator.default-Edge\ Color-Discrete\ Mapper.mapping.map.ARNTL\ (pp)\ DUSP4=0,0,0
edgeColorCalculator.default-Edge\ Color-Discrete\ Mapper.mapping.map.ARNTL\ (pp)\ DZIP1=0,0,0
edgeColorCalculator.default-Edge\ Color-Discrete\ Mapper.mapping.map.ARNTL\ (pp)\ EIF3B=0,0,0
edgeColorCalculator.default-Edge\ Color-Discrete\ Mapper.mapping.map.ARNTL\ (pp)\ EIF4E=0,0,0
edgeColorCalculator.default-Edge\ Color-Discrete\ Mapper.mapping.map.ARNTL\ (pp)\ GLRA3=0,0,0
edgeColorCalculator.default-Edge\ Color-Discrete\ Mapper.mapping.map.ARNTL\ (pp)\ HOXB7=0,0,0
edgeColorCalculator.default-Edge\ Color-Discrete\ Mapper.mapping.map.ARNTL\ (pp)\ HSPA4=0,0,0
edgeColorCalculator.default-Edge\ Color-Discrete\ Mapper.mapping.map.ARNTL\ (pp)\ IGF2BP3=0,0,0
edgeColorCalculator.default-Edge\ Color-Discrete\ Mapper.mapping.map.ARNTL\ (pp)\ KDM6B=0,0,0
edgeColorCalculator.default-Edge\ Color-Discrete\ Mapper.mapping.map.ARNTL\ (pp)\ KIF26B=0,0,0
edgeColorCalculator.default-Edge\ Color-Discrete\ Mapper.mapping.map.ARNTL\ (pp)\ KLF10=0,0,0
edgeColorCalculator.default-Edge\ Color-Discrete\ Mapper.mapping.map.ARNTL\ (pp)\ LEF1=0,0,0
edgeColorCalculator.default-Edge\ Color-Discrete\ Mapper.mapping.map.ARNTL\ (pp)\ M6PR=0,0,0
edgeColorCalculator.default-Edge\ Color-Discrete\ Mapper.mapping.map.ARNTL\ (pp)\ MAX=0,0,0
edgeColorCalculator.default-Edge\ Color-Discrete\ Mapper.mapping.map.ARNTL\ (pp)\ MLL=0,0,0
edgeColorCalculator.default-Edge\ Color-Discrete\ Mapper.mapping.map.ARNTL\ (pp)\ NAPA=0,0,0
edgeColorCalculator.default-Edge\ Color-Discrete\ Mapper.mapping.map.ARNTL\ (pp)\ NHP2L1=0,0,0
edgeColorCalculator.default-Edge\ Color-Discrete\ Mapper.mapping.map.ARNTL\ (pp)\ NOP56=0,0,0
edgeColorCalculator.default-Edge\ Color-Discrete\ Mapper.mapping.map.ARNTL\ (pp)\ NR5A1=0,0,0
edgeColorCalculator.default-Edge\ Color-Discrete\ Mapper.mapping.map.ARNTL\ (pp)\ PC=0,0,0
edgeColorCalculator.default-Edge\ Color-Discrete\ Mapper.mapping.map.ARNTL\ (pp)\ PLA2G4A=0,0,0
edgeColorCalculator.default-Edge\ Color-Discrete\ Mapper.mapping.map.ARNTL\ (pp)\ POP1=0,0,0
edgeColorCalculator.default-Edge\ Color-Discrete\ Mapper.mapping.map.ARNTL\ (pp)\ PPFIBP2=0,0,0
edgeColorCalculator.default-Edge\ Color-Discrete\ Mapper.mapping.map.ARNTL\ (pp)\ PPRC1=0,0,0
edgeColorCalculator.default-Edge\ Color-Discrete\ Mapper.mapping.map.ARNTL\ (pp)\ QTRT1=0,0,0
edgeColorCalculator.default-Edge\ Color-Discrete\ Mapper.mapping.map.ARNTL\ (pp)\ RAI14=0,0,0
edgeColorCalculator.default-Edge\ Color-Discrete\ Mapper.mapping.map.ARNTL\ (pp)\ RANBP1=0,0,0
edgeColorCalculator.default-Edge\ Color-Discrete\ Mapper.mapping.map.ARNTL\ (pp)\ RNF125=0,0,0
edgeColorCalculator.default-Edge\ Color-Discrete\ Mapper.mapping.map.ARNTL\ (pp)\ RPIA=0,0,0
edgeColorCalculator.default-Edge\ Color-Discrete\ Mapper.mapping.map.ARNTL\ (pp)\ RREB1=0,0,0
edgeColorCalculator.default-Edge\ Color-Discrete\ Mapper.mapping.map.ARNTL\ (pp)\ RRP15=0,0,0
edgeColorCalculator.default-Edge\ Color-Discrete\ Mapper.mapping.map.ARNTL\ (pp)\ RUVBL1=0,0,0
edgeColorCalculator.default-Edge\ Color-Discrete\ Mapper.mapping.map.ARNTL\ (pp)\ SC5DL=0,0,0
edgeColorCalculator.default-Edge\ Color-Discrete\ Mapper.mapping.map.ARNTL\ (pp)\ SERPINH1=0,0,0
edgeColorCalculator.default-Edge\ Color-Discrete\ Mapper.mapping.map.ARNTL\ (pp)\ SGK1=0,0,0
edgeColorCalculator.default-Edge\ Color-Discrete\ Mapper.mapping.map.ARNTL\ (pp)\ SLC16A1=0,0,0
edgeColorCalculator.default-Edge\ Color-Discrete\ Mapper.mapping.map.ARNTL\ (pp)\ SLK=0,0,0
edgeColorCalculator.default-Edge\ Color-Discrete\ Mapper.mapping.map.ARNTL\ (pp)\ SOX9=0,0,0
edgeColorCalculator.default-Edge\ Color-Discrete\ Mapper.mapping.map.ARNTL\ (pp)\ SYNRG=0,0,0
edgeColorCalculator.default-Edge\ Color-Discrete\ Mapper.mapping.map.ARNTL\ (pp)\ TGFB1=0,0,0
edgeColorCalculator.default-Edge\ Color-Discrete\ Mapper.mapping.map.ARNTL\ (pp)\ TGIF2=0,0,0
edgeColorCalculator.default-Edge\ Color-Discrete\ Mapper.mapping.map.ARNTL\ (pp)\ TNFRSF21=0,0,0
edgeColorCalculator.default-Edge\ Color-Discrete\ Mapper.mapping.map.ARNTL\ (pp)\ WIPI1=0,0,0
edgeColorCalculator.default-Edge\ Color-Discrete\ Mapper.mapping.map.ARNT\ (pp)\ AKAP1=0,0,0
edgeColorCalculator.default-Edge\ Color-Discrete\ Mapper.mapping.map.ARNT\ (pp)\ AKIRIN1=0,0,0
edgeColorCalculator.default-Edge\ Color-Discrete\ Mapper.mapping.map.ARNT\ (pp)\ ALDH6A1=0,0,0
edgeColorCalculator.default-Edge\ Color-Discrete\ Mapper.mapping.map.ARNT\ (pp)\ ATF7IP=0,0,0
edgeColorCalculator.default-Edge\ Color-Discrete\ Mapper.mapping.map.ARNT\ (pp)\ BRD2=0,0,0
edgeColorCalculator.default-Edge\ Color-Discrete\ Mapper.mapping.map.ARNT\ (pp)\ CLN3=0,0,0
edgeColorCalculator.default-Edge\ Color-Discrete\ Mapper.mapping.map.ARNT\ (pp)\ CYP1B1=0,0,0
edgeColorCalculator.default-Edge\ Color-Discrete\ Mapper.mapping.map.ARNT\ (pp)\ CYR61=0,0,0
edgeColorCalculator.default-Edge\ Color-Discrete\ Mapper.mapping.map.ARNT\ (pp)\ DDAH1=0,0,0
edgeColorCalculator.default-Edge\ Color-Discrete\ Mapper.mapping.map.ARNT\ (pp)\ EGLN2=0,0,0
edgeColorCalculator.default-Edge\ Color-Discrete\ Mapper.mapping.map.ARNT\ (pp)\ EGR4=0,0,0
edgeColorCalculator.default-Edge\ Color-Discrete\ Mapper.mapping.map.ARNT\ (pp)\ GLA=0,0,0
edgeColorCalculator.default-Edge\ Color-Discrete\ Mapper.mapping.map.ARNT\ (pp)\ GRM5=0,0,0
edgeColorCalculator.default-Edge\ Color-Discrete\ Mapper.mapping.map.ARNT\ (pp)\ IGFBP7=0,0,0
edgeColorCalculator.default-Edge\ Color-Discrete\ Mapper.mapping.map.ARNT\ (pp)\ KLF6=0,0,0
edgeColorCalculator.default-Edge\ Color-Discrete\ Mapper.mapping.map.ARNT\ (pp)\ M6PR=0,0,0
edgeColorCalculator.default-Edge\ Color-Discrete\ Mapper.mapping.map.ARNT\ (pp)\ MTCH2=0,0,0
edgeColorCalculator.default-Edge\ Color-Discrete\ Mapper.mapping.map.ARNT\ (pp)\ NR5A1=0,0,0
edgeColorCalculator.default-Edge\ Color-Discrete\ Mapper.mapping.map.ARNT\ (pp)\ PC=0,0,0
edgeColorCalculator.default-Edge\ Color-Discrete\ Mapper.mapping.map.ARNT\ (pp)\ PPRC1=0,0,0
edgeColorCalculator.default-Edge\ Color-Discrete\ Mapper.mapping.map.ARNT\ (pp)\ SLC25A1=0,0,0
edgeColorCalculator.default-Edge\ Color-Discrete\ Mapper.mapping.map.ARNT\ (pp)\ SULT4A1=0,0,0
edgeColorCalculator.default-Edge\ Color-Discrete\ Mapper.mapping.map.ARNT\ (pp)\ TBC1D5=0,0,0
edgeColorCalculator.default-Edge\ Color-Discrete\ Mapper.mapping.map.ARNT\ (pp)\ TGIF2=0,0,0
edgeColorCalculator.default-Edge\ Color-Discrete\ Mapper.mapping.map.ARNT\ (pp)\ TMEM53=0,0,0
edgeColorCalculator.default-Edge\ Color-Discrete\ Mapper.mapping.map.AR\ (pp)\ AMMECR1=0,0,0
edgeColorCalculator.default-Edge\ Color-Discrete\ Mapper.mapping.map.AR\ (pp)\ ANGPTL2=0,0,0
edgeColorCalculator.default-Edge\ Color-Discrete\ Mapper.mapping.map.AR\ (pp)\ ANKS1A=0,0,0
edgeColorCalculator.default-Edge\ Color-Discrete\ Mapper.mapping.map.AR\ (pp)\ APRT=0,0,0
edgeColorCalculator.default-Edge\ Color-Discrete\ Mapper.mapping.map.AR\ (pp)\ AVPR1A=0,0,0
edgeColorCalculator.default-Edge\ Color-Discrete\ Mapper.mapping.map.AR\ (pp)\ BEST2=0,0,0
edgeColorCalculator.default-Edge\ Color-Discrete\ Mapper.mapping.map.AR\ (pp)\ BNC2=0,0,0
edgeColorCalculator.default-Edge\ Color-Discrete\ Mapper.mapping.map.AR\ (pp)\ CDKN1A=0,0,0
edgeColorCalculator.default-Edge\ Color-Discrete\ Mapper.mapping.map.AR\ (pp)\ CFLAR=0,0,0
edgeColorCalculator.default-Edge\ Color-Discrete\ Mapper.mapping.map.AR\ (pp)\ CTGF=0,0,0
edgeColorCalculator.default-Edge\ Color-Discrete\ Mapper.mapping.map.AR\ (pp)\ DENND2D=0,0,0
edgeColorCalculator.default-Edge\ Color-Discrete\ Mapper.mapping.map.AR\ (pp)\ DFNB31=0,0,0
edgeColorCalculator.default-Edge\ Color-Discrete\ Mapper.mapping.map.AR\ (pp)\ DNAJB1=0,0,0
edgeColorCalculator.default-Edge\ Color-Discrete\ Mapper.mapping.map.AR\ (pp)\ DUSP4=0,0,0
edgeColorCalculator.default-Edge\ Color-Discrete\ Mapper.mapping.map.AR\ (pp)\ FAM134A=0,0,0
edgeColorCalculator.default-Edge\ Color-Discrete\ Mapper.mapping.map.AR\ (pp)\ FAM50A=0,0,0
edgeColorCalculator.default-Edge\ Color-Discrete\ Mapper.mapping.map.AR\ (pp)\ FOS=0,0,0
edgeColorCalculator.default-Edge\ Color-Discrete\ Mapper.mapping.map.AR\ (pp)\ FOSB=0,0,0
edgeColorCalculator.default-Edge\ Color-Discrete\ Mapper.mapping.map.AR\ (pp)\ FOXK2=0,0,0
edgeColorCalculator.default-Edge\ Color-Discrete\ Mapper.mapping.map.AR\ (pp)\ FRMD4B=0,0,0
edgeColorCalculator.default-Edge\ Color-Discrete\ Mapper.mapping.map.AR\ (pp)\ GPR116=0,0,0
edgeColorCalculator.default-Edge\ Color-Discrete\ Mapper.mapping.map.AR\ (pp)\ GRM5=0,0,0
edgeColorCalculator.default-Edge\ Color-Discrete\ Mapper.mapping.map.AR\ (pp)\ HRH1=0,0,0
edgeColorCalculator.default-Edge\ Color-Discrete\ Mapper.mapping.map.AR\ (pp)\ HYOU1=0,0,0
edgeColorCalculator.default-Edge\ Color-Discrete\ Mapper.mapping.map.AR\ (pp)\ ID2=0,0,0
edgeColorCalculator.default-Edge\ Color-Discrete\ Mapper.mapping.map.AR\ (pp)\ IL1RAPL1=0,0,0
edgeColorCalculator.default-Edge\ Color-Discrete\ Mapper.mapping.map.AR\ (pp)\ IRS2=0,0,0
edgeColorCalculator.default-Edge\ Color-Discrete\ Mapper.mapping.map.AR\ (pp)\ JUN=0,0,0
edgeColorCalculator.default-Edge\ Color-Discrete\ Mapper.mapping.map.AR\ (pp)\ KCNAB1=0,0,0
edgeColorCalculator.default-Edge\ Color-Discrete\ Mapper.mapping.map.AR\ (pp)\ KCNV1=0,0,0
edgeColorCalculator.default-Edge\ Color-Discrete\ Mapper.mapping.map.AR\ (pp)\ LSM14B=0,0,0
edgeColorCalculator.default-Edge\ Color-Discrete\ Mapper.mapping.map.AR\ (pp)\ MAOA=0,0,0
edgeColorCalculator.default-Edge\ Color-Discrete\ Mapper.mapping.map.AR\ (pp)\ MRPL34=0,0,0
edgeColorCalculator.default-Edge\ Color-Discrete\ Mapper.mapping.map.AR\ (pp)\ NAV2=0,0,0
edgeColorCalculator.default-Edge\ Color-Discrete\ Mapper.mapping.map.AR\ (pp)\ NDST2=0,0,0
edgeColorCalculator.default-Edge\ Color-Discrete\ Mapper.mapping.map.AR\ (pp)\ NKX2-2=0,0,0
edgeColorCalculator.default-Edge\ Color-Discrete\ Mapper.mapping.map.AR\ (pp)\ PCGF1=0,0,0
edgeColorCalculator.default-Edge\ Color-Discrete\ Mapper.mapping.map.AR\ (pp)\ PHOX2B=0,0,0
edgeColorCalculator.default-Edge\ Color-Discrete\ Mapper.mapping.map.AR\ (pp)\ PIGR=0,0,0
edgeColorCalculator.default-Edge\ Color-Discrete\ Mapper.mapping.map.AR\ (pp)\ PVALB=0,0,0
edgeColorCalculator.default-Edge\ Color-Discrete\ Mapper.mapping.map.AR\ (pp)\ RARA=0,0,0
edgeColorCalculator.default-Edge\ Color-Discrete\ Mapper.mapping.map.AR\ (pp)\ SCNN1A=0,0,0
edgeColorCalculator.default-Edge\ Color-Discrete\ Mapper.mapping.map.AR\ (pp)\ SGK1=0,0,0
edgeColorCalculator.default-Edge\ Color-Discrete\ Mapper.mapping.map.AR\ (pp)\ SHMT2=0,0,0
edgeColorCalculator.default-Edge\ Color-Discrete\ Mapper.mapping.map.AR\ (pp)\ SLC7A5=0,0,0
edgeColorCalculator.default-Edge\ Color-Discrete\ Mapper.mapping.map.AR\ (pp)\ SMARCB1=0,0,0
edgeColorCalculator.default-Edge\ Color-Discrete\ Mapper.mapping.map.AR\ (pp)\ SORBS2=0,0,0
edgeColorCalculator.default-Edge\ Color-Discrete\ Mapper.mapping.map.AR\ (pp)\ SP4=0,0,0
edgeColorCalculator.default-Edge\ Color-Discrete\ Mapper.mapping.map.AR\ (pp)\ TEF=0,0,0
edgeColorCalculator.default-Edge\ Color-Discrete\ Mapper.mapping.map.AR\ (pp)\ TRIL=0,0,0
edgeColorCalculator.default-Edge\ Color-Discrete\ Mapper.mapping.map.AR\ (pp)\ UBXN7=0,0,0
edgeColorCalculator.default-Edge\ Color-Discrete\ Mapper.mapping.map.AR\ (pp)\ ZWILCH=0,0,0
edgeColorCalculator.default-Edge\ Color-Discrete\ Mapper.mapping.map.ASCL1\ (pp)\ ACTN3=0,0,0
edgeColorCalculator.default-Edge\ Color-Discrete\ Mapper.mapping.map.ASCL1\ (pp)\ ADAM12=0,0,0
edgeColorCalculator.default-Edge\ Color-Discrete\ Mapper.mapping.map.ASCL1\ (pp)\ ADCY2=0,0,0
edgeColorCalculator.default-Edge\ Color-Discrete\ Mapper.mapping.map.ASCL1\ (pp)\ AFTPH=0,0,0
edgeColorCalculator.default-Edge\ Color-Discrete\ Mapper.mapping.map.ASCL1\ (pp)\ AKAP1=0,0,0
edgeColorCalculator.default-Edge\ Color-Discrete\ Mapper.mapping.map.ASCL1\ (pp)\ AKAP9=0,0,0
edgeColorCalculator.default-Edge\ Color-Discrete\ Mapper.mapping.map.ASCL1\ (pp)\ AMD1=0,0,0
edgeColorCalculator.default-Edge\ Color-Discrete\ Mapper.mapping.map.ASCL1\ (pp)\ AMMECR1=0,0,0
edgeColorCalculator.default-Edge\ Color-Discrete\ Mapper.mapping.map.ASCL1\ (pp)\ ARF6=0,0,0
edgeColorCalculator.default-Edge\ Color-Discrete\ Mapper.mapping.map.ASCL1\ (pp)\ ARID1A=0,0,0
edgeColorCalculator.default-Edge\ Color-Discrete\ Mapper.mapping.map.ASCL1\ (pp)\ ATF6=0,0,0
edgeColorCalculator.default-Edge\ Color-Discrete\ Mapper.mapping.map.ASCL1\ (pp)\ BAZ2A=0,0,0
edgeColorCalculator.default-Edge\ Color-Discrete\ Mapper.mapping.map.ASCL1\ (pp)\ BEX4=0,0,0
edgeColorCalculator.default-Edge\ Color-Discrete\ Mapper.mapping.map.ASCL1\ (pp)\ BRD2=0,0,0
edgeColorCalculator.default-Edge\ Color-Discrete\ Mapper.mapping.map.ASCL1\ (pp)\ CA14=0,0,0
edgeColorCalculator.default-Edge\ Color-Discrete\ Mapper.mapping.map.ASCL1\ (pp)\ CACNA2D2=0,0,0
edgeColorCalculator.default-Edge\ Color-Discrete\ Mapper.mapping.map.ASCL1\ (pp)\ CALM3=0,0,0
edgeColorCalculator.default-Edge\ Color-Discrete\ Mapper.mapping.map.ASCL1\ (pp)\ CAMK1D=0,0,0
edgeColorCalculator.default-Edge\ Color-Discrete\ Mapper.mapping.map.ASCL1\ (pp)\ CAPZA2=0,0,0
edgeColorCalculator.default-Edge\ Color-Discrete\ Mapper.mapping.map.ASCL1\ (pp)\ CARD9=0,0,0
edgeColorCalculator.default-Edge\ Color-Discrete\ Mapper.mapping.map.ASCL1\ (pp)\ CC2D1A=0,0,0
edgeColorCalculator.default-Edge\ Color-Discrete\ Mapper.mapping.map.ASCL1\ (pp)\ CCS=0,0,0
edgeColorCalculator.default-Edge\ Color-Discrete\ Mapper.mapping.map.ASCL1\ (pp)\ CELF1=0,0,0
edgeColorCalculator.default-Edge\ Color-Discrete\ Mapper.mapping.map.ASCL1\ (pp)\ CHD4=0,0,0
edgeColorCalculator.default-Edge\ Color-Discrete\ Mapper.mapping.map.ASCL1\ (pp)\ CIAO1=0,0,0
edgeColorCalculator.default-Edge\ Color-Discrete\ Mapper.mapping.map.ASCL1\ (pp)\ CIRBP=0,0,0
edgeColorCalculator.default-Edge\ Color-Discrete\ Mapper.mapping.map.ASCL1\ (pp)\ COPA=0,0,0
edgeColorCalculator.default-Edge\ Color-Discrete\ Mapper.mapping.map.ASCL1\ (pp)\ CORO1A=0,0,0
edgeColorCalculator.default-Edge\ Color-Discrete\ Mapper.mapping.map.ASCL1\ (pp)\ CUEDC2=0,0,0
edgeColorCalculator.default-Edge\ Color-Discrete\ Mapper.mapping.map.ASCL1\ (pp)\ CUL4A=0,0,0
edgeColorCalculator.default-Edge\ Color-Discrete\ Mapper.mapping.map.ASCL1\ (pp)\ CYLD=0,0,0
edgeColorCalculator.default-Edge\ Color-Discrete\ Mapper.mapping.map.ASCL1\ (pp)\ CYR61=0,0,0
edgeColorCalculator.default-Edge\ Color-Discrete\ Mapper.mapping.map.ASCL1\ (pp)\ DDAH1=0,0,0
edgeColorCalculator.default-Edge\ Color-Discrete\ Mapper.mapping.map.ASCL1\ (pp)\ DDIT4=0,0,0
edgeColorCalculator.default-Edge\ Color-Discrete\ Mapper.mapping.map.ASCL1\ (pp)\ DLX2=0,0,0
edgeColorCalculator.default-Edge\ Color-Discrete\ Mapper.mapping.map.ASCL1\ (pp)\ DNAJC8=0,0,0
edgeColorCalculator.default-Edge\ Color-Discrete\ Mapper.mapping.map.ASCL1\ (pp)\ DNASE1L2=0,0,0
edgeColorCalculator.default-Edge\ Color-Discrete\ Mapper.mapping.map.ASCL1\ (pp)\ DOC2B=0,0,0
edgeColorCalculator.default-Edge\ Color-Discrete\ Mapper.mapping.map.ASCL1\ (pp)\ DOK1=0,0,0
edgeColorCalculator.default-Edge\ Color-Discrete\ Mapper.mapping.map.ASCL1\ (pp)\ DUSP5=0,0,0
edgeColorCalculator.default-Edge\ Color-Discrete\ Mapper.mapping.map.ASCL1\ (pp)\ DUSP6=0,0,0
edgeColorCalculator.default-Edge\ Color-Discrete\ Mapper.mapping.map.ASCL1\ (pp)\ EGLN2=0,0,0
edgeColorCalculator.default-Edge\ Color-Discrete\ Mapper.mapping.map.ASCL1\ (pp)\ EGR2=0,0,0
edgeColorCalculator.default-Edge\ Color-Discrete\ Mapper.mapping.map.ASCL1\ (pp)\ EIF2B4=0,0,0
edgeColorCalculator.default-Edge\ Color-Discrete\ Mapper.mapping.map.ASCL1\ (pp)\ EIF2C2=0,0,0
edgeColorCalculator.default-Edge\ Color-Discrete\ Mapper.mapping.map.ASCL1\ (pp)\ EIF4E=0,0,0
edgeColorCalculator.default-Edge\ Color-Discrete\ Mapper.mapping.map.ASCL1\ (pp)\ ERCC1=0,0,0
edgeColorCalculator.default-Edge\ Color-Discrete\ Mapper.mapping.map.ASCL1\ (pp)\ ERCC3=0,0,0
edgeColorCalculator.default-Edge\ Color-Discrete\ Mapper.mapping.map.ASCL1\ (pp)\ ERG=0,0,0
edgeColorCalculator.default-Edge\ Color-Discrete\ Mapper.mapping.map.ASCL1\ (pp)\ FAM134A=0,0,0
edgeColorCalculator.default-Edge\ Color-Discrete\ Mapper.mapping.map.ASCL1\ (pp)\ FGF9=0,0,0
edgeColorCalculator.default-Edge\ Color-Discrete\ Mapper.mapping.map.ASCL1\ (pp)\ FLOT1=0,0,0
edgeColorCalculator.default-Edge\ Color-Discrete\ Mapper.mapping.map.ASCL1\ (pp)\ FOSB=0,0,0
edgeColorCalculator.default-Edge\ Color-Discrete\ Mapper.mapping.map.ASCL1\ (pp)\ FOXP1=0,0,0
edgeColorCalculator.default-Edge\ Color-Discrete\ Mapper.mapping.map.ASCL1\ (pp)\ GAB2=0,0,0
edgeColorCalculator.default-Edge\ Color-Discrete\ Mapper.mapping.map.ASCL1\ (pp)\ GFI1=0,0,0
edgeColorCalculator.default-Edge\ Color-Discrete\ Mapper.mapping.map.ASCL1\ (pp)\ GLA=0,0,0
edgeColorCalculator.default-Edge\ Color-Discrete\ Mapper.mapping.map.ASCL1\ (pp)\ GLRX=0,0,0
edgeColorCalculator.default-Edge\ Color-Discrete\ Mapper.mapping.map.ASCL1\ (pp)\ GNA11=0,0,0
edgeColorCalculator.default-Edge\ Color-Discrete\ Mapper.mapping.map.ASCL1\ (pp)\ GPR172A=0,0,0
edgeColorCalculator.default-Edge\ Color-Discrete\ Mapper.mapping.map.ASCL1\ (pp)\ HBEGF=0,0,0
edgeColorCalculator.default-Edge\ Color-Discrete\ Mapper.mapping.map.ASCL1\ (pp)\ HCFC1=0,0,0
edgeColorCalculator.default-Edge\ Color-Discrete\ Mapper.mapping.map.ASCL1\ (pp)\ HDAC7=0,0,0
edgeColorCalculator.default-Edge\ Color-Discrete\ Mapper.mapping.map.ASCL1\ (pp)\ HOXB7=0,0,0
edgeColorCalculator.default-Edge\ Color-Discrete\ Mapper.mapping.map.ASCL1\ (pp)\ HS3ST3B1=0,0,0
edgeColorCalculator.default-Edge\ Color-Discrete\ Mapper.mapping.map.ASCL1\ (pp)\ ID1=0,0,0
edgeColorCalculator.default-Edge\ Color-Discrete\ Mapper.mapping.map.ASCL1\ (pp)\ IGF2BP3=0,0,0
edgeColorCalculator.default-Edge\ Color-Discrete\ Mapper.mapping.map.ASCL1\ (pp)\ INHBE=0,0,0
edgeColorCalculator.default-Edge\ Color-Discrete\ Mapper.mapping.map.ASCL1\ (pp)\ IRS2=0,0,0
edgeColorCalculator.default-Edge\ Color-Discrete\ Mapper.mapping.map.ASCL1\ (pp)\ JUN=0,0,0
edgeColorCalculator.default-Edge\ Color-Discrete\ Mapper.mapping.map.ASCL1\ (pp)\ KCNB2=0,0,0
edgeColorCalculator.default-Edge\ Color-Discrete\ Mapper.mapping.map.ASCL1\ (pp)\ KCNJ2=0,0,0
edgeColorCalculator.default-Edge\ Color-Discrete\ Mapper.mapping.map.ASCL1\ (pp)\ KCNT2=0,0,0
edgeColorCalculator.default-Edge\ Color-Discrete\ Mapper.mapping.map.ASCL1\ (pp)\ KDELR2=0,0,0
edgeColorCalculator.default-Edge\ Color-Discrete\ Mapper.mapping.map.ASCL1\ (pp)\ KDM6B=0,0,0
edgeColorCalculator.default-Edge\ Color-Discrete\ Mapper.mapping.map.ASCL1\ (pp)\ KIAA0182=0,0,0
edgeColorCalculator.default-Edge\ Color-Discrete\ Mapper.mapping.map.ASCL1\ (pp)\ KIAA0226=0,0,0
edgeColorCalculator.default-Edge\ Color-Discrete\ Mapper.mapping.map.ASCL1\ (pp)\ KIAA0913=0,0,0
edgeColorCalculator.default-Edge\ Color-Discrete\ Mapper.mapping.map.ASCL1\ (pp)\ KLF10=0,0,0
edgeColorCalculator.default-Edge\ Color-Discrete\ Mapper.mapping.map.ASCL1\ (pp)\ KLF2=0,0,0
edgeColorCalculator.default-Edge\ Color-Discrete\ Mapper.mapping.map.ASCL1\ (pp)\ KRT10=0,0,0
edgeColorCalculator.default-Edge\ Color-Discrete\ Mapper.mapping.map.ASCL1\ (pp)\ LAMC2=0,0,0
edgeColorCalculator.default-Edge\ Color-Discrete\ Mapper.mapping.map.ASCL1\ (pp)\ LDB2=0,0,0
edgeColorCalculator.default-Edge\ Color-Discrete\ Mapper.mapping.map.ASCL1\ (pp)\ LIN28A=0,0,0
edgeColorCalculator.default-Edge\ Color-Discrete\ Mapper.mapping.map.ASCL1\ (pp)\ LONP1=0,0,0
edgeColorCalculator.default-Edge\ Color-Discrete\ Mapper.mapping.map.ASCL1\ (pp)\ LOXL1=0,0,0
edgeColorCalculator.default-Edge\ Color-Discrete\ Mapper.mapping.map.ASCL1\ (pp)\ LSM12=0,0,0
edgeColorCalculator.default-Edge\ Color-Discrete\ Mapper.mapping.map.ASCL1\ (pp)\ LYPD1=0,0,0
edgeColorCalculator.default-Edge\ Color-Discrete\ Mapper.mapping.map.ASCL1\ (pp)\ MAGI3=0,0,0
edgeColorCalculator.default-Edge\ Color-Discrete\ Mapper.mapping.map.ASCL1\ (pp)\ MASP1=0,0,0
edgeColorCalculator.default-Edge\ Color-Discrete\ Mapper.mapping.map.ASCL1\ (pp)\ MATN4=0,0,0
edgeColorCalculator.default-Edge\ Color-Discrete\ Mapper.mapping.map.ASCL1\ (pp)\ MAX=0,0,0
edgeColorCalculator.default-Edge\ Color-Discrete\ Mapper.mapping.map.ASCL1\ (pp)\ MED25=0,0,0
edgeColorCalculator.default-Edge\ Color-Discrete\ Mapper.mapping.map.ASCL1\ (pp)\ MITF=0,0,0
edgeColorCalculator.default-Edge\ Color-Discrete\ Mapper.mapping.map.ASCL1\ (pp)\ MOSPD3=0,0,0
edgeColorCalculator.default-Edge\ Color-Discrete\ Mapper.mapping.map.ASCL1\ (pp)\ MTCH2=0,0,0
edgeColorCalculator.default-Edge\ Color-Discrete\ Mapper.mapping.map.ASCL1\ (pp)\ MYO1C=0,0,0
edgeColorCalculator.default-Edge\ Color-Discrete\ Mapper.mapping.map.ASCL1\ (pp)\ NAA15=0,0,0
edgeColorCalculator.default-Edge\ Color-Discrete\ Mapper.mapping.map.ASCL1\ (pp)\ NAPA=0,0,0
edgeColorCalculator.default-Edge\ Color-Discrete\ Mapper.mapping.map.ASCL1\ (pp)\ NBL1=0,0,0
edgeColorCalculator.default-Edge\ Color-Discrete\ Mapper.mapping.map.ASCL1\ (pp)\ NDUFS3=0,0,0
edgeColorCalculator.default-Edge\ Color-Discrete\ Mapper.mapping.map.ASCL1\ (pp)\ NFKB2=0,0,0
edgeColorCalculator.default-Edge\ Color-Discrete\ Mapper.mapping.map.ASCL1\ (pp)\ NIPAL3=0,0,0
edgeColorCalculator.default-Edge\ Color-Discrete\ Mapper.mapping.map.ASCL1\ (pp)\ NKX2-2=0,0,0
edgeColorCalculator.default-Edge\ Color-Discrete\ Mapper.mapping.map.ASCL1\ (pp)\ NOP56=0,0,0
edgeColorCalculator.default-Edge\ Color-Discrete\ Mapper.mapping.map.ASCL1\ (pp)\ NOS1=0,0,0
edgeColorCalculator.default-Edge\ Color-Discrete\ Mapper.mapping.map.ASCL1\ (pp)\ NOS1AP=0,0,0
edgeColorCalculator.default-Edge\ Color-Discrete\ Mapper.mapping.map.ASCL1\ (pp)\ NPAS2=0,0,0
edgeColorCalculator.default-Edge\ Color-Discrete\ Mapper.mapping.map.ASCL1\ (pp)\ NR5A1=0,0,0
edgeColorCalculator.default-Edge\ Color-Discrete\ Mapper.mapping.map.ASCL1\ (pp)\ NSMCE2=0,0,0
edgeColorCalculator.default-Edge\ Color-Discrete\ Mapper.mapping.map.ASCL1\ (pp)\ NTRK3=0,0,0
edgeColorCalculator.default-Edge\ Color-Discrete\ Mapper.mapping.map.ASCL1\ (pp)\ PAK6=0,0,0
edgeColorCalculator.default-Edge\ Color-Discrete\ Mapper.mapping.map.ASCL1\ (pp)\ PDIA2=0,0,0
edgeColorCalculator.default-Edge\ Color-Discrete\ Mapper.mapping.map.ASCL1\ (pp)\ PKN1=0,0,0
edgeColorCalculator.default-Edge\ Color-Discrete\ Mapper.mapping.map.ASCL1\ (pp)\ PLXNA3=0,0,0
edgeColorCalculator.default-Edge\ Color-Discrete\ Mapper.mapping.map.ASCL1\ (pp)\ POLR1C=0,0,0
edgeColorCalculator.default-Edge\ Color-Discrete\ Mapper.mapping.map.ASCL1\ (pp)\ POP1=0,0,0
edgeColorCalculator.default-Edge\ Color-Discrete\ Mapper.mapping.map.ASCL1\ (pp)\ POU6F1=0,0,0
edgeColorCalculator.default-Edge\ Color-Discrete\ Mapper.mapping.map.ASCL1\ (pp)\ PPFIBP2=0,0,0
edgeColorCalculator.default-Edge\ Color-Discrete\ Mapper.mapping.map.ASCL1\ (pp)\ PPRC1=0,0,0
edgeColorCalculator.default-Edge\ Color-Discrete\ Mapper.mapping.map.ASCL1\ (pp)\ PRDX2=0,0,0
edgeColorCalculator.default-Edge\ Color-Discrete\ Mapper.mapping.map.ASCL1\ (pp)\ PRKACA=0,0,0
edgeColorCalculator.default-Edge\ Color-Discrete\ Mapper.mapping.map.ASCL1\ (pp)\ PRKAG2=0,0,0
edgeColorCalculator.default-Edge\ Color-Discrete\ Mapper.mapping.map.ASCL1\ (pp)\ PRM1=0,0,0
edgeColorCalculator.default-Edge\ Color-Discrete\ Mapper.mapping.map.ASCL1\ (pp)\ PUM2=0,0,0
edgeColorCalculator.default-Edge\ Color-Discrete\ Mapper.mapping.map.ASCL1\ (pp)\ RAI14=0,0,0
edgeColorCalculator.default-Edge\ Color-Discrete\ Mapper.mapping.map.ASCL1\ (pp)\ RANBP1=0,0,0
edgeColorCalculator.default-Edge\ Color-Discrete\ Mapper.mapping.map.ASCL1\ (pp)\ RAPGEF3=0,0,0
edgeColorCalculator.default-Edge\ Color-Discrete\ Mapper.mapping.map.ASCL1\ (pp)\ RARA=0,0,0
edgeColorCalculator.default-Edge\ Color-Discrete\ Mapper.mapping.map.ASCL1\ (pp)\ RBM47=0,0,0
edgeColorCalculator.default-Edge\ Color-Discrete\ Mapper.mapping.map.ASCL1\ (pp)\ RNF41=0,0,0
edgeColorCalculator.default-Edge\ Color-Discrete\ Mapper.mapping.map.ASCL1\ (pp)\ RPL28=0,0,0
edgeColorCalculator.default-Edge\ Color-Discrete\ Mapper.mapping.map.ASCL1\ (pp)\ SC5DL=0,0,0
edgeColorCalculator.default-Edge\ Color-Discrete\ Mapper.mapping.map.ASCL1\ (pp)\ SCNN1A=0,0,0
edgeColorCalculator.default-Edge\ Color-Discrete\ Mapper.mapping.map.ASCL1\ (pp)\ SEL1L3=0,0,0
edgeColorCalculator.default-Edge\ Color-Discrete\ Mapper.mapping.map.ASCL1\ (pp)\ SEPP1=0,0,0
edgeColorCalculator.default-Edge\ Color-Discrete\ Mapper.mapping.map.ASCL1\ (pp)\ SHMT2=0,0,0
edgeColorCalculator.default-Edge\ Color-Discrete\ Mapper.mapping.map.ASCL1\ (pp)\ SLC12A4=0,0,0
edgeColorCalculator.default-Edge\ Color-Discrete\ Mapper.mapping.map.ASCL1\ (pp)\ SLC15A2=0,0,0
edgeColorCalculator.default-Edge\ Color-Discrete\ Mapper.mapping.map.ASCL1\ (pp)\ SLC24A3=0,0,0
edgeColorCalculator.default-Edge\ Color-Discrete\ Mapper.mapping.map.ASCL1\ (pp)\ SLC25A1=0,0,0
edgeColorCalculator.default-Edge\ Color-Discrete\ Mapper.mapping.map.ASCL1\ (pp)\ SLC35A2=0,0,0
edgeColorCalculator.default-Edge\ Color-Discrete\ Mapper.mapping.map.ASCL1\ (pp)\ SLC39A4=0,0,0
edgeColorCalculator.default-Edge\ Color-Discrete\ Mapper.mapping.map.ASCL1\ (pp)\ SLC7A4=0,0,0
edgeColorCalculator.default-Edge\ Color-Discrete\ Mapper.mapping.map.ASCL1\ (pp)\ SMARCC2=0,0,0
edgeColorCalculator.default-Edge\ Color-Discrete\ Mapper.mapping.map.ASCL1\ (pp)\ SOX4=0,0,0
edgeColorCalculator.default-Edge\ Color-Discrete\ Mapper.mapping.map.ASCL1\ (pp)\ SP4=0,0,0
edgeColorCalculator.default-Edge\ Color-Discrete\ Mapper.mapping.map.ASCL1\ (pp)\ SPG21=0,0,0
edgeColorCalculator.default-Edge\ Color-Discrete\ Mapper.mapping.map.ASCL1\ (pp)\ SPRED2=0,0,0
edgeColorCalculator.default-Edge\ Color-Discrete\ Mapper.mapping.map.ASCL1\ (pp)\ SQLE=0,0,0
edgeColorCalculator.default-Edge\ Color-Discrete\ Mapper.mapping.map.ASCL1\ (pp)\ STAU2=0,0,0
edgeColorCalculator.default-Edge\ Color-Discrete\ Mapper.mapping.map.ASCL1\ (pp)\ STIP1=0,0,0
edgeColorCalculator.default-Edge\ Color-Discrete\ Mapper.mapping.map.ASCL1\ (pp)\ STRN3=0,0,0
edgeColorCalculator.default-Edge\ Color-Discrete\ Mapper.mapping.map.ASCL1\ (pp)\ SYNGR1=0,0,0
edgeColorCalculator.default-Edge\ Color-Discrete\ Mapper.mapping.map.ASCL1\ (pp)\ TBC1D5=0,0,0
edgeColorCalculator.default-Edge\ Color-Discrete\ Mapper.mapping.map.ASCL1\ (pp)\ TCF12=0,0,0
edgeColorCalculator.default-Edge\ Color-Discrete\ Mapper.mapping.map.ASCL1\ (pp)\ TEF=0,0,0
edgeColorCalculator.default-Edge\ Color-Discrete\ Mapper.mapping.map.ASCL1\ (pp)\ TIMP3=0,0,0
edgeColorCalculator.default-Edge\ Color-Discrete\ Mapper.mapping.map.ASCL1\ (pp)\ TLL2=0,0,0
edgeColorCalculator.default-Edge\ Color-Discrete\ Mapper.mapping.map.ASCL1\ (pp)\ TMBIM1=0,0,0
edgeColorCalculator.default-Edge\ Color-Discrete\ Mapper.mapping.map.ASCL1\ (pp)\ TMEM100=0,0,0
edgeColorCalculator.default-Edge\ Color-Discrete\ Mapper.mapping.map.ASCL1\ (pp)\ TNFRSF21=0,0,0
edgeColorCalculator.default-Edge\ Color-Discrete\ Mapper.mapping.map.ASCL1\ (pp)\ TNFSF15=0,0,0
edgeColorCalculator.default-Edge\ Color-Discrete\ Mapper.mapping.map.ASCL1\ (pp)\ TOX3=0,0,0
edgeColorCalculator.default-Edge\ Color-Discrete\ Mapper.mapping.map.ASCL1\ (pp)\ TPM1=0,0,0
edgeColorCalculator.default-Edge\ Color-Discrete\ Mapper.mapping.map.ASCL1\ (pp)\ TPM3=0,0,0
edgeColorCalculator.default-Edge\ Color-Discrete\ Mapper.mapping.map.ASCL1\ (pp)\ TRIL=0,0,0
edgeColorCalculator.default-Edge\ Color-Discrete\ Mapper.mapping.map.ASCL1\ (pp)\ TRIM8=0,0,0
edgeColorCalculator.default-Edge\ Color-Discrete\ Mapper.mapping.map.ASCL1\ (pp)\ TRIP10=0,0,0
edgeColorCalculator.default-Edge\ Color-Discrete\ Mapper.mapping.map.ASCL1\ (pp)\ TTC9=0,0,0
edgeColorCalculator.default-Edge\ Color-Discrete\ Mapper.mapping.map.ASCL1\ (pp)\ UBE2J1=0,0,0
edgeColorCalculator.default-Edge\ Color-Discrete\ Mapper.mapping.map.ASCL1\ (pp)\ UCN=0,0,0
edgeColorCalculator.default-Edge\ Color-Discrete\ Mapper.mapping.map.ASCL1\ (pp)\ UNC13B=0,0,0
edgeColorCalculator.default-Edge\ Color-Discrete\ Mapper.mapping.map.ASCL1\ (pp)\ VAMP2=0,0,0
edgeColorCalculator.default-Edge\ Color-Discrete\ Mapper.mapping.map.ASCL1\ (pp)\ WIZ=0,0,0
edgeColorCalculator.default-Edge\ Color-Discrete\ Mapper.mapping.map.ASCL1\ (pp)\ YARS=0,0,0
edgeColorCalculator.default-Edge\ Color-Discrete\ Mapper.mapping.map.ASCL1\ (pp)\ YY1=0,0,0
edgeColorCalculator.default-Edge\ Color-Discrete\ Mapper.mapping.map.ASCL1\ (pp)\ ZFHX3=0,0,0
edgeColorCalculator.default-Edge\ Color-Discrete\ Mapper.mapping.map.ASCL1\ (pp)\ ZFYVE9=0,0,0
edgeColorCalculator.default-Edge\ Color-Discrete\ Mapper.mapping.map.ASCL1\ (pp)\ ZNF710=0,0,0
edgeColorCalculator.default-Edge\ Color-Discrete\ Mapper.mapping.map.ATF1\ (pp)\ ACADVL=0,0,0
edgeColorCalculator.default-Edge\ Color-Discrete\ Mapper.mapping.map.ATF1\ (pp)\ AKIRIN1=0,0,0
edgeColorCalculator.default-Edge\ Color-Discrete\ Mapper.mapping.map.ATF1\ (pp)\ BAT1=0,0,0
edgeColorCalculator.default-Edge\ Color-Discrete\ Mapper.mapping.map.ATF1\ (pp)\ BAZ2B=0,0,0
edgeColorCalculator.default-Edge\ Color-Discrete\ Mapper.mapping.map.ATF1\ (pp)\ BRD2=0,0,0
edgeColorCalculator.default-Edge\ Color-Discrete\ Mapper.mapping.map.ATF1\ (pp)\ CDC14B=0,0,0
edgeColorCalculator.default-Edge\ Color-Discrete\ Mapper.mapping.map.ATF1\ (pp)\ CLDN7=0,0,0
edgeColorCalculator.default-Edge\ Color-Discrete\ Mapper.mapping.map.ATF1\ (pp)\ COASY=0,0,0
edgeColorCalculator.default-Edge\ Color-Discrete\ Mapper.mapping.map.ATF1\ (pp)\ COPA=0,0,0
edgeColorCalculator.default-Edge\ Color-Discrete\ Mapper.mapping.map.ATF1\ (pp)\ DDAH2=0,0,0
edgeColorCalculator.default-Edge\ Color-Discrete\ Mapper.mapping.map.ATF1\ (pp)\ DDX28=0,0,0
edgeColorCalculator.default-Edge\ Color-Discrete\ Mapper.mapping.map.ATF1\ (pp)\ DGUOK=0,0,0
edgeColorCalculator.default-Edge\ Color-Discrete\ Mapper.mapping.map.ATF1\ (pp)\ DHX38=0,0,0
edgeColorCalculator.default-Edge\ Color-Discrete\ Mapper.mapping.map.ATF1\ (pp)\ DOK1=0,0,0
edgeColorCalculator.default-Edge\ Color-Discrete\ Mapper.mapping.map.ATF1\ (pp)\ DUSP4=0,0,0
edgeColorCalculator.default-Edge\ Color-Discrete\ Mapper.mapping.map.ATF1\ (pp)\ EGR2=0,0,0
edgeColorCalculator.default-Edge\ Color-Discrete\ Mapper.mapping.map.ATF1\ (pp)\ EGR3=0,0,0
edgeColorCalculator.default-Edge\ Color-Discrete\ Mapper.mapping.map.ATF1\ (pp)\ EHD1=0,0,0
edgeColorCalculator.default-Edge\ Color-Discrete\ Mapper.mapping.map.ATF1\ (pp)\ ELAVL1=0,0,0
edgeColorCalculator.default-Edge\ Color-Discrete\ Mapper.mapping.map.ATF1\ (pp)\ FAM65A=0,0,0
edgeColorCalculator.default-Edge\ Color-Discrete\ Mapper.mapping.map.ATF1\ (pp)\ FOS=0,0,0
edgeColorCalculator.default-Edge\ Color-Discrete\ Mapper.mapping.map.ATF1\ (pp)\ FOSB=0,0,0
edgeColorCalculator.default-Edge\ Color-Discrete\ Mapper.mapping.map.ATF1\ (pp)\ HCFC1=0,0,0
edgeColorCalculator.default-Edge\ Color-Discrete\ Mapper.mapping.map.ATF1\ (pp)\ ID1=0,0,0
edgeColorCalculator.default-Edge\ Color-Discrete\ Mapper.mapping.map.ATF1\ (pp)\ ID2=0,0,0
edgeColorCalculator.default-Edge\ Color-Discrete\ Mapper.mapping.map.ATF1\ (pp)\ ING4=0,0,0
edgeColorCalculator.default-Edge\ Color-Discrete\ Mapper.mapping.map.ATF1\ (pp)\ INHBE=0,0,0
edgeColorCalculator.default-Edge\ Color-Discrete\ Mapper.mapping.map.ATF1\ (pp)\ IRGQ=0,0,0
edgeColorCalculator.default-Edge\ Color-Discrete\ Mapper.mapping.map.ATF1\ (pp)\ JUN=0,0,0
edgeColorCalculator.default-Edge\ Color-Discrete\ Mapper.mapping.map.ATF1\ (pp)\ KLF9=0,0,0
edgeColorCalculator.default-Edge\ Color-Discrete\ Mapper.mapping.map.ATF1\ (pp)\ LMO4=0,0,0
edgeColorCalculator.default-Edge\ Color-Discrete\ Mapper.mapping.map.ATF1\ (pp)\ MAFF=0,0,0
edgeColorCalculator.default-Edge\ Color-Discrete\ Mapper.mapping.map.ATF1\ (pp)\ MAOA=0,0,0
edgeColorCalculator.default-Edge\ Color-Discrete\ Mapper.mapping.map.ATF1\ (pp)\ MITF=0,0,0
edgeColorCalculator.default-Edge\ Color-Discrete\ Mapper.mapping.map.ATF1\ (pp)\ NAV2=0,0,0
edgeColorCalculator.default-Edge\ Color-Discrete\ Mapper.mapping.map.ATF1\ (pp)\ NEUROD6=0,0,0
edgeColorCalculator.default-Edge\ Color-Discrete\ Mapper.mapping.map.ATF1\ (pp)\ NR4A2=0,0,0
edgeColorCalculator.default-Edge\ Color-Discrete\ Mapper.mapping.map.ATF1\ (pp)\ PLAUR=0,0,0
edgeColorCalculator.default-Edge\ Color-Discrete\ Mapper.mapping.map.ATF1\ (pp)\ POLB=0,0,0
edgeColorCalculator.default-Edge\ Color-Discrete\ Mapper.mapping.map.ATF1\ (pp)\ PSME3=0,0,0
edgeColorCalculator.default-Edge\ Color-Discrete\ Mapper.mapping.map.ATF1\ (pp)\ RCAN1=0,0,0
edgeColorCalculator.default-Edge\ Color-Discrete\ Mapper.mapping.map.ATF1\ (pp)\ RELB=0,0,0
edgeColorCalculator.default-Edge\ Color-Discrete\ Mapper.mapping.map.ATF1\ (pp)\ SIK1=0,0,0
edgeColorCalculator.default-Edge\ Color-Discrete\ Mapper.mapping.map.ATF1\ (pp)\ SLC25A11=0,0,0
edgeColorCalculator.default-Edge\ Color-Discrete\ Mapper.mapping.map.ATF1\ (pp)\ SOX9=0,0,0
edgeColorCalculator.default-Edge\ Color-Discrete\ Mapper.mapping.map.ATF1\ (pp)\ SPRR3=0,0,0
edgeColorCalculator.default-Edge\ Color-Discrete\ Mapper.mapping.map.ATF1\ (pp)\ SULT4A1=0,0,0
edgeColorCalculator.default-Edge\ Color-Discrete\ Mapper.mapping.map.ATF1\ (pp)\ TFAP2A=0,0,0
edgeColorCalculator.default-Edge\ Color-Discrete\ Mapper.mapping.map.ATF1\ (pp)\ TGIF2=0,0,0
edgeColorCalculator.default-Edge\ Color-Discrete\ Mapper.mapping.map.ATF1\ (pp)\ TNFRSF12A=0,0,0
edgeColorCalculator.default-Edge\ Color-Discrete\ Mapper.mapping.map.ATF1\ (pp)\ TRIB1=0,0,0
edgeColorCalculator.default-Edge\ Color-Discrete\ Mapper.mapping.map.ATF1\ (pp)\ TSPAN7=0,0,0
edgeColorCalculator.default-Edge\ Color-Discrete\ Mapper.mapping.map.ATF1\ (pp)\ UBE2H=0,0,0
edgeColorCalculator.default-Edge\ Color-Discrete\ Mapper.mapping.map.ATF1\ (pp)\ WBP5=0,0,0
edgeColorCalculator.default-Edge\ Color-Discrete\ Mapper.mapping.map.ATF1\ (pp)\ WNK1=0,0,0
edgeColorCalculator.default-Edge\ Color-Discrete\ Mapper.mapping.map.ATF1\ (pp)\ YY1=0,0,0
edgeColorCalculator.default-Edge\ Color-Discrete\ Mapper.mapping.map.ATF1\ (pp)\ ZNF593=0,0,0
edgeColorCalculator.default-Edge\ Color-Discrete\ Mapper.mapping.map.ATF1\ (pp)\ ZNF710=0,0,0
edgeColorCalculator.default-Edge\ Color-Discrete\ Mapper.mapping.map.ATF1\ (pp)\ ZZEF1=0,0,0
edgeColorCalculator.default-Edge\ Color-Discrete\ Mapper.mapping.map.ATF2\ (pp)\ AHNAK=0,0,0
edgeColorCalculator.default-Edge\ Color-Discrete\ Mapper.mapping.map.ATF2\ (pp)\ AKIRIN1=0,0,0
edgeColorCalculator.default-Edge\ Color-Discrete\ Mapper.mapping.map.ATF2\ (pp)\ ALB=0,0,0
edgeColorCalculator.default-Edge\ Color-Discrete\ Mapper.mapping.map.ATF2\ (pp)\ BAZ2B=0,0,0
edgeColorCalculator.default-Edge\ Color-Discrete\ Mapper.mapping.map.ATF2\ (pp)\ BCL11A=0,0,0
edgeColorCalculator.default-Edge\ Color-Discrete\ Mapper.mapping.map.ATF2\ (pp)\ BRD2=0,0,0
edgeColorCalculator.default-Edge\ Color-Discrete\ Mapper.mapping.map.ATF2\ (pp)\ CCND1=0,0,0
edgeColorCalculator.default-Edge\ Color-Discrete\ Mapper.mapping.map.ATF2\ (pp)\ CDC14B=0,0,0
edgeColorCalculator.default-Edge\ Color-Discrete\ Mapper.mapping.map.ATF2\ (pp)\ CDKN1A=0,0,0
edgeColorCalculator.default-Edge\ Color-Discrete\ Mapper.mapping.map.ATF2\ (pp)\ CDS1=0,0,0
edgeColorCalculator.default-Edge\ Color-Discrete\ Mapper.mapping.map.ATF2\ (pp)\ CHIC2=0,0,0
edgeColorCalculator.default-Edge\ Color-Discrete\ Mapper.mapping.map.ATF2\ (pp)\ CIZ1=0,0,0
edgeColorCalculator.default-Edge\ Color-Discrete\ Mapper.mapping.map.ATF2\ (pp)\ CLDN7=0,0,0
edgeColorCalculator.default-Edge\ Color-Discrete\ Mapper.mapping.map.ATF2\ (pp)\ DDX28=0,0,0
edgeColorCalculator.default-Edge\ Color-Discrete\ Mapper.mapping.map.ATF2\ (pp)\ DUSP3=0,0,0
edgeColorCalculator.default-Edge\ Color-Discrete\ Mapper.mapping.map.ATF2\ (pp)\ DUSP4=0,0,0
edgeColorCalculator.default-Edge\ Color-Discrete\ Mapper.mapping.map.ATF2\ (pp)\ EGR2=0,0,0
edgeColorCalculator.default-Edge\ Color-Discrete\ Mapper.mapping.map.ATF2\ (pp)\ EGR3=0,0,0
edgeColorCalculator.default-Edge\ Color-Discrete\ Mapper.mapping.map.ATF2\ (pp)\ EIF5A=0,0,0
edgeColorCalculator.default-Edge\ Color-Discrete\ Mapper.mapping.map.ATF2\ (pp)\ ELAVL1=0,0,0
edgeColorCalculator.default-Edge\ Color-Discrete\ Mapper.mapping.map.ATF2\ (pp)\ FAM65A=0,0,0
edgeColorCalculator.default-Edge\ Color-Discrete\ Mapper.mapping.map.ATF2\ (pp)\ FN1=0,0,0
edgeColorCalculator.default-Edge\ Color-Discrete\ Mapper.mapping.map.ATF2\ (pp)\ FOS=0,0,0
edgeColorCalculator.default-Edge\ Color-Discrete\ Mapper.mapping.map.ATF2\ (pp)\ FOSB=0,0,0
edgeColorCalculator.default-Edge\ Color-Discrete\ Mapper.mapping.map.ATF2\ (pp)\ HCFC1=0,0,0
edgeColorCalculator.default-Edge\ Color-Discrete\ Mapper.mapping.map.ATF2\ (pp)\ ID1=0,0,0
edgeColorCalculator.default-Edge\ Color-Discrete\ Mapper.mapping.map.ATF2\ (pp)\ ID4=0,0,0
edgeColorCalculator.default-Edge\ Color-Discrete\ Mapper.mapping.map.ATF2\ (pp)\ IL1RAPL1=0,0,0
edgeColorCalculator.default-Edge\ Color-Discrete\ Mapper.mapping.map.ATF2\ (pp)\ ING4=0,0,0
edgeColorCalculator.default-Edge\ Color-Discrete\ Mapper.mapping.map.ATF2\ (pp)\ INHBE=0,0,0
edgeColorCalculator.default-Edge\ Color-Discrete\ Mapper.mapping.map.ATF2\ (pp)\ IRGQ=0,0,0
edgeColorCalculator.default-Edge\ Color-Discrete\ Mapper.mapping.map.ATF2\ (pp)\ JUN=0,0,0
edgeColorCalculator.default-Edge\ Color-Discrete\ Mapper.mapping.map.ATF2\ (pp)\ KLF9=0,0,0
edgeColorCalculator.default-Edge\ Color-Discrete\ Mapper.mapping.map.ATF2\ (pp)\ LMO4=0,0,0
edgeColorCalculator.default-Edge\ Color-Discrete\ Mapper.mapping.map.ATF2\ (pp)\ MAFF=0,0,0
edgeColorCalculator.default-Edge\ Color-Discrete\ Mapper.mapping.map.ATF2\ (pp)\ MAOA=0,0,0
edgeColorCalculator.default-Edge\ Color-Discrete\ Mapper.mapping.map.ATF2\ (pp)\ MITF=0,0,0
edgeColorCalculator.default-Edge\ Color-Discrete\ Mapper.mapping.map.ATF2\ (pp)\ MRPL34=0,0,0
edgeColorCalculator.default-Edge\ Color-Discrete\ Mapper.mapping.map.ATF2\ (pp)\ NDST3=0,0,0
edgeColorCalculator.default-Edge\ Color-Discrete\ Mapper.mapping.map.ATF2\ (pp)\ NEUROD6=0,0,0
edgeColorCalculator.default-Edge\ Color-Discrete\ Mapper.mapping.map.ATF2\ (pp)\ NPTX2=0,0,0
edgeColorCalculator.default-Edge\ Color-Discrete\ Mapper.mapping.map.ATF2\ (pp)\ NR4A2=0,0,0
edgeColorCalculator.default-Edge\ Color-Discrete\ Mapper.mapping.map.ATF2\ (pp)\ PPFIA1=0,0,0
edgeColorCalculator.default-Edge\ Color-Discrete\ Mapper.mapping.map.ATF2\ (pp)\ PSME3=0,0,0
edgeColorCalculator.default-Edge\ Color-Discrete\ Mapper.mapping.map.ATF2\ (pp)\ PTHLH=0,0,0
edgeColorCalculator.default-Edge\ Color-Discrete\ Mapper.mapping.map.ATF2\ (pp)\ RCAN1=0,0,0
edgeColorCalculator.default-Edge\ Color-Discrete\ Mapper.mapping.map.ATF2\ (pp)\ RELB=0,0,0
edgeColorCalculator.default-Edge\ Color-Discrete\ Mapper.mapping.map.ATF2\ (pp)\ RNF40=0,0,0
edgeColorCalculator.default-Edge\ Color-Discrete\ Mapper.mapping.map.ATF2\ (pp)\ SIK1=0,0,0
edgeColorCalculator.default-Edge\ Color-Discrete\ Mapper.mapping.map.ATF2\ (pp)\ SOX9=0,0,0
edgeColorCalculator.default-Edge\ Color-Discrete\ Mapper.mapping.map.ATF2\ (pp)\ STRN4=0,0,0
edgeColorCalculator.default-Edge\ Color-Discrete\ Mapper.mapping.map.ATF2\ (pp)\ SULT4A1=0,0,0
edgeColorCalculator.default-Edge\ Color-Discrete\ Mapper.mapping.map.ATF2\ (pp)\ TEF=0,0,0
edgeColorCalculator.default-Edge\ Color-Discrete\ Mapper.mapping.map.ATF2\ (pp)\ TGIF2=0,0,0
edgeColorCalculator.default-Edge\ Color-Discrete\ Mapper.mapping.map.ATF2\ (pp)\ TNFRSF12A=0,0,0
edgeColorCalculator.default-Edge\ Color-Discrete\ Mapper.mapping.map.ATF2\ (pp)\ TRIB1=0,0,0
edgeColorCalculator.default-Edge\ Color-Discrete\ Mapper.mapping.map.ATF2\ (pp)\ TRIM8=0,0,0
edgeColorCalculator.default-Edge\ Color-Discrete\ Mapper.mapping.map.ATF2\ (pp)\ TSPAN7=0,0,0
edgeColorCalculator.default-Edge\ Color-Discrete\ Mapper.mapping.map.ATF2\ (pp)\ UBE2H=0,0,0
edgeColorCalculator.default-Edge\ Color-Discrete\ Mapper.mapping.map.ATF2\ (pp)\ WBP5=0,0,0
edgeColorCalculator.default-Edge\ Color-Discrete\ Mapper.mapping.map.ATF2\ (pp)\ YY1=0,0,0
edgeColorCalculator.default-Edge\ Color-Discrete\ Mapper.mapping.map.ATF2\ (pp)\ ZFYVE9=0,0,0
edgeColorCalculator.default-Edge\ Color-Discrete\ Mapper.mapping.map.ATF2\ (pp)\ ZNF593=0,0,0
edgeColorCalculator.default-Edge\ Color-Discrete\ Mapper.mapping.map.ATF2\ (pp)\ ZNF710=0,0,0
edgeColorCalculator.default-Edge\ Color-Discrete\ Mapper.mapping.map.ATF2\ (pp)\ ZZEF1=0,0,0
edgeColorCalculator.default-Edge\ Color-Discrete\ Mapper.mapping.map.ATF3\ (pp)\ ACADVL=0,0,0
edgeColorCalculator.default-Edge\ Color-Discrete\ Mapper.mapping.map.ATF3\ (pp)\ AKIRIN1=0,0,0
edgeColorCalculator.default-Edge\ Color-Discrete\ Mapper.mapping.map.ATF3\ (pp)\ ASNS=0,0,0
edgeColorCalculator.default-Edge\ Color-Discrete\ Mapper.mapping.map.ATF3\ (pp)\ BAZ2B=0,0,0
edgeColorCalculator.default-Edge\ Color-Discrete\ Mapper.mapping.map.ATF3\ (pp)\ BRD2=0,0,0
edgeColorCalculator.default-Edge\ Color-Discrete\ Mapper.mapping.map.ATF3\ (pp)\ CDC14B=0,0,0
edgeColorCalculator.default-Edge\ Color-Discrete\ Mapper.mapping.map.ATF3\ (pp)\ CDKN1A=0,0,0
edgeColorCalculator.default-Edge\ Color-Discrete\ Mapper.mapping.map.ATF3\ (pp)\ CLDN4=0,0,0
edgeColorCalculator.default-Edge\ Color-Discrete\ Mapper.mapping.map.ATF3\ (pp)\ CLDN7=0,0,0
edgeColorCalculator.default-Edge\ Color-Discrete\ Mapper.mapping.map.ATF3\ (pp)\ DDAH2=0,0,0
edgeColorCalculator.default-Edge\ Color-Discrete\ Mapper.mapping.map.ATF3\ (pp)\ DDX28=0,0,0
edgeColorCalculator.default-Edge\ Color-Discrete\ Mapper.mapping.map.ATF3\ (pp)\ DUSP3=0,0,0
edgeColorCalculator.default-Edge\ Color-Discrete\ Mapper.mapping.map.ATF3\ (pp)\ DUSP4=0,0,0
edgeColorCalculator.default-Edge\ Color-Discrete\ Mapper.mapping.map.ATF3\ (pp)\ EGR2=0,0,0
edgeColorCalculator.default-Edge\ Color-Discrete\ Mapper.mapping.map.ATF3\ (pp)\ EGR3=0,0,0
edgeColorCalculator.default-Edge\ Color-Discrete\ Mapper.mapping.map.ATF3\ (pp)\ EHD1=0,0,0
edgeColorCalculator.default-Edge\ Color-Discrete\ Mapper.mapping.map.ATF3\ (pp)\ ELAVL1=0,0,0
edgeColorCalculator.default-Edge\ Color-Discrete\ Mapper.mapping.map.ATF3\ (pp)\ FAM50A=0,0,0
edgeColorCalculator.default-Edge\ Color-Discrete\ Mapper.mapping.map.ATF3\ (pp)\ FAM65A=0,0,0
edgeColorCalculator.default-Edge\ Color-Discrete\ Mapper.mapping.map.ATF3\ (pp)\ FN1=0,0,0
edgeColorCalculator.default-Edge\ Color-Discrete\ Mapper.mapping.map.ATF3\ (pp)\ FOSB=0,0,0
edgeColorCalculator.default-Edge\ Color-Discrete\ Mapper.mapping.map.ATF3\ (pp)\ HCFC1=0,0,0
edgeColorCalculator.default-Edge\ Color-Discrete\ Mapper.mapping.map.ATF3\ (pp)\ ID1=0,0,0
edgeColorCalculator.default-Edge\ Color-Discrete\ Mapper.mapping.map.ATF3\ (pp)\ ING4=0,0,0
edgeColorCalculator.default-Edge\ Color-Discrete\ Mapper.mapping.map.ATF3\ (pp)\ INHBE=0,0,0
edgeColorCalculator.default-Edge\ Color-Discrete\ Mapper.mapping.map.ATF3\ (pp)\ IRGQ=0,0,0
edgeColorCalculator.default-Edge\ Color-Discrete\ Mapper.mapping.map.ATF3\ (pp)\ JUN=0,0,0
edgeColorCalculator.default-Edge\ Color-Discrete\ Mapper.mapping.map.ATF3\ (pp)\ KCNV1=0,0,0
edgeColorCalculator.default-Edge\ Color-Discrete\ Mapper.mapping.map.ATF3\ (pp)\ KIAA0182=0,0,0
edgeColorCalculator.default-Edge\ Color-Discrete\ Mapper.mapping.map.ATF3\ (pp)\ KLF9=0,0,0
edgeColorCalculator.default-Edge\ Color-Discrete\ Mapper.mapping.map.ATF3\ (pp)\ MAFF=0,0,0
edgeColorCalculator.default-Edge\ Color-Discrete\ Mapper.mapping.map.ATF3\ (pp)\ MAOA=0,0,0
edgeColorCalculator.default-Edge\ Color-Discrete\ Mapper.mapping.map.ATF3\ (pp)\ MATK=0,0,0
edgeColorCalculator.default-Edge\ Color-Discrete\ Mapper.mapping.map.ATF3\ (pp)\ MITF=0,0,0
edgeColorCalculator.default-Edge\ Color-Discrete\ Mapper.mapping.map.ATF3\ (pp)\ NEUROD6=0,0,0
edgeColorCalculator.default-Edge\ Color-Discrete\ Mapper.mapping.map.ATF3\ (pp)\ NR4A2=0,0,0
edgeColorCalculator.default-Edge\ Color-Discrete\ Mapper.mapping.map.ATF3\ (pp)\ PLEKHO1=0,0,0
edgeColorCalculator.default-Edge\ Color-Discrete\ Mapper.mapping.map.ATF3\ (pp)\ PSME3=0,0,0
edgeColorCalculator.default-Edge\ Color-Discrete\ Mapper.mapping.map.ATF3\ (pp)\ RCAN1=0,0,0
edgeColorCalculator.default-Edge\ Color-Discrete\ Mapper.mapping.map.ATF3\ (pp)\ RELB=0,0,0
edgeColorCalculator.default-Edge\ Color-Discrete\ Mapper.mapping.map.ATF3\ (pp)\ SHMT2=0,0,0
edgeColorCalculator.default-Edge\ Color-Discrete\ Mapper.mapping.map.ATF3\ (pp)\ SIK1=0,0,0
edgeColorCalculator.default-Edge\ Color-Discrete\ Mapper.mapping.map.ATF3\ (pp)\ SOX9=0,0,0
edgeColorCalculator.default-Edge\ Color-Discrete\ Mapper.mapping.map.ATF3\ (pp)\ SULT4A1=0,0,0
edgeColorCalculator.default-Edge\ Color-Discrete\ Mapper.mapping.map.ATF3\ (pp)\ TGIF2=0,0,0
edgeColorCalculator.default-Edge\ Color-Discrete\ Mapper.mapping.map.ATF3\ (pp)\ TNFRSF12A=0,0,0
edgeColorCalculator.default-Edge\ Color-Discrete\ Mapper.mapping.map.ATF3\ (pp)\ TRIB1=0,0,0
edgeColorCalculator.default-Edge\ Color-Discrete\ Mapper.mapping.map.ATF3\ (pp)\ TSPAN7=0,0,0
edgeColorCalculator.default-Edge\ Color-Discrete\ Mapper.mapping.map.ATF3\ (pp)\ UBE2H=0,0,0
edgeColorCalculator.default-Edge\ Color-Discrete\ Mapper.mapping.map.ATF3\ (pp)\ WBP5=0,0,0
edgeColorCalculator.default-Edge\ Color-Discrete\ Mapper.mapping.map.ATF3\ (pp)\ ZNF593=0,0,0
edgeColorCalculator.default-Edge\ Color-Discrete\ Mapper.mapping.map.ATF3\ (pp)\ ZZEF1=0,0,0
edgeColorCalculator.default-Edge\ Color-Discrete\ Mapper.mapping.map.ATF4\ (pp)\ AKIRIN1=0,0,0
edgeColorCalculator.default-Edge\ Color-Discrete\ Mapper.mapping.map.ATF4\ (pp)\ ANKS1A=0,0,0
edgeColorCalculator.default-Edge\ Color-Discrete\ Mapper.mapping.map.ATF4\ (pp)\ ASNS=0,0,0
edgeColorCalculator.default-Edge\ Color-Discrete\ Mapper.mapping.map.ATF4\ (pp)\ BAZ2B=0,0,0
edgeColorCalculator.default-Edge\ Color-Discrete\ Mapper.mapping.map.ATF4\ (pp)\ BRD2=0,0,0
edgeColorCalculator.default-Edge\ Color-Discrete\ Mapper.mapping.map.ATF4\ (pp)\ CDC14B=0,0,0
edgeColorCalculator.default-Edge\ Color-Discrete\ Mapper.mapping.map.ATF4\ (pp)\ CIRBP=0,0,0
edgeColorCalculator.default-Edge\ Color-Discrete\ Mapper.mapping.map.ATF4\ (pp)\ CLDN7=0,0,0
edgeColorCalculator.default-Edge\ Color-Discrete\ Mapper.mapping.map.ATF4\ (pp)\ DDX28=0,0,0
edgeColorCalculator.default-Edge\ Color-Discrete\ Mapper.mapping.map.ATF4\ (pp)\ DISC1=0,0,0
edgeColorCalculator.default-Edge\ Color-Discrete\ Mapper.mapping.map.ATF4\ (pp)\ DOK1=0,0,0
edgeColorCalculator.default-Edge\ Color-Discrete\ Mapper.mapping.map.ATF4\ (pp)\ DUSP4=0,0,0
edgeColorCalculator.default-Edge\ Color-Discrete\ Mapper.mapping.map.ATF4\ (pp)\ EGR2=0,0,0
edgeColorCalculator.default-Edge\ Color-Discrete\ Mapper.mapping.map.ATF4\ (pp)\ EGR3=0,0,0
edgeColorCalculator.default-Edge\ Color-Discrete\ Mapper.mapping.map.ATF4\ (pp)\ ELAVL1=0,0,0
edgeColorCalculator.default-Edge\ Color-Discrete\ Mapper.mapping.map.ATF4\ (pp)\ FAM65A=0,0,0
edgeColorCalculator.default-Edge\ Color-Discrete\ Mapper.mapping.map.ATF4\ (pp)\ FOSB=0,0,0
edgeColorCalculator.default-Edge\ Color-Discrete\ Mapper.mapping.map.ATF4\ (pp)\ HCFC1=0,0,0
edgeColorCalculator.default-Edge\ Color-Discrete\ Mapper.mapping.map.ATF4\ (pp)\ ID1=0,0,0
edgeColorCalculator.default-Edge\ Color-Discrete\ Mapper.mapping.map.ATF4\ (pp)\ ING4=0,0,0
edgeColorCalculator.default-Edge\ Color-Discrete\ Mapper.mapping.map.ATF4\ (pp)\ INHBE=0,0,0
edgeColorCalculator.default-Edge\ Color-Discrete\ Mapper.mapping.map.ATF4\ (pp)\ IRGQ=0,0,0
edgeColorCalculator.default-Edge\ Color-Discrete\ Mapper.mapping.map.ATF4\ (pp)\ KCNJ2=0,0,0
edgeColorCalculator.default-Edge\ Color-Discrete\ Mapper.mapping.map.ATF4\ (pp)\ KDM4D=0,0,0
edgeColorCalculator.default-Edge\ Color-Discrete\ Mapper.mapping.map.ATF4\ (pp)\ KLF9=0,0,0
edgeColorCalculator.default-Edge\ Color-Discrete\ Mapper.mapping.map.ATF4\ (pp)\ MAFF=0,0,0
edgeColorCalculator.default-Edge\ Color-Discrete\ Mapper.mapping.map.ATF4\ (pp)\ MAOA=0,0,0
edgeColorCalculator.default-Edge\ Color-Discrete\ Mapper.mapping.map.ATF4\ (pp)\ MITF=0,0,0
edgeColorCalculator.default-Edge\ Color-Discrete\ Mapper.mapping.map.ATF4\ (pp)\ MYO1C=0,0,0
edgeColorCalculator.default-Edge\ Color-Discrete\ Mapper.mapping.map.ATF4\ (pp)\ NAV2=0,0,0
edgeColorCalculator.default-Edge\ Color-Discrete\ Mapper.mapping.map.ATF4\ (pp)\ NEUROD6=0,0,0
edgeColorCalculator.default-Edge\ Color-Discrete\ Mapper.mapping.map.ATF4\ (pp)\ NR4A2=0,0,0
edgeColorCalculator.default-Edge\ Color-Discrete\ Mapper.mapping.map.ATF4\ (pp)\ NR4A3=0,0,0
edgeColorCalculator.default-Edge\ Color-Discrete\ Mapper.mapping.map.ATF4\ (pp)\ PSME3=0,0,0
edgeColorCalculator.default-Edge\ Color-Discrete\ Mapper.mapping.map.ATF4\ (pp)\ RCAN1=0,0,0
edgeColorCalculator.default-Edge\ Color-Discrete\ Mapper.mapping.map.ATF4\ (pp)\ RELB=0,0,0
edgeColorCalculator.default-Edge\ Color-Discrete\ Mapper.mapping.map.ATF4\ (pp)\ SIK1=0,0,0
edgeColorCalculator.default-Edge\ Color-Discrete\ Mapper.mapping.map.ATF4\ (pp)\ SOX9=0,0,0
edgeColorCalculator.default-Edge\ Color-Discrete\ Mapper.mapping.map.ATF4\ (pp)\ SPHK1=0,0,0
edgeColorCalculator.default-Edge\ Color-Discrete\ Mapper.mapping.map.ATF4\ (pp)\ SULT4A1=0,0,0
edgeColorCalculator.default-Edge\ Color-Discrete\ Mapper.mapping.map.ATF4\ (pp)\ TGIF2=0,0,0
edgeColorCalculator.default-Edge\ Color-Discrete\ Mapper.mapping.map.ATF4\ (pp)\ TNFRSF12A=0,0,0
edgeColorCalculator.default-Edge\ Color-Discrete\ Mapper.mapping.map.ATF4\ (pp)\ TRIB1=0,0,0
edgeColorCalculator.default-Edge\ Color-Discrete\ Mapper.mapping.map.ATF4\ (pp)\ TSPAN7=0,0,0
edgeColorCalculator.default-Edge\ Color-Discrete\ Mapper.mapping.map.ATF4\ (pp)\ UBE2H=0,0,0
edgeColorCalculator.default-Edge\ Color-Discrete\ Mapper.mapping.map.ATF4\ (pp)\ WBP5=0,0,0
edgeColorCalculator.default-Edge\ Color-Discrete\ Mapper.mapping.map.ATF4\ (pp)\ ZBTB20=0,0,0
edgeColorCalculator.default-Edge\ Color-Discrete\ Mapper.mapping.map.ATF4\ (pp)\ ZNF281=0,0,0
edgeColorCalculator.default-Edge\ Color-Discrete\ Mapper.mapping.map.ATF4\ (pp)\ ZNF593=0,0,0
edgeColorCalculator.default-Edge\ Color-Discrete\ Mapper.mapping.map.ATF4\ (pp)\ ZZEF1=0,0,0
edgeColorCalculator.default-Edge\ Color-Discrete\ Mapper.mapping.map.ATF5\ (pp)\ AKIRIN1=0,0,0
edgeColorCalculator.default-Edge\ Color-Discrete\ Mapper.mapping.map.ATF5\ (pp)\ BAZ2B=0,0,0
edgeColorCalculator.default-Edge\ Color-Discrete\ Mapper.mapping.map.ATF5\ (pp)\ BRD2=0,0,0
edgeColorCalculator.default-Edge\ Color-Discrete\ Mapper.mapping.map.ATF5\ (pp)\ CDC14B=0,0,0
edgeColorCalculator.default-Edge\ Color-Discrete\ Mapper.mapping.map.ATF5\ (pp)\ CLDN7=0,0,0
edgeColorCalculator.default-Edge\ Color-Discrete\ Mapper.mapping.map.ATF5\ (pp)\ DDX28=0,0,0
edgeColorCalculator.default-Edge\ Color-Discrete\ Mapper.mapping.map.ATF5\ (pp)\ DISC1=0,0,0
edgeColorCalculator.default-Edge\ Color-Discrete\ Mapper.mapping.map.ATF5\ (pp)\ DUSP4=0,0,0
edgeColorCalculator.default-Edge\ Color-Discrete\ Mapper.mapping.map.ATF5\ (pp)\ EGR2=0,0,0
edgeColorCalculator.default-Edge\ Color-Discrete\ Mapper.mapping.map.ATF5\ (pp)\ EGR3=0,0,0
edgeColorCalculator.default-Edge\ Color-Discrete\ Mapper.mapping.map.ATF5\ (pp)\ ELAVL1=0,0,0
edgeColorCalculator.default-Edge\ Color-Discrete\ Mapper.mapping.map.ATF5\ (pp)\ FAM65A=0,0,0
edgeColorCalculator.default-Edge\ Color-Discrete\ Mapper.mapping.map.ATF5\ (pp)\ FOSB=0,0,0
edgeColorCalculator.default-Edge\ Color-Discrete\ Mapper.mapping.map.ATF5\ (pp)\ HCFC1=0,0,0
edgeColorCalculator.default-Edge\ Color-Discrete\ Mapper.mapping.map.ATF5\ (pp)\ ID1=0,0,0
edgeColorCalculator.default-Edge\ Color-Discrete\ Mapper.mapping.map.ATF5\ (pp)\ ING4=0,0,0
edgeColorCalculator.default-Edge\ Color-Discrete\ Mapper.mapping.map.ATF5\ (pp)\ INHBE=0,0,0
edgeColorCalculator.default-Edge\ Color-Discrete\ Mapper.mapping.map.ATF5\ (pp)\ IRGQ=0,0,0
edgeColorCalculator.default-Edge\ Color-Discrete\ Mapper.mapping.map.ATF5\ (pp)\ KLF9=0,0,0
edgeColorCalculator.default-Edge\ Color-Discrete\ Mapper.mapping.map.ATF5\ (pp)\ MAFF=0,0,0
edgeColorCalculator.default-Edge\ Color-Discrete\ Mapper.mapping.map.ATF5\ (pp)\ MAOA=0,0,0
edgeColorCalculator.default-Edge\ Color-Discrete\ Mapper.mapping.map.ATF5\ (pp)\ MITF=0,0,0
edgeColorCalculator.default-Edge\ Color-Discrete\ Mapper.mapping.map.ATF5\ (pp)\ NEUROD6=0,0,0
edgeColorCalculator.default-Edge\ Color-Discrete\ Mapper.mapping.map.ATF5\ (pp)\ NR4A2=0,0,0
edgeColorCalculator.default-Edge\ Color-Discrete\ Mapper.mapping.map.ATF5\ (pp)\ PSME3=0,0,0
edgeColorCalculator.default-Edge\ Color-Discrete\ Mapper.mapping.map.ATF5\ (pp)\ RCAN1=0,0,0
edgeColorCalculator.default-Edge\ Color-Discrete\ Mapper.mapping.map.ATF5\ (pp)\ RELB=0,0,0
edgeColorCalculator.default-Edge\ Color-Discrete\ Mapper.mapping.map.ATF5\ (pp)\ SIK1=0,0,0
edgeColorCalculator.default-Edge\ Color-Discrete\ Mapper.mapping.map.ATF5\ (pp)\ SOX9=0,0,0
edgeColorCalculator.default-Edge\ Color-Discrete\ Mapper.mapping.map.ATF5\ (pp)\ SULT4A1=0,0,0
edgeColorCalculator.default-Edge\ Color-Discrete\ Mapper.mapping.map.ATF5\ (pp)\ TGIF2=0,0,0
edgeColorCalculator.default-Edge\ Color-Discrete\ Mapper.mapping.map.ATF5\ (pp)\ TNFRSF12A=0,0,0
edgeColorCalculator.default-Edge\ Color-Discrete\ Mapper.mapping.map.ATF5\ (pp)\ TRIB1=0,0,0
edgeColorCalculator.default-Edge\ Color-Discrete\ Mapper.mapping.map.ATF5\ (pp)\ TSPAN7=0,0,0
edgeColorCalculator.default-Edge\ Color-Discrete\ Mapper.mapping.map.ATF5\ (pp)\ UBE2H=0,0,0
edgeColorCalculator.default-Edge\ Color-Discrete\ Mapper.mapping.map.ATF5\ (pp)\ WBP5=0,0,0
edgeColorCalculator.default-Edge\ Color-Discrete\ Mapper.mapping.map.ATF5\ (pp)\ ZNF593=0,0,0
edgeColorCalculator.default-Edge\ Color-Discrete\ Mapper.mapping.map.ATF5\ (pp)\ ZZEF1=0,0,0
edgeColorCalculator.default-Edge\ Color-Discrete\ Mapper.mapping.map.ATF6\ (pp)\ AKIRIN1=0,0,0
edgeColorCalculator.default-Edge\ Color-Discrete\ Mapper.mapping.map.ATF6\ (pp)\ BAZ2B=0,0,0
edgeColorCalculator.default-Edge\ Color-Discrete\ Mapper.mapping.map.ATF6\ (pp)\ BRD2=0,0,0
edgeColorCalculator.default-Edge\ Color-Discrete\ Mapper.mapping.map.ATF6\ (pp)\ CDC14B=0,0,0
edgeColorCalculator.default-Edge\ Color-Discrete\ Mapper.mapping.map.ATF6\ (pp)\ CLDN7=0,0,0
edgeColorCalculator.default-Edge\ Color-Discrete\ Mapper.mapping.map.ATF6\ (pp)\ DDX28=0,0,0
edgeColorCalculator.default-Edge\ Color-Discrete\ Mapper.mapping.map.ATF6\ (pp)\ DNAJB2=0,0,0
edgeColorCalculator.default-Edge\ Color-Discrete\ Mapper.mapping.map.ATF6\ (pp)\ DUSP4=0,0,0
edgeColorCalculator.default-Edge\ Color-Discrete\ Mapper.mapping.map.ATF6\ (pp)\ EGR2=0,0,0
edgeColorCalculator.default-Edge\ Color-Discrete\ Mapper.mapping.map.ATF6\ (pp)\ EGR3=0,0,0
edgeColorCalculator.default-Edge\ Color-Discrete\ Mapper.mapping.map.ATF6\ (pp)\ ELAVL1=0,0,0
edgeColorCalculator.default-Edge\ Color-Discrete\ Mapper.mapping.map.ATF6\ (pp)\ FAM65A=0,0,0
edgeColorCalculator.default-Edge\ Color-Discrete\ Mapper.mapping.map.ATF6\ (pp)\ FOSB=0,0,0
edgeColorCalculator.default-Edge\ Color-Discrete\ Mapper.mapping.map.ATF6\ (pp)\ HCFC1=0,0,0
edgeColorCalculator.default-Edge\ Color-Discrete\ Mapper.mapping.map.ATF6\ (pp)\ ID1=0,0,0
edgeColorCalculator.default-Edge\ Color-Discrete\ Mapper.mapping.map.ATF6\ (pp)\ IL1RAPL1=0,0,0
edgeColorCalculator.default-Edge\ Color-Discrete\ Mapper.mapping.map.ATF6\ (pp)\ ING4=0,0,0
edgeColorCalculator.default-Edge\ Color-Discrete\ Mapper.mapping.map.ATF6\ (pp)\ INHBE=0,0,0
edgeColorCalculator.default-Edge\ Color-Discrete\ Mapper.mapping.map.ATF6\ (pp)\ IRGQ=0,0,0
edgeColorCalculator.default-Edge\ Color-Discrete\ Mapper.mapping.map.ATF6\ (pp)\ KDELR2=0,0,0
edgeColorCalculator.default-Edge\ Color-Discrete\ Mapper.mapping.map.ATF6\ (pp)\ KLF9=0,0,0
edgeColorCalculator.default-Edge\ Color-Discrete\ Mapper.mapping.map.ATF6\ (pp)\ LMO4=0,0,0
edgeColorCalculator.default-Edge\ Color-Discrete\ Mapper.mapping.map.ATF6\ (pp)\ LMX1B=0,0,0
edgeColorCalculator.default-Edge\ Color-Discrete\ Mapper.mapping.map.ATF6\ (pp)\ MAFF=0,0,0
edgeColorCalculator.default-Edge\ Color-Discrete\ Mapper.mapping.map.ATF6\ (pp)\ MAOA=0,0,0
edgeColorCalculator.default-Edge\ Color-Discrete\ Mapper.mapping.map.ATF6\ (pp)\ MITF=0,0,0
edgeColorCalculator.default-Edge\ Color-Discrete\ Mapper.mapping.map.ATF6\ (pp)\ NEUROD6=0,0,0
edgeColorCalculator.default-Edge\ Color-Discrete\ Mapper.mapping.map.ATF6\ (pp)\ NR4A2=0,0,0
edgeColorCalculator.default-Edge\ Color-Discrete\ Mapper.mapping.map.ATF6\ (pp)\ PSME3=0,0,0
edgeColorCalculator.default-Edge\ Color-Discrete\ Mapper.mapping.map.ATF6\ (pp)\ PTOV1=0,0,0
edgeColorCalculator.default-Edge\ Color-Discrete\ Mapper.mapping.map.ATF6\ (pp)\ RCAN1=0,0,0
edgeColorCalculator.default-Edge\ Color-Discrete\ Mapper.mapping.map.ATF6\ (pp)\ RELB=0,0,0
edgeColorCalculator.default-Edge\ Color-Discrete\ Mapper.mapping.map.ATF6\ (pp)\ SEC24D=0,0,0
edgeColorCalculator.default-Edge\ Color-Discrete\ Mapper.mapping.map.ATF6\ (pp)\ SERPINH1=0,0,0
edgeColorCalculator.default-Edge\ Color-Discrete\ Mapper.mapping.map.ATF6\ (pp)\ SIK1=0,0,0
edgeColorCalculator.default-Edge\ Color-Discrete\ Mapper.mapping.map.ATF6\ (pp)\ SLC35E1=0,0,0
edgeColorCalculator.default-Edge\ Color-Discrete\ Mapper.mapping.map.ATF6\ (pp)\ SOX9=0,0,0
edgeColorCalculator.default-Edge\ Color-Discrete\ Mapper.mapping.map.ATF6\ (pp)\ SULT4A1=0,0,0
edgeColorCalculator.default-Edge\ Color-Discrete\ Mapper.mapping.map.ATF6\ (pp)\ TFAP2A=0,0,0
edgeColorCalculator.default-Edge\ Color-Discrete\ Mapper.mapping.map.ATF6\ (pp)\ TGIF2=0,0,0
edgeColorCalculator.default-Edge\ Color-Discrete\ Mapper.mapping.map.ATF6\ (pp)\ TNFRSF12A=0,0,0
edgeColorCalculator.default-Edge\ Color-Discrete\ Mapper.mapping.map.ATF6\ (pp)\ TRIB1=0,0,0
edgeColorCalculator.default-Edge\ Color-Discrete\ Mapper.mapping.map.ATF6\ (pp)\ TSPAN7=0,0,0
edgeColorCalculator.default-Edge\ Color-Discrete\ Mapper.mapping.map.ATF6\ (pp)\ UBE2H=0,0,0
edgeColorCalculator.default-Edge\ Color-Discrete\ Mapper.mapping.map.ATF6\ (pp)\ WBP5=0,0,0
edgeColorCalculator.default-Edge\ Color-Discrete\ Mapper.mapping.map.ATF6\ (pp)\ ZFHX3=0,0,0
edgeColorCalculator.default-Edge\ Color-Discrete\ Mapper.mapping.map.ATF6\ (pp)\ ZNF593=0,0,0
edgeColorCalculator.default-Edge\ Color-Discrete\ Mapper.mapping.map.ATF6\ (pp)\ ZNF710=0,0,0
edgeColorCalculator.default-Edge\ Color-Discrete\ Mapper.mapping.map.ATF6\ (pp)\ ZZEF1=0,0,0
edgeColorCalculator.default-Edge\ Color-Discrete\ Mapper.mapping.map.ATF7\ (pp)\ AKIRIN1=0,0,0
edgeColorCalculator.default-Edge\ Color-Discrete\ Mapper.mapping.map.ATF7\ (pp)\ BAZ2B=0,0,0
edgeColorCalculator.default-Edge\ Color-Discrete\ Mapper.mapping.map.ATF7\ (pp)\ BRD2=0,0,0
edgeColorCalculator.default-Edge\ Color-Discrete\ Mapper.mapping.map.ATF7\ (pp)\ CDC14B=0,0,0
edgeColorCalculator.default-Edge\ Color-Discrete\ Mapper.mapping.map.ATF7\ (pp)\ CLDN7=0,0,0
edgeColorCalculator.default-Edge\ Color-Discrete\ Mapper.mapping.map.ATF7\ (pp)\ DDX28=0,0,0
edgeColorCalculator.default-Edge\ Color-Discrete\ Mapper.mapping.map.ATF7\ (pp)\ DUSP4=0,0,0
edgeColorCalculator.default-Edge\ Color-Discrete\ Mapper.mapping.map.ATF7\ (pp)\ EGR2=0,0,0
edgeColorCalculator.default-Edge\ Color-Discrete\ Mapper.mapping.map.ATF7\ (pp)\ EGR3=0,0,0
edgeColorCalculator.default-Edge\ Color-Discrete\ Mapper.mapping.map.ATF7\ (pp)\ ELAVL1=0,0,0
edgeColorCalculator.default-Edge\ Color-Discrete\ Mapper.mapping.map.ATF7\ (pp)\ FAM65A=0,0,0
edgeColorCalculator.default-Edge\ Color-Discrete\ Mapper.mapping.map.ATF7\ (pp)\ FOSB=0,0,0
edgeColorCalculator.default-Edge\ Color-Discrete\ Mapper.mapping.map.ATF7\ (pp)\ HCFC1=0,0,0
edgeColorCalculator.default-Edge\ Color-Discrete\ Mapper.mapping.map.ATF7\ (pp)\ ID1=0,0,0
edgeColorCalculator.default-Edge\ Color-Discrete\ Mapper.mapping.map.ATF7\ (pp)\ ING4=0,0,0
edgeColorCalculator.default-Edge\ Color-Discrete\ Mapper.mapping.map.ATF7\ (pp)\ INHBE=0,0,0
edgeColorCalculator.default-Edge\ Color-Discrete\ Mapper.mapping.map.ATF7\ (pp)\ IRGQ=0,0,0
edgeColorCalculator.default-Edge\ Color-Discrete\ Mapper.mapping.map.ATF7\ (pp)\ KLF9=0,0,0
edgeColorCalculator.default-Edge\ Color-Discrete\ Mapper.mapping.map.ATF7\ (pp)\ MAFF=0,0,0
edgeColorCalculator.default-Edge\ Color-Discrete\ Mapper.mapping.map.ATF7\ (pp)\ MAOA=0,0,0
edgeColorCalculator.default-Edge\ Color-Discrete\ Mapper.mapping.map.ATF7\ (pp)\ MITF=0,0,0
edgeColorCalculator.default-Edge\ Color-Discrete\ Mapper.mapping.map.ATF7\ (pp)\ NEUROD6=0,0,0
edgeColorCalculator.default-Edge\ Color-Discrete\ Mapper.mapping.map.ATF7\ (pp)\ NR4A2=0,0,0
edgeColorCalculator.default-Edge\ Color-Discrete\ Mapper.mapping.map.ATF7\ (pp)\ PSME3=0,0,0
edgeColorCalculator.default-Edge\ Color-Discrete\ Mapper.mapping.map.ATF7\ (pp)\ RCAN1=0,0,0
edgeColorCalculator.default-Edge\ Color-Discrete\ Mapper.mapping.map.ATF7\ (pp)\ RELB=0,0,0
edgeColorCalculator.default-Edge\ Color-Discrete\ Mapper.mapping.map.ATF7\ (pp)\ SIK1=0,0,0
edgeColorCalculator.default-Edge\ Color-Discrete\ Mapper.mapping.map.ATF7\ (pp)\ SOX9=0,0,0
edgeColorCalculator.default-Edge\ Color-Discrete\ Mapper.mapping.map.ATF7\ (pp)\ SULT4A1=0,0,0
edgeColorCalculator.default-Edge\ Color-Discrete\ Mapper.mapping.map.ATF7\ (pp)\ TGIF2=0,0,0
edgeColorCalculator.default-Edge\ Color-Discrete\ Mapper.mapping.map.ATF7\ (pp)\ TNFRSF12A=0,0,0
edgeColorCalculator.default-Edge\ Color-Discrete\ Mapper.mapping.map.ATF7\ (pp)\ TRIB1=0,0,0
edgeColorCalculator.default-Edge\ Color-Discrete\ Mapper.mapping.map.ATF7\ (pp)\ TSPAN7=0,0,0
edgeColorCalculator.default-Edge\ Color-Discrete\ Mapper.mapping.map.ATF7\ (pp)\ UBE2H=0,0,0
edgeColorCalculator.default-Edge\ Color-Discrete\ Mapper.mapping.map.ATF7\ (pp)\ WBP5=0,0,0
edgeColorCalculator.default-Edge\ Color-Discrete\ Mapper.mapping.map.ATF7\ (pp)\ ZNF593=0,0,0
edgeColorCalculator.default-Edge\ Color-Discrete\ Mapper.mapping.map.ATF7\ (pp)\ ZZEF1=0,0,0
edgeColorCalculator.default-Edge\ Color-Discrete\ Mapper.mapping.map.BACH1\ (pp)\ ABCF3=0,0,0
edgeColorCalculator.default-Edge\ Color-Discrete\ Mapper.mapping.map.BACH1\ (pp)\ ACADVL=0,0,0
edgeColorCalculator.default-Edge\ Color-Discrete\ Mapper.mapping.map.BACH1\ (pp)\ ACTN3=0,0,0
edgeColorCalculator.default-Edge\ Color-Discrete\ Mapper.mapping.map.BACH1\ (pp)\ AGL=0,0,0
edgeColorCalculator.default-Edge\ Color-Discrete\ Mapper.mapping.map.BACH1\ (pp)\ AKT3=0,0,0
edgeColorCalculator.default-Edge\ Color-Discrete\ Mapper.mapping.map.BACH1\ (pp)\ BAZ2A=0,0,0
edgeColorCalculator.default-Edge\ Color-Discrete\ Mapper.mapping.map.BACH1\ (pp)\ BRD2=0,0,0
edgeColorCalculator.default-Edge\ Color-Discrete\ Mapper.mapping.map.BACH1\ (pp)\ CTGF=0,0,0
edgeColorCalculator.default-Edge\ Color-Discrete\ Mapper.mapping.map.BACH1\ (pp)\ DCTN2=0,0,0
edgeColorCalculator.default-Edge\ Color-Discrete\ Mapper.mapping.map.BACH1\ (pp)\ DDR2=0,0,0
edgeColorCalculator.default-Edge\ Color-Discrete\ Mapper.mapping.map.BACH1\ (pp)\ DDX17=0,0,0
edgeColorCalculator.default-Edge\ Color-Discrete\ Mapper.mapping.map.BACH1\ (pp)\ DDX28=0,0,0
edgeColorCalculator.default-Edge\ Color-Discrete\ Mapper.mapping.map.BACH1\ (pp)\ ETV5=0,0,0
edgeColorCalculator.default-Edge\ Color-Discrete\ Mapper.mapping.map.BACH1\ (pp)\ FAM164C=0,0,0
edgeColorCalculator.default-Edge\ Color-Discrete\ Mapper.mapping.map.BACH1\ (pp)\ GEM=0,0,0
edgeColorCalculator.default-Edge\ Color-Discrete\ Mapper.mapping.map.BACH1\ (pp)\ HBEGF=0,0,0
edgeColorCalculator.default-Edge\ Color-Discrete\ Mapper.mapping.map.BACH1\ (pp)\ HDAC7=0,0,0
edgeColorCalculator.default-Edge\ Color-Discrete\ Mapper.mapping.map.BACH1\ (pp)\ IDS=0,0,0
edgeColorCalculator.default-Edge\ Color-Discrete\ Mapper.mapping.map.BACH1\ (pp)\ KDM6B=0,0,0
edgeColorCalculator.default-Edge\ Color-Discrete\ Mapper.mapping.map.BACH1\ (pp)\ KIAA0182=0,0,0
edgeColorCalculator.default-Edge\ Color-Discrete\ Mapper.mapping.map.BACH1\ (pp)\ KLF6=0,0,0
edgeColorCalculator.default-Edge\ Color-Discrete\ Mapper.mapping.map.BACH1\ (pp)\ LRP1=0,0,0
edgeColorCalculator.default-Edge\ Color-Discrete\ Mapper.mapping.map.BACH1\ (pp)\ MYO1C=0,0,0
edgeColorCalculator.default-Edge\ Color-Discrete\ Mapper.mapping.map.BACH1\ (pp)\ NOP10=0,0,0
edgeColorCalculator.default-Edge\ Color-Discrete\ Mapper.mapping.map.BACH1\ (pp)\ NR1I3=0,0,0
edgeColorCalculator.default-Edge\ Color-Discrete\ Mapper.mapping.map.BACH1\ (pp)\ NR4A2=0,0,0
edgeColorCalculator.default-Edge\ Color-Discrete\ Mapper.mapping.map.BACH1\ (pp)\ PHOX2B=0,0,0
edgeColorCalculator.default-Edge\ Color-Discrete\ Mapper.mapping.map.BACH1\ (pp)\ POU6F1=0,0,0
edgeColorCalculator.default-Edge\ Color-Discrete\ Mapper.mapping.map.BACH1\ (pp)\ PPM1E=0,0,0
edgeColorCalculator.default-Edge\ Color-Discrete\ Mapper.mapping.map.BACH1\ (pp)\ PRDM1=0,0,0
edgeColorCalculator.default-Edge\ Color-Discrete\ Mapper.mapping.map.BACH1\ (pp)\ PTPRR=0,0,0
edgeColorCalculator.default-Edge\ Color-Discrete\ Mapper.mapping.map.BACH1\ (pp)\ PUM2=0,0,0
edgeColorCalculator.default-Edge\ Color-Discrete\ Mapper.mapping.map.BACH1\ (pp)\ RARA=0,0,0
edgeColorCalculator.default-Edge\ Color-Discrete\ Mapper.mapping.map.BACH1\ (pp)\ SCN2A=0,0,0
edgeColorCalculator.default-Edge\ Color-Discrete\ Mapper.mapping.map.BACH1\ (pp)\ SCRN1=0,0,0
edgeColorCalculator.default-Edge\ Color-Discrete\ Mapper.mapping.map.BACH1\ (pp)\ SEC24D=0,0,0
edgeColorCalculator.default-Edge\ Color-Discrete\ Mapper.mapping.map.BACH1\ (pp)\ SEL1L3=0,0,0
edgeColorCalculator.default-Edge\ Color-Discrete\ Mapper.mapping.map.BACH1\ (pp)\ SLC8A1=0,0,0
edgeColorCalculator.default-Edge\ Color-Discrete\ Mapper.mapping.map.BACH1\ (pp)\ SMAD6=0,0,0
edgeColorCalculator.default-Edge\ Color-Discrete\ Mapper.mapping.map.BACH1\ (pp)\ SNX6=0,0,0
edgeColorCalculator.default-Edge\ Color-Discrete\ Mapper.mapping.map.BACH1\ (pp)\ SPHK1=0,0,0
edgeColorCalculator.default-Edge\ Color-Discrete\ Mapper.mapping.map.BACH1\ (pp)\ SPRED2=0,0,0
edgeColorCalculator.default-Edge\ Color-Discrete\ Mapper.mapping.map.BACH1\ (pp)\ SPTA1=0,0,0
edgeColorCalculator.default-Edge\ Color-Discrete\ Mapper.mapping.map.BACH1\ (pp)\ SYNGR1=0,0,0
edgeColorCalculator.default-Edge\ Color-Discrete\ Mapper.mapping.map.BACH1\ (pp)\ TBL1X=0,0,0
edgeColorCalculator.default-Edge\ Color-Discrete\ Mapper.mapping.map.BACH1\ (pp)\ TRAPPC3=0,0,0
edgeColorCalculator.default-Edge\ Color-Discrete\ Mapper.mapping.map.BACH1\ (pp)\ VAT1=0,0,0
edgeColorCalculator.default-Edge\ Color-Discrete\ Mapper.mapping.map.BACH1\ (pp)\ VEZF1=0,0,0
edgeColorCalculator.default-Edge\ Color-Discrete\ Mapper.mapping.map.BACH1\ (pp)\ ZBTB20=0,0,0
edgeColorCalculator.default-Edge\ Color-Discrete\ Mapper.mapping.map.BACH1\ (pp)\ ZBTB43=0,0,0
edgeColorCalculator.default-Edge\ Color-Discrete\ Mapper.mapping.map.BACH1\ (pp)\ ZNF384=0,0,0
edgeColorCalculator.default-Edge\ Color-Discrete\ Mapper.mapping.map.BACH2\ (pp)\ ACADVL=0,0,0
edgeColorCalculator.default-Edge\ Color-Discrete\ Mapper.mapping.map.BACH2\ (pp)\ ACTN3=0,0,0
edgeColorCalculator.default-Edge\ Color-Discrete\ Mapper.mapping.map.BACH2\ (pp)\ AGL=0,0,0
edgeColorCalculator.default-Edge\ Color-Discrete\ Mapper.mapping.map.BACH2\ (pp)\ AKAP1=0,0,0
edgeColorCalculator.default-Edge\ Color-Discrete\ Mapper.mapping.map.BACH2\ (pp)\ AKT3=0,0,0
edgeColorCalculator.default-Edge\ Color-Discrete\ Mapper.mapping.map.BACH2\ (pp)\ BAZ2A=0,0,0
edgeColorCalculator.default-Edge\ Color-Discrete\ Mapper.mapping.map.BACH2\ (pp)\ BRD2=0,0,0
edgeColorCalculator.default-Edge\ Color-Discrete\ Mapper.mapping.map.BACH2\ (pp)\ CTGF=0,0,0
edgeColorCalculator.default-Edge\ Color-Discrete\ Mapper.mapping.map.BACH2\ (pp)\ DCTN2=0,0,0
edgeColorCalculator.default-Edge\ Color-Discrete\ Mapper.mapping.map.BACH2\ (pp)\ DDX17=0,0,0
edgeColorCalculator.default-Edge\ Color-Discrete\ Mapper.mapping.map.BACH2\ (pp)\ DFNB31=0,0,0
edgeColorCalculator.default-Edge\ Color-Discrete\ Mapper.mapping.map.BACH2\ (pp)\ ETV5=0,0,0
edgeColorCalculator.default-Edge\ Color-Discrete\ Mapper.mapping.map.BACH2\ (pp)\ FAM164C=0,0,0
edgeColorCalculator.default-Edge\ Color-Discrete\ Mapper.mapping.map.BACH2\ (pp)\ GEM=0,0,0
edgeColorCalculator.default-Edge\ Color-Discrete\ Mapper.mapping.map.BACH2\ (pp)\ HBEGF=0,0,0
edgeColorCalculator.default-Edge\ Color-Discrete\ Mapper.mapping.map.BACH2\ (pp)\ IDS=0,0,0
edgeColorCalculator.default-Edge\ Color-Discrete\ Mapper.mapping.map.BACH2\ (pp)\ KDM6B=0,0,0
edgeColorCalculator.default-Edge\ Color-Discrete\ Mapper.mapping.map.BACH2\ (pp)\ KIAA0182=0,0,0
edgeColorCalculator.default-Edge\ Color-Discrete\ Mapper.mapping.map.BACH2\ (pp)\ KLF6=0,0,0
edgeColorCalculator.default-Edge\ Color-Discrete\ Mapper.mapping.map.BACH2\ (pp)\ LAMC2=0,0,0
edgeColorCalculator.default-Edge\ Color-Discrete\ Mapper.mapping.map.BACH2\ (pp)\ LRP1=0,0,0
edgeColorCalculator.default-Edge\ Color-Discrete\ Mapper.mapping.map.BACH2\ (pp)\ MAP3K6=0,0,0
edgeColorCalculator.default-Edge\ Color-Discrete\ Mapper.mapping.map.BACH2\ (pp)\ MATN4=0,0,0
edgeColorCalculator.default-Edge\ Color-Discrete\ Mapper.mapping.map.BACH2\ (pp)\ MYH1=0,0,0
edgeColorCalculator.default-Edge\ Color-Discrete\ Mapper.mapping.map.BACH2\ (pp)\ MYO1C=0,0,0
edgeColorCalculator.default-Edge\ Color-Discrete\ Mapper.mapping.map.BACH2\ (pp)\ NFE2L1=0,0,0
edgeColorCalculator.default-Edge\ Color-Discrete\ Mapper.mapping.map.BACH2\ (pp)\ NOP10=0,0,0
edgeColorCalculator.default-Edge\ Color-Discrete\ Mapper.mapping.map.BACH2\ (pp)\ NR4A1=0,0,0
edgeColorCalculator.default-Edge\ Color-Discrete\ Mapper.mapping.map.BACH2\ (pp)\ NR4A2=0,0,0
edgeColorCalculator.default-Edge\ Color-Discrete\ Mapper.mapping.map.BACH2\ (pp)\ OBSCN=0,0,0
edgeColorCalculator.default-Edge\ Color-Discrete\ Mapper.mapping.map.BACH2\ (pp)\ PACSIN3=0,0,0
edgeColorCalculator.default-Edge\ Color-Discrete\ Mapper.mapping.map.BACH2\ (pp)\ PDLIM7=0,0,0
edgeColorCalculator.default-Edge\ Color-Discrete\ Mapper.mapping.map.BACH2\ (pp)\ PEA15=0,0,0
edgeColorCalculator.default-Edge\ Color-Discrete\ Mapper.mapping.map.BACH2\ (pp)\ POU6F1=0,0,0
edgeColorCalculator.default-Edge\ Color-Discrete\ Mapper.mapping.map.BACH2\ (pp)\ PPM1E=0,0,0
edgeColorCalculator.default-Edge\ Color-Discrete\ Mapper.mapping.map.BACH2\ (pp)\ PRDM1=0,0,0
edgeColorCalculator.default-Edge\ Color-Discrete\ Mapper.mapping.map.BACH2\ (pp)\ RARA=0,0,0
edgeColorCalculator.default-Edge\ Color-Discrete\ Mapper.mapping.map.BACH2\ (pp)\ RIT1=0,0,0
edgeColorCalculator.default-Edge\ Color-Discrete\ Mapper.mapping.map.BACH2\ (pp)\ S100A2=0,0,0
edgeColorCalculator.default-Edge\ Color-Discrete\ Mapper.mapping.map.BACH2\ (pp)\ SCN2A=0,0,0
edgeColorCalculator.default-Edge\ Color-Discrete\ Mapper.mapping.map.BACH2\ (pp)\ SCRN1=0,0,0
edgeColorCalculator.default-Edge\ Color-Discrete\ Mapper.mapping.map.BACH2\ (pp)\ SEC24D=0,0,0
edgeColorCalculator.default-Edge\ Color-Discrete\ Mapper.mapping.map.BACH2\ (pp)\ SEL1L3=0,0,0
edgeColorCalculator.default-Edge\ Color-Discrete\ Mapper.mapping.map.BACH2\ (pp)\ SLC8A1=0,0,0
edgeColorCalculator.default-Edge\ Color-Discrete\ Mapper.mapping.map.BACH2\ (pp)\ SMAD6=0,0,0
edgeColorCalculator.default-Edge\ Color-Discrete\ Mapper.mapping.map.BACH2\ (pp)\ SNX6=0,0,0
edgeColorCalculator.default-Edge\ Color-Discrete\ Mapper.mapping.map.BACH2\ (pp)\ SPHK1=0,0,0
edgeColorCalculator.default-Edge\ Color-Discrete\ Mapper.mapping.map.BACH2\ (pp)\ SPRED2=0,0,0
edgeColorCalculator.default-Edge\ Color-Discrete\ Mapper.mapping.map.BACH2\ (pp)\ SPTA1=0,0,0
edgeColorCalculator.default-Edge\ Color-Discrete\ Mapper.mapping.map.BACH2\ (pp)\ TBL1X=0,0,0
edgeColorCalculator.default-Edge\ Color-Discrete\ Mapper.mapping.map.BACH2\ (pp)\ TNFRSF12A=0,0,0
edgeColorCalculator.default-Edge\ Color-Discrete\ Mapper.mapping.map.BACH2\ (pp)\ USP14=0,0,0
edgeColorCalculator.default-Edge\ Color-Discrete\ Mapper.mapping.map.BACH2\ (pp)\ VAT1=0,0,0
edgeColorCalculator.default-Edge\ Color-Discrete\ Mapper.mapping.map.BACH2\ (pp)\ VEZF1=0,0,0
edgeColorCalculator.default-Edge\ Color-Discrete\ Mapper.mapping.map.BACH2\ (pp)\ ZBTB20=0,0,0
edgeColorCalculator.default-Edge\ Color-Discrete\ Mapper.mapping.map.BACH2\ (pp)\ ZBTB43=0,0,0
edgeColorCalculator.default-Edge\ Color-Discrete\ Mapper.mapping.map.BACH2\ (pp)\ ZNF384=0,0,0
edgeColorCalculator.default-Edge\ Color-Discrete\ Mapper.mapping.map.BCL3\ (pp)\ NFKB2=0,0,0
edgeColorCalculator.default-Edge\ Color-Discrete\ Mapper.mapping.map.BPTF\ (pp)\ ARGLU1=0,0,0
edgeColorCalculator.default-Edge\ Color-Discrete\ Mapper.mapping.map.BPTF\ (pp)\ ARID1A=0,0,0
edgeColorCalculator.default-Edge\ Color-Discrete\ Mapper.mapping.map.BPTF\ (pp)\ BCL11A=0,0,0
edgeColorCalculator.default-Edge\ Color-Discrete\ Mapper.mapping.map.BPTF\ (pp)\ CADM3=0,0,0
edgeColorCalculator.default-Edge\ Color-Discrete\ Mapper.mapping.map.BPTF\ (pp)\ CALM3=0,0,0
edgeColorCalculator.default-Edge\ Color-Discrete\ Mapper.mapping.map.BPTF\ (pp)\ CCNT1=0,0,0
edgeColorCalculator.default-Edge\ Color-Discrete\ Mapper.mapping.map.BPTF\ (pp)\ DCTN5=0,0,0
edgeColorCalculator.default-Edge\ Color-Discrete\ Mapper.mapping.map.BPTF\ (pp)\ HIPK1=0,0,0
edgeColorCalculator.default-Edge\ Color-Discrete\ Mapper.mapping.map.BPTF\ (pp)\ HOXB7=0,0,0
edgeColorCalculator.default-Edge\ Color-Discrete\ Mapper.mapping.map.BPTF\ (pp)\ ID4=0,0,0
edgeColorCalculator.default-Edge\ Color-Discrete\ Mapper.mapping.map.BPTF\ (pp)\ IL22=0,0,0
edgeColorCalculator.default-Edge\ Color-Discrete\ Mapper.mapping.map.BPTF\ (pp)\ IRS2=0,0,0
edgeColorCalculator.default-Edge\ Color-Discrete\ Mapper.mapping.map.BPTF\ (pp)\ NR2F1=0,0,0
edgeColorCalculator.default-Edge\ Color-Discrete\ Mapper.mapping.map.BPTF\ (pp)\ RBMS1=0,0,0
edgeColorCalculator.default-Edge\ Color-Discrete\ Mapper.mapping.map.BPTF\ (pp)\ RPL18A=0,0,0
edgeColorCalculator.default-Edge\ Color-Discrete\ Mapper.mapping.map.BPTF\ (pp)\ TBXAS1=0,0,0
edgeColorCalculator.default-Edge\ Color-Discrete\ Mapper.mapping.map.BPTF\ (pp)\ TMEFF1=0,0,0
edgeColorCalculator.default-Edge\ Color-Discrete\ Mapper.mapping.map.BPTF\ (pp)\ ZBTB20=0,0,0
edgeColorCalculator.default-Edge\ Color-Discrete\ Mapper.mapping.map.BPTF\ (pp)\ ZFHX3=0,0,0
edgeColorCalculator.default-Edge\ Color-Discrete\ Mapper.mapping.map.BRCA1\ (pp)\ HOXB7=0,0,0
edgeColorCalculator.default-Edge\ Color-Discrete\ Mapper.mapping.map.BRCA1\ (pp)\ KDM6B=0,0,0
edgeColorCalculator.default-Edge\ Color-Discrete\ Mapper.mapping.map.BRCA1\ (pp)\ NRG1=0,0,0
edgeColorCalculator.default-Edge\ Color-Discrete\ Mapper.mapping.map.BRCA1\ (pp)\ PAFAH1B1=0,0,0
edgeColorCalculator.default-Edge\ Color-Discrete\ Mapper.mapping.map.BRCA1\ (pp)\ PFDN1=0,0,0
edgeColorCalculator.default-Edge\ Color-Discrete\ Mapper.mapping.map.BRCA1\ (pp)\ SDCCAG1=0,0,0
edgeColorCalculator.default-Edge\ Color-Discrete\ Mapper.mapping.map.BRCA1\ (pp)\ SOX5=0,0,0
edgeColorCalculator.default-Edge\ Color-Discrete\ Mapper.mapping.map.BRCA1\ (pp)\ SPG21=0,0,0
edgeColorCalculator.default-Edge\ Color-Discrete\ Mapper.mapping.map.BRCA1\ (pp)\ TFAP2B=0,0,0
edgeColorCalculator.default-Edge\ Color-Discrete\ Mapper.mapping.map.BRCA1\ (pp)\ TNFSF15=0,0,0
edgeColorCalculator.default-Edge\ Color-Discrete\ Mapper.mapping.map.BRCA1\ (pp)\ TUT1=0,0,0
edgeColorCalculator.default-Edge\ Color-Discrete\ Mapper.mapping.map.CDC5L\ (pp)\ CBFA2T2=0,0,0
edgeColorCalculator.default-Edge\ Color-Discrete\ Mapper.mapping.map.CDC5L\ (pp)\ KLF9=0,0,0
edgeColorCalculator.default-Edge\ Color-Discrete\ Mapper.mapping.map.CDC5L\ (pp)\ PLAC1=0,0,0
edgeColorCalculator.default-Edge\ Color-Discrete\ Mapper.mapping.map.CDC5L\ (pp)\ SAT1=0,0,0
edgeColorCalculator.default-Edge\ Color-Discrete\ Mapper.mapping.map.CDC5L\ (pp)\ SERTAD2=0,0,0
edgeColorCalculator.default-Edge\ Color-Discrete\ Mapper.mapping.map.CDC5L\ (pp)\ TAAR2=0,0,0
edgeColorCalculator.default-Edge\ Color-Discrete\ Mapper.mapping.map.CDC5L\ (pp)\ ZBTB20=0,0,0
edgeColorCalculator.default-Edge\ Color-Discrete\ Mapper.mapping.map.CDX1\ (pp)\ BMP7=0,0,0
edgeColorCalculator.default-Edge\ Color-Discrete\ Mapper.mapping.map.CDX1\ (pp)\ FOXP1=0,0,0
edgeColorCalculator.default-Edge\ Color-Discrete\ Mapper.mapping.map.CDX1\ (pp)\ ID2=0,0,0
edgeColorCalculator.default-Edge\ Color-Discrete\ Mapper.mapping.map.CDX1\ (pp)\ LSM5=0,0,0
edgeColorCalculator.default-Edge\ Color-Discrete\ Mapper.mapping.map.CDX1\ (pp)\ NR4A1=0,0,0
edgeColorCalculator.default-Edge\ Color-Discrete\ Mapper.mapping.map.CDX1\ (pp)\ PRDM1=0,0,0
edgeColorCalculator.default-Edge\ Color-Discrete\ Mapper.mapping.map.CDX1\ (pp)\ PRKCI=0,0,0
edgeColorCalculator.default-Edge\ Color-Discrete\ Mapper.mapping.map.CDX1\ (pp)\ SLC8A1=0,0,0
edgeColorCalculator.default-Edge\ Color-Discrete\ Mapper.mapping.map.CDX1\ (pp)\ VAMP3=0,0,0
edgeColorCalculator.default-Edge\ Color-Discrete\ Mapper.mapping.map.CDX1\ (pp)\ YRDC=0,0,0
edgeColorCalculator.default-Edge\ Color-Discrete\ Mapper.mapping.map.CDX2\ (pp)\ BMP7=0,0,0
edgeColorCalculator.default-Edge\ Color-Discrete\ Mapper.mapping.map.CDX2\ (pp)\ CDKN1A=0,0,0
edgeColorCalculator.default-Edge\ Color-Discrete\ Mapper.mapping.map.CDX2\ (pp)\ FOXP1=0,0,0
edgeColorCalculator.default-Edge\ Color-Discrete\ Mapper.mapping.map.CDX2\ (pp)\ HBEGF=0,0,0
edgeColorCalculator.default-Edge\ Color-Discrete\ Mapper.mapping.map.CDX2\ (pp)\ ID2=0,0,0
edgeColorCalculator.default-Edge\ Color-Discrete\ Mapper.mapping.map.CDX2\ (pp)\ LSM5=0,0,0
edgeColorCalculator.default-Edge\ Color-Discrete\ Mapper.mapping.map.CDX2\ (pp)\ NR4A1=0,0,0
edgeColorCalculator.default-Edge\ Color-Discrete\ Mapper.mapping.map.CDX2\ (pp)\ PRDM1=0,0,0
edgeColorCalculator.default-Edge\ Color-Discrete\ Mapper.mapping.map.CDX2\ (pp)\ PRKCI=0,0,0
edgeColorCalculator.default-Edge\ Color-Discrete\ Mapper.mapping.map.CDX2\ (pp)\ SLC8A1=0,0,0
edgeColorCalculator.default-Edge\ Color-Discrete\ Mapper.mapping.map.CDX2\ (pp)\ VAMP3=0,0,0
edgeColorCalculator.default-Edge\ Color-Discrete\ Mapper.mapping.map.CDX2\ (pp)\ YRDC=0,0,0
edgeColorCalculator.default-Edge\ Color-Discrete\ Mapper.mapping.map.CEBPA\ (pp)\ ALB=0,0,0
edgeColorCalculator.default-Edge\ Color-Discrete\ Mapper.mapping.map.CEBPA\ (pp)\ ANGPTL2=0,0,0
edgeColorCalculator.default-Edge\ Color-Discrete\ Mapper.mapping.map.CEBPA\ (pp)\ APEH=0,0,0
edgeColorCalculator.default-Edge\ Color-Discrete\ Mapper.mapping.map.CEBPA\ (pp)\ ATP2B2=0,0,0
edgeColorCalculator.default-Edge\ Color-Discrete\ Mapper.mapping.map.CEBPA\ (pp)\ BHLHE40=0,0,0
edgeColorCalculator.default-Edge\ Color-Discrete\ Mapper.mapping.map.CEBPA\ (pp)\ CACNB1=0,0,0
edgeColorCalculator.default-Edge\ Color-Discrete\ Mapper.mapping.map.CEBPA\ (pp)\ CAPZA2=0,0,0
edgeColorCalculator.default-Edge\ Color-Discrete\ Mapper.mapping.map.CEBPA\ (pp)\ CASK=0,0,0
edgeColorCalculator.default-Edge\ Color-Discrete\ Mapper.mapping.map.CEBPA\ (pp)\ CDC42EP3=0,0,0
edgeColorCalculator.default-Edge\ Color-Discrete\ Mapper.mapping.map.CEBPA\ (pp)\ CDKN1A=0,0,0
edgeColorCalculator.default-Edge\ Color-Discrete\ Mapper.mapping.map.CEBPA\ (pp)\ CFLAR=0,0,0
edgeColorCalculator.default-Edge\ Color-Discrete\ Mapper.mapping.map.CEBPA\ (pp)\ CHAC1=0,0,0
edgeColorCalculator.default-Edge\ Color-Discrete\ Mapper.mapping.map.CEBPA\ (pp)\ CITED1=0,0,0
edgeColorCalculator.default-Edge\ Color-Discrete\ Mapper.mapping.map.CEBPA\ (pp)\ COL13A1=0,0,0
edgeColorCalculator.default-Edge\ Color-Discrete\ Mapper.mapping.map.CEBPA\ (pp)\ CUEDC2=0,0,0
edgeColorCalculator.default-Edge\ Color-Discrete\ Mapper.mapping.map.CEBPA\ (pp)\ DDX17=0,0,0
edgeColorCalculator.default-Edge\ Color-Discrete\ Mapper.mapping.map.CEBPA\ (pp)\ DNASE1L2=0,0,0
edgeColorCalculator.default-Edge\ Color-Discrete\ Mapper.mapping.map.CEBPA\ (pp)\ DPAGT1=0,0,0
edgeColorCalculator.default-Edge\ Color-Discrete\ Mapper.mapping.map.CEBPA\ (pp)\ EGR2=0,0,0
edgeColorCalculator.default-Edge\ Color-Discrete\ Mapper.mapping.map.CEBPA\ (pp)\ EGR3=0,0,0
edgeColorCalculator.default-Edge\ Color-Discrete\ Mapper.mapping.map.CEBPA\ (pp)\ EGR4=0,0,0
edgeColorCalculator.default-Edge\ Color-Discrete\ Mapper.mapping.map.CEBPA\ (pp)\ EIF2B4=0,0,0
edgeColorCalculator.default-Edge\ Color-Discrete\ Mapper.mapping.map.CEBPA\ (pp)\ FABP2=0,0,0
edgeColorCalculator.default-Edge\ Color-Discrete\ Mapper.mapping.map.CEBPA\ (pp)\ FAM50A=0,0,0
edgeColorCalculator.default-Edge\ Color-Discrete\ Mapper.mapping.map.CEBPA\ (pp)\ GAB2=0,0,0
edgeColorCalculator.default-Edge\ Color-Discrete\ Mapper.mapping.map.CEBPA\ (pp)\ GAS2=0,0,0
edgeColorCalculator.default-Edge\ Color-Discrete\ Mapper.mapping.map.CEBPA\ (pp)\ GPLD1=0,0,0
edgeColorCalculator.default-Edge\ Color-Discrete\ Mapper.mapping.map.CEBPA\ (pp)\ GPX4=0,0,0
edgeColorCalculator.default-Edge\ Color-Discrete\ Mapper.mapping.map.CEBPA\ (pp)\ GSK3B=0,0,0
edgeColorCalculator.default-Edge\ Color-Discrete\ Mapper.mapping.map.CEBPA\ (pp)\ H2AFX=0,0,0
edgeColorCalculator.default-Edge\ Color-Discrete\ Mapper.mapping.map.CEBPA\ (pp)\ HOXB7=0,0,0
edgeColorCalculator.default-Edge\ Color-Discrete\ Mapper.mapping.map.CEBPA\ (pp)\ HP=0,0,0
edgeColorCalculator.default-Edge\ Color-Discrete\ Mapper.mapping.map.CEBPA\ (pp)\ IL1RAPL1=0,0,0
edgeColorCalculator.default-Edge\ Color-Discrete\ Mapper.mapping.map.CEBPA\ (pp)\ IL4=0,0,0
edgeColorCalculator.default-Edge\ Color-Discrete\ Mapper.mapping.map.CEBPA\ (pp)\ KCNJ1=0,0,0
edgeColorCalculator.default-Edge\ Color-Discrete\ Mapper.mapping.map.CEBPA\ (pp)\ MAP2K3=0,0,0
edgeColorCalculator.default-Edge\ Color-Discrete\ Mapper.mapping.map.CEBPA\ (pp)\ MITF=0,0,0
edgeColorCalculator.default-Edge\ Color-Discrete\ Mapper.mapping.map.CEBPA\ (pp)\ MYO1C=0,0,0
edgeColorCalculator.default-Edge\ Color-Discrete\ Mapper.mapping.map.CEBPA\ (pp)\ NEUROD6=0,0,0
edgeColorCalculator.default-Edge\ Color-Discrete\ Mapper.mapping.map.CEBPA\ (pp)\ ORM1=0,0,0
edgeColorCalculator.default-Edge\ Color-Discrete\ Mapper.mapping.map.CEBPA\ (pp)\ PCK2=0,0,0
edgeColorCalculator.default-Edge\ Color-Discrete\ Mapper.mapping.map.CEBPA\ (pp)\ PHOX2B=0,0,0
edgeColorCalculator.default-Edge\ Color-Discrete\ Mapper.mapping.map.CEBPA\ (pp)\ PLA2G4A=0,0,0
edgeColorCalculator.default-Edge\ Color-Discrete\ Mapper.mapping.map.CEBPA\ (pp)\ PRDM1=0,0,0
edgeColorCalculator.default-Edge\ Color-Discrete\ Mapper.mapping.map.CEBPA\ (pp)\ PUM2=0,0,0
edgeColorCalculator.default-Edge\ Color-Discrete\ Mapper.mapping.map.CEBPA\ (pp)\ RBM4=0,0,0
edgeColorCalculator.default-Edge\ Color-Discrete\ Mapper.mapping.map.CEBPA\ (pp)\ SARS=0,0,0
edgeColorCalculator.default-Edge\ Color-Discrete\ Mapper.mapping.map.CEBPA\ (pp)\ SFPQ=0,0,0
edgeColorCalculator.default-Edge\ Color-Discrete\ Mapper.mapping.map.CEBPA\ (pp)\ SLC44A1=0,0,0
edgeColorCalculator.default-Edge\ Color-Discrete\ Mapper.mapping.map.CEBPA\ (pp)\ SLIT3=0,0,0
edgeColorCalculator.default-Edge\ Color-Discrete\ Mapper.mapping.map.CEBPA\ (pp)\ SMAD6=0,0,0
edgeColorCalculator.default-Edge\ Color-Discrete\ Mapper.mapping.map.CEBPA\ (pp)\ SMARCC2=0,0,0
edgeColorCalculator.default-Edge\ Color-Discrete\ Mapper.mapping.map.CEBPA\ (pp)\ SOX9=0,0,0
edgeColorCalculator.default-Edge\ Color-Discrete\ Mapper.mapping.map.CEBPA\ (pp)\ SPRR1B=0,0,0
edgeColorCalculator.default-Edge\ Color-Discrete\ Mapper.mapping.map.CEBPA\ (pp)\ TBXAS1=0,0,0
edgeColorCalculator.default-Edge\ Color-Discrete\ Mapper.mapping.map.CEBPA\ (pp)\ TCF12=0,0,0
edgeColorCalculator.default-Edge\ Color-Discrete\ Mapper.mapping.map.CEBPA\ (pp)\ TGFB1=0,0,0
edgeColorCalculator.default-Edge\ Color-Discrete\ Mapper.mapping.map.CEBPA\ (pp)\ TNFAIP8=0,0,0
edgeColorCalculator.default-Edge\ Color-Discrete\ Mapper.mapping.map.CEBPA\ (pp)\ TRIB1=0,0,0
edgeColorCalculator.default-Edge\ Color-Discrete\ Mapper.mapping.map.CEBPA\ (pp)\ TRIM8=0,0,0
edgeColorCalculator.default-Edge\ Color-Discrete\ Mapper.mapping.map.CEBPA\ (pp)\ TSPAN7=0,0,0
edgeColorCalculator.default-Edge\ Color-Discrete\ Mapper.mapping.map.CEBPA\ (pp)\ VAV3=0,0,0
edgeColorCalculator.default-Edge\ Color-Discrete\ Mapper.mapping.map.CEBPA\ (pp)\ YRDC=0,0,0
edgeColorCalculator.default-Edge\ Color-Discrete\ Mapper.mapping.map.CEBPA\ (pp)\ ZBTB20=0,0,0
edgeColorCalculator.default-Edge\ Color-Discrete\ Mapper.mapping.map.CEBPA\ (pp)\ ZFHX3=0,0,0
edgeColorCalculator.default-Edge\ Color-Discrete\ Mapper.mapping.map.CEBPA\ (pp)\ ZFP36=0,0,0
edgeColorCalculator.default-Edge\ Color-Discrete\ Mapper.mapping.map.CEBPA\ (pp)\ hsa-miR-1=0,0,0
edgeColorCalculator.default-Edge\ Color-Discrete\ Mapper.mapping.map.CEBPB\ (pp)\ ABCF2=0,0,0
edgeColorCalculator.default-Edge\ Color-Discrete\ Mapper.mapping.map.CEBPB\ (pp)\ ALB=0,0,0
edgeColorCalculator.default-Edge\ Color-Discrete\ Mapper.mapping.map.CEBPB\ (pp)\ ATP2B2=0,0,0
edgeColorCalculator.default-Edge\ Color-Discrete\ Mapper.mapping.map.CEBPB\ (pp)\ BHLHE40=0,0,0
edgeColorCalculator.default-Edge\ Color-Discrete\ Mapper.mapping.map.CEBPB\ (pp)\ CAPZA2=0,0,0
edgeColorCalculator.default-Edge\ Color-Discrete\ Mapper.mapping.map.CEBPB\ (pp)\ CASK=0,0,0
edgeColorCalculator.default-Edge\ Color-Discrete\ Mapper.mapping.map.CEBPB\ (pp)\ CDC42EP3=0,0,0
edgeColorCalculator.default-Edge\ Color-Discrete\ Mapper.mapping.map.CEBPB\ (pp)\ CELF1=0,0,0
edgeColorCalculator.default-Edge\ Color-Discrete\ Mapper.mapping.map.CEBPB\ (pp)\ CHAC1=0,0,0
edgeColorCalculator.default-Edge\ Color-Discrete\ Mapper.mapping.map.CEBPB\ (pp)\ CITED1=0,0,0
edgeColorCalculator.default-Edge\ Color-Discrete\ Mapper.mapping.map.CEBPB\ (pp)\ CORO1A=0,0,0
edgeColorCalculator.default-Edge\ Color-Discrete\ Mapper.mapping.map.CEBPB\ (pp)\ CUEDC2=0,0,0
edgeColorCalculator.default-Edge\ Color-Discrete\ Mapper.mapping.map.CEBPB\ (pp)\ DENND2D=0,0,0
edgeColorCalculator.default-Edge\ Color-Discrete\ Mapper.mapping.map.CEBPB\ (pp)\ DLC1=0,0,0
edgeColorCalculator.default-Edge\ Color-Discrete\ Mapper.mapping.map.CEBPB\ (pp)\ DPAGT1=0,0,0
edgeColorCalculator.default-Edge\ Color-Discrete\ Mapper.mapping.map.CEBPB\ (pp)\ EGR4=0,0,0
edgeColorCalculator.default-Edge\ Color-Discrete\ Mapper.mapping.map.CEBPB\ (pp)\ EIF2B4=0,0,0
edgeColorCalculator.default-Edge\ Color-Discrete\ Mapper.mapping.map.CEBPB\ (pp)\ FGF9=0,0,0
edgeColorCalculator.default-Edge\ Color-Discrete\ Mapper.mapping.map.CEBPB\ (pp)\ FGR=0,0,0
edgeColorCalculator.default-Edge\ Color-Discrete\ Mapper.mapping.map.CEBPB\ (pp)\ FOS=0,0,0
edgeColorCalculator.default-Edge\ Color-Discrete\ Mapper.mapping.map.CEBPB\ (pp)\ GPLD1=0,0,0
edgeColorCalculator.default-Edge\ Color-Discrete\ Mapper.mapping.map.CEBPB\ (pp)\ GRM5=0,0,0
edgeColorCalculator.default-Edge\ Color-Discrete\ Mapper.mapping.map.CEBPB\ (pp)\ HIBADH=0,0,0
edgeColorCalculator.default-Edge\ Color-Discrete\ Mapper.mapping.map.CEBPB\ (pp)\ HNRPDL=0,0,0
edgeColorCalculator.default-Edge\ Color-Discrete\ Mapper.mapping.map.CEBPB\ (pp)\ HOXB7=0,0,0
edgeColorCalculator.default-Edge\ Color-Discrete\ Mapper.mapping.map.CEBPB\ (pp)\ HP=0,0,0
edgeColorCalculator.default-Edge\ Color-Discrete\ Mapper.mapping.map.CEBPB\ (pp)\ ICAM1=0,0,0
edgeColorCalculator.default-Edge\ Color-Discrete\ Mapper.mapping.map.CEBPB\ (pp)\ ID2=0,0,0
edgeColorCalculator.default-Edge\ Color-Discrete\ Mapper.mapping.map.CEBPB\ (pp)\ IL1RAPL1=0,0,0
edgeColorCalculator.default-Edge\ Color-Discrete\ Mapper.mapping.map.CEBPB\ (pp)\ IL4=0,0,0
edgeColorCalculator.default-Edge\ Color-Discrete\ Mapper.mapping.map.CEBPB\ (pp)\ KCNJ1=0,0,0
edgeColorCalculator.default-Edge\ Color-Discrete\ Mapper.mapping.map.CEBPB\ (pp)\ KCNJ2=0,0,0
edgeColorCalculator.default-Edge\ Color-Discrete\ Mapper.mapping.map.CEBPB\ (pp)\ LMO4=0,0,0
edgeColorCalculator.default-Edge\ Color-Discrete\ Mapper.mapping.map.CEBPB\ (pp)\ LOXL1=0,0,0
edgeColorCalculator.default-Edge\ Color-Discrete\ Mapper.mapping.map.CEBPB\ (pp)\ LRP1=0,0,0
edgeColorCalculator.default-Edge\ Color-Discrete\ Mapper.mapping.map.CEBPB\ (pp)\ MAP2K3=0,0,0
edgeColorCalculator.default-Edge\ Color-Discrete\ Mapper.mapping.map.CEBPB\ (pp)\ MAPKAPK3=0,0,0
edgeColorCalculator.default-Edge\ Color-Discrete\ Mapper.mapping.map.CEBPB\ (pp)\ MARCKS=0,0,0
edgeColorCalculator.default-Edge\ Color-Discrete\ Mapper.mapping.map.CEBPB\ (pp)\ MITF=0,0,0
edgeColorCalculator.default-Edge\ Color-Discrete\ Mapper.mapping.map.CEBPB\ (pp)\ NEUROD6=0,0,0
edgeColorCalculator.default-Edge\ Color-Discrete\ Mapper.mapping.map.CEBPB\ (pp)\ NR4A3=0,0,0
edgeColorCalculator.default-Edge\ Color-Discrete\ Mapper.mapping.map.CEBPB\ (pp)\ ORM1=0,0,0
edgeColorCalculator.default-Edge\ Color-Discrete\ Mapper.mapping.map.CEBPB\ (pp)\ PHOX2B=0,0,0
edgeColorCalculator.default-Edge\ Color-Discrete\ Mapper.mapping.map.CEBPB\ (pp)\ PLA2G4A=0,0,0
edgeColorCalculator.default-Edge\ Color-Discrete\ Mapper.mapping.map.CEBPB\ (pp)\ PRG2=0,0,0
edgeColorCalculator.default-Edge\ Color-Discrete\ Mapper.mapping.map.CEBPB\ (pp)\ PUM2=0,0,0
edgeColorCalculator.default-Edge\ Color-Discrete\ Mapper.mapping.map.CEBPB\ (pp)\ RBM4=0,0,0
edgeColorCalculator.default-Edge\ Color-Discrete\ Mapper.mapping.map.CEBPB\ (pp)\ SLC44A1=0,0,0
edgeColorCalculator.default-Edge\ Color-Discrete\ Mapper.mapping.map.CEBPB\ (pp)\ SLIT3=0,0,0
edgeColorCalculator.default-Edge\ Color-Discrete\ Mapper.mapping.map.CEBPB\ (pp)\ SMAD3=0,0,0
edgeColorCalculator.default-Edge\ Color-Discrete\ Mapper.mapping.map.CEBPB\ (pp)\ SMAD6=0,0,0
edgeColorCalculator.default-Edge\ Color-Discrete\ Mapper.mapping.map.CEBPB\ (pp)\ SMARCC2=0,0,0
edgeColorCalculator.default-Edge\ Color-Discrete\ Mapper.mapping.map.CEBPB\ (pp)\ SPRR1B=0,0,0
edgeColorCalculator.default-Edge\ Color-Discrete\ Mapper.mapping.map.CEBPB\ (pp)\ TBXAS1=0,0,0
edgeColorCalculator.default-Edge\ Color-Discrete\ Mapper.mapping.map.CEBPB\ (pp)\ TCF12=0,0,0
edgeColorCalculator.default-Edge\ Color-Discrete\ Mapper.mapping.map.CEBPB\ (pp)\ TGFB1=0,0,0
edgeColorCalculator.default-Edge\ Color-Discrete\ Mapper.mapping.map.CEBPB\ (pp)\ TNFAIP8=0,0,0
edgeColorCalculator.default-Edge\ Color-Discrete\ Mapper.mapping.map.CEBPB\ (pp)\ TPM2=0,0,0
edgeColorCalculator.default-Edge\ Color-Discrete\ Mapper.mapping.map.CEBPB\ (pp)\ TRIB1=0,0,0
edgeColorCalculator.default-Edge\ Color-Discrete\ Mapper.mapping.map.CEBPB\ (pp)\ TSPAN7=0,0,0
edgeColorCalculator.default-Edge\ Color-Discrete\ Mapper.mapping.map.CEBPB\ (pp)\ YRDC=0,0,0
edgeColorCalculator.default-Edge\ Color-Discrete\ Mapper.mapping.map.CEBPB\ (pp)\ ZBTB20=0,0,0
edgeColorCalculator.default-Edge\ Color-Discrete\ Mapper.mapping.map.CEBPB\ (pp)\ ZFHX3=0,0,0
edgeColorCalculator.default-Edge\ Color-Discrete\ Mapper.mapping.map.CEBPB\ (pp)\ ZFP36=0,0,0
edgeColorCalculator.default-Edge\ Color-Discrete\ Mapper.mapping.map.CEBPD\ (pp)\ ATP2B2=0,0,0
edgeColorCalculator.default-Edge\ Color-Discrete\ Mapper.mapping.map.CEBPD\ (pp)\ BHLHE40=0,0,0
edgeColorCalculator.default-Edge\ Color-Discrete\ Mapper.mapping.map.CEBPD\ (pp)\ CAPZA2=0,0,0
edgeColorCalculator.default-Edge\ Color-Discrete\ Mapper.mapping.map.CEBPD\ (pp)\ CASK=0,0,0
edgeColorCalculator.default-Edge\ Color-Discrete\ Mapper.mapping.map.CEBPD\ (pp)\ CDC42EP3=0,0,0
edgeColorCalculator.default-Edge\ Color-Discrete\ Mapper.mapping.map.CEBPD\ (pp)\ CDC5L=0,0,0
edgeColorCalculator.default-Edge\ Color-Discrete\ Mapper.mapping.map.CEBPD\ (pp)\ CHAC1=0,0,0
edgeColorCalculator.default-Edge\ Color-Discrete\ Mapper.mapping.map.CEBPD\ (pp)\ CITED1=0,0,0
edgeColorCalculator.default-Edge\ Color-Discrete\ Mapper.mapping.map.CEBPD\ (pp)\ CUEDC2=0,0,0
edgeColorCalculator.default-Edge\ Color-Discrete\ Mapper.mapping.map.CEBPD\ (pp)\ DCTN2=0,0,0
edgeColorCalculator.default-Edge\ Color-Discrete\ Mapper.mapping.map.CEBPD\ (pp)\ DDX52=0,0,0
edgeColorCalculator.default-Edge\ Color-Discrete\ Mapper.mapping.map.CEBPD\ (pp)\ DPAGT1=0,0,0
edgeColorCalculator.default-Edge\ Color-Discrete\ Mapper.mapping.map.CEBPD\ (pp)\ EGR4=0,0,0
edgeColorCalculator.default-Edge\ Color-Discrete\ Mapper.mapping.map.CEBPD\ (pp)\ EIF2B4=0,0,0
edgeColorCalculator.default-Edge\ Color-Discrete\ Mapper.mapping.map.CEBPD\ (pp)\ FGR=0,0,0
edgeColorCalculator.default-Edge\ Color-Discrete\ Mapper.mapping.map.CEBPD\ (pp)\ FOS=0,0,0
edgeColorCalculator.default-Edge\ Color-Discrete\ Mapper.mapping.map.CEBPD\ (pp)\ FOSB=0,0,0
edgeColorCalculator.default-Edge\ Color-Discrete\ Mapper.mapping.map.CEBPD\ (pp)\ FOXN3=0,0,0
edgeColorCalculator.default-Edge\ Color-Discrete\ Mapper.mapping.map.CEBPD\ (pp)\ GPLD1=0,0,0
edgeColorCalculator.default-Edge\ Color-Discrete\ Mapper.mapping.map.CEBPD\ (pp)\ HOXB7=0,0,0
edgeColorCalculator.default-Edge\ Color-Discrete\ Mapper.mapping.map.CEBPD\ (pp)\ HOXC13=0,0,0
edgeColorCalculator.default-Edge\ Color-Discrete\ Mapper.mapping.map.CEBPD\ (pp)\ IL1RAPL1=0,0,0
edgeColorCalculator.default-Edge\ Color-Discrete\ Mapper.mapping.map.CEBPD\ (pp)\ KCNJ1=0,0,0
edgeColorCalculator.default-Edge\ Color-Discrete\ Mapper.mapping.map.CEBPD\ (pp)\ MAP2K3=0,0,0
edgeColorCalculator.default-Edge\ Color-Discrete\ Mapper.mapping.map.CEBPD\ (pp)\ MITF=0,0,0
edgeColorCalculator.default-Edge\ Color-Discrete\ Mapper.mapping.map.CEBPD\ (pp)\ NEUROD6=0,0,0
edgeColorCalculator.default-Edge\ Color-Discrete\ Mapper.mapping.map.CEBPD\ (pp)\ PHOX2B=0,0,0
edgeColorCalculator.default-Edge\ Color-Discrete\ Mapper.mapping.map.CEBPD\ (pp)\ PLA2G4A=0,0,0
edgeColorCalculator.default-Edge\ Color-Discrete\ Mapper.mapping.map.CEBPD\ (pp)\ PUM2=0,0,0
edgeColorCalculator.default-Edge\ Color-Discrete\ Mapper.mapping.map.CEBPD\ (pp)\ RBM4=0,0,0
edgeColorCalculator.default-Edge\ Color-Discrete\ Mapper.mapping.map.CEBPD\ (pp)\ SLC44A1=0,0,0
edgeColorCalculator.default-Edge\ Color-Discrete\ Mapper.mapping.map.CEBPD\ (pp)\ SLIT3=0,0,0
edgeColorCalculator.default-Edge\ Color-Discrete\ Mapper.mapping.map.CEBPD\ (pp)\ SMARCC2=0,0,0
edgeColorCalculator.default-Edge\ Color-Discrete\ Mapper.mapping.map.CEBPD\ (pp)\ SPRR1B=0,0,0
edgeColorCalculator.default-Edge\ Color-Discrete\ Mapper.mapping.map.CEBPD\ (pp)\ TBXAS1=0,0,0
edgeColorCalculator.default-Edge\ Color-Discrete\ Mapper.mapping.map.CEBPD\ (pp)\ TCF12=0,0,0
edgeColorCalculator.default-Edge\ Color-Discrete\ Mapper.mapping.map.CEBPD\ (pp)\ TNFAIP8=0,0,0
edgeColorCalculator.default-Edge\ Color-Discrete\ Mapper.mapping.map.CEBPD\ (pp)\ TRIB1=0,0,0
edgeColorCalculator.default-Edge\ Color-Discrete\ Mapper.mapping.map.CEBPD\ (pp)\ TSPAN7=0,0,0
edgeColorCalculator.default-Edge\ Color-Discrete\ Mapper.mapping.map.CEBPD\ (pp)\ ZBTB20=0,0,0
edgeColorCalculator.default-Edge\ Color-Discrete\ Mapper.mapping.map.CEBPD\ (pp)\ ZFHX3=0,0,0
edgeColorCalculator.default-Edge\ Color-Discrete\ Mapper.mapping.map.CEBPD\ (pp)\ ZFP36=0,0,0
edgeColorCalculator.default-Edge\ Color-Discrete\ Mapper.mapping.map.CEBPE\ (pp)\ DPAGT1=0,0,0
edgeColorCalculator.default-Edge\ Color-Discrete\ Mapper.mapping.map.CEBPE\ (pp)\ EGR4=0,0,0
edgeColorCalculator.default-Edge\ Color-Discrete\ Mapper.mapping.map.CEBPE\ (pp)\ GPLD1=0,0,0
edgeColorCalculator.default-Edge\ Color-Discrete\ Mapper.mapping.map.CEBPE\ (pp)\ KCNJ1=0,0,0
edgeColorCalculator.default-Edge\ Color-Discrete\ Mapper.mapping.map.CEBPE\ (pp)\ PHOX2B=0,0,0
edgeColorCalculator.default-Edge\ Color-Discrete\ Mapper.mapping.map.CEBPE\ (pp)\ PUM2=0,0,0
edgeColorCalculator.default-Edge\ Color-Discrete\ Mapper.mapping.map.CEBPE\ (pp)\ SMARCC2=0,0,0
edgeColorCalculator.default-Edge\ Color-Discrete\ Mapper.mapping.map.CEBPE\ (pp)\ TNFAIP8=0,0,0
edgeColorCalculator.default-Edge\ Color-Discrete\ Mapper.mapping.map.CEBPE\ (pp)\ TSPAN7=0,0,0
edgeColorCalculator.default-Edge\ Color-Discrete\ Mapper.mapping.map.CEBPE\ (pp)\ ZFP36=0,0,0
edgeColorCalculator.default-Edge\ Color-Discrete\ Mapper.mapping.map.CEBPG\ (pp)\ ACTN1=0,0,0
edgeColorCalculator.default-Edge\ Color-Discrete\ Mapper.mapping.map.CEBPG\ (pp)\ ALB=0,0,0
edgeColorCalculator.default-Edge\ Color-Discrete\ Mapper.mapping.map.CEBPG\ (pp)\ BCL11A=0,0,0
edgeColorCalculator.default-Edge\ Color-Discrete\ Mapper.mapping.map.CEBPG\ (pp)\ CDC42EP3=0,0,0
edgeColorCalculator.default-Edge\ Color-Discrete\ Mapper.mapping.map.CEBPG\ (pp)\ DPAGT1=0,0,0
edgeColorCalculator.default-Edge\ Color-Discrete\ Mapper.mapping.map.CEBPG\ (pp)\ DUSP6=0,0,0
edgeColorCalculator.default-Edge\ Color-Discrete\ Mapper.mapping.map.CEBPG\ (pp)\ ECE1=0,0,0
edgeColorCalculator.default-Edge\ Color-Discrete\ Mapper.mapping.map.CEBPG\ (pp)\ EGR4=0,0,0
edgeColorCalculator.default-Edge\ Color-Discrete\ Mapper.mapping.map.CEBPG\ (pp)\ ERCC1=0,0,0
edgeColorCalculator.default-Edge\ Color-Discrete\ Mapper.mapping.map.CEBPG\ (pp)\ FAM134C=0,0,0
edgeColorCalculator.default-Edge\ Color-Discrete\ Mapper.mapping.map.CEBPG\ (pp)\ FOXP1=0,0,0
edgeColorCalculator.default-Edge\ Color-Discrete\ Mapper.mapping.map.CEBPG\ (pp)\ GPLD1=0,0,0
edgeColorCalculator.default-Edge\ Color-Discrete\ Mapper.mapping.map.CEBPG\ (pp)\ KCNJ1=0,0,0
edgeColorCalculator.default-Edge\ Color-Discrete\ Mapper.mapping.map.CEBPG\ (pp)\ KLF9=0,0,0
edgeColorCalculator.default-Edge\ Color-Discrete\ Mapper.mapping.map.CEBPG\ (pp)\ MITF=0,0,0
edgeColorCalculator.default-Edge\ Color-Discrete\ Mapper.mapping.map.CEBPG\ (pp)\ NR2F1=0,0,0
edgeColorCalculator.default-Edge\ Color-Discrete\ Mapper.mapping.map.CEBPG\ (pp)\ PCGF1=0,0,0
edgeColorCalculator.default-Edge\ Color-Discrete\ Mapper.mapping.map.CEBPG\ (pp)\ PHOX2B=0,0,0
edgeColorCalculator.default-Edge\ Color-Discrete\ Mapper.mapping.map.CEBPG\ (pp)\ PRDM1=0,0,0
edgeColorCalculator.default-Edge\ Color-Discrete\ Mapper.mapping.map.CEBPG\ (pp)\ PUM2=0,0,0
edgeColorCalculator.default-Edge\ Color-Discrete\ Mapper.mapping.map.CEBPG\ (pp)\ SERTAD2=0,0,0
edgeColorCalculator.default-Edge\ Color-Discrete\ Mapper.mapping.map.CEBPG\ (pp)\ SMARCC2=0,0,0
edgeColorCalculator.default-Edge\ Color-Discrete\ Mapper.mapping.map.CEBPG\ (pp)\ TNFAIP8=0,0,0
edgeColorCalculator.default-Edge\ Color-Discrete\ Mapper.mapping.map.CEBPG\ (pp)\ TRIM8=0,0,0
edgeColorCalculator.default-Edge\ Color-Discrete\ Mapper.mapping.map.CEBPG\ (pp)\ TSPAN7=0,0,0
edgeColorCalculator.default-Edge\ Color-Discrete\ Mapper.mapping.map.CEBPG\ (pp)\ UBA3=0,0,0
edgeColorCalculator.default-Edge\ Color-Discrete\ Mapper.mapping.map.CEBPG\ (pp)\ UNC13B=0,0,0
edgeColorCalculator.default-Edge\ Color-Discrete\ Mapper.mapping.map.CEBPG\ (pp)\ WBP4=0,0,0
edgeColorCalculator.default-Edge\ Color-Discrete\ Mapper.mapping.map.CEBPG\ (pp)\ ZBTB20=0,0,0
edgeColorCalculator.default-Edge\ Color-Discrete\ Mapper.mapping.map.CEBPG\ (pp)\ ZFP36=0,0,0
edgeColorCalculator.default-Edge\ Color-Discrete\ Mapper.mapping.map.CEBPG\ (pp)\ ZNF281=0,0,0
edgeColorCalculator.default-Edge\ Color-Discrete\ Mapper.mapping.map.CLOCK\ (pp)\ ADAMTS2=0,0,0
edgeColorCalculator.default-Edge\ Color-Discrete\ Mapper.mapping.map.CLOCK\ (pp)\ ADK=0,0,0
edgeColorCalculator.default-Edge\ Color-Discrete\ Mapper.mapping.map.CLOCK\ (pp)\ AKAP1=0,0,0
edgeColorCalculator.default-Edge\ Color-Discrete\ Mapper.mapping.map.CLOCK\ (pp)\ ANXA6=0,0,0
edgeColorCalculator.default-Edge\ Color-Discrete\ Mapper.mapping.map.CLOCK\ (pp)\ ARF6=0,0,0
edgeColorCalculator.default-Edge\ Color-Discrete\ Mapper.mapping.map.CLOCK\ (pp)\ ATP5G1=0,0,0
edgeColorCalculator.default-Edge\ Color-Discrete\ Mapper.mapping.map.CLOCK\ (pp)\ ATP6V0D1=0,0,0
edgeColorCalculator.default-Edge\ Color-Discrete\ Mapper.mapping.map.CLOCK\ (pp)\ BHLHE40=0,0,0
edgeColorCalculator.default-Edge\ Color-Discrete\ Mapper.mapping.map.CLOCK\ (pp)\ BMP7=0,0,0
edgeColorCalculator.default-Edge\ Color-Discrete\ Mapper.mapping.map.CLOCK\ (pp)\ BNC2=0,0,0
edgeColorCalculator.default-Edge\ Color-Discrete\ Mapper.mapping.map.CLOCK\ (pp)\ CELF1=0,0,0
edgeColorCalculator.default-Edge\ Color-Discrete\ Mapper.mapping.map.CLOCK\ (pp)\ CHD4=0,0,0
edgeColorCalculator.default-Edge\ Color-Discrete\ Mapper.mapping.map.CLOCK\ (pp)\ CHST11=0,0,0
edgeColorCalculator.default-Edge\ Color-Discrete\ Mapper.mapping.map.CLOCK\ (pp)\ CTBP2=0,0,0
edgeColorCalculator.default-Edge\ Color-Discrete\ Mapper.mapping.map.CLOCK\ (pp)\ DNAJC8=0,0,0
edgeColorCalculator.default-Edge\ Color-Discrete\ Mapper.mapping.map.CLOCK\ (pp)\ DUSP4=0,0,0
edgeColorCalculator.default-Edge\ Color-Discrete\ Mapper.mapping.map.CLOCK\ (pp)\ DZIP1=0,0,0
edgeColorCalculator.default-Edge\ Color-Discrete\ Mapper.mapping.map.CLOCK\ (pp)\ EIF3B=0,0,0
edgeColorCalculator.default-Edge\ Color-Discrete\ Mapper.mapping.map.CLOCK\ (pp)\ EIF4E=0,0,0
edgeColorCalculator.default-Edge\ Color-Discrete\ Mapper.mapping.map.CLOCK\ (pp)\ GLRA3=0,0,0
edgeColorCalculator.default-Edge\ Color-Discrete\ Mapper.mapping.map.CLOCK\ (pp)\ HOXB7=0,0,0
edgeColorCalculator.default-Edge\ Color-Discrete\ Mapper.mapping.map.CLOCK\ (pp)\ HSPA4=0,0,0
edgeColorCalculator.default-Edge\ Color-Discrete\ Mapper.mapping.map.CLOCK\ (pp)\ IGF2BP3=0,0,0
edgeColorCalculator.default-Edge\ Color-Discrete\ Mapper.mapping.map.CLOCK\ (pp)\ KDM6B=0,0,0
edgeColorCalculator.default-Edge\ Color-Discrete\ Mapper.mapping.map.CLOCK\ (pp)\ KIF26B=0,0,0
edgeColorCalculator.default-Edge\ Color-Discrete\ Mapper.mapping.map.CLOCK\ (pp)\ KLF10=0,0,0
edgeColorCalculator.default-Edge\ Color-Discrete\ Mapper.mapping.map.CLOCK\ (pp)\ LEF1=0,0,0
edgeColorCalculator.default-Edge\ Color-Discrete\ Mapper.mapping.map.CLOCK\ (pp)\ M6PR=0,0,0
edgeColorCalculator.default-Edge\ Color-Discrete\ Mapper.mapping.map.CLOCK\ (pp)\ MAX=0,0,0
edgeColorCalculator.default-Edge\ Color-Discrete\ Mapper.mapping.map.CLOCK\ (pp)\ MLL=0,0,0
edgeColorCalculator.default-Edge\ Color-Discrete\ Mapper.mapping.map.CLOCK\ (pp)\ NAPA=0,0,0
edgeColorCalculator.default-Edge\ Color-Discrete\ Mapper.mapping.map.CLOCK\ (pp)\ NHP2L1=0,0,0
edgeColorCalculator.default-Edge\ Color-Discrete\ Mapper.mapping.map.CLOCK\ (pp)\ NOP56=0,0,0
edgeColorCalculator.default-Edge\ Color-Discrete\ Mapper.mapping.map.CLOCK\ (pp)\ NR5A1=0,0,0
edgeColorCalculator.default-Edge\ Color-Discrete\ Mapper.mapping.map.CLOCK\ (pp)\ PC=0,0,0
edgeColorCalculator.default-Edge\ Color-Discrete\ Mapper.mapping.map.CLOCK\ (pp)\ PLA2G4A=0,0,0
edgeColorCalculator.default-Edge\ Color-Discrete\ Mapper.mapping.map.CLOCK\ (pp)\ POP1=0,0,0
edgeColorCalculator.default-Edge\ Color-Discrete\ Mapper.mapping.map.CLOCK\ (pp)\ PPFIBP2=0,0,0
edgeColorCalculator.default-Edge\ Color-Discrete\ Mapper.mapping.map.CLOCK\ (pp)\ PPRC1=0,0,0
edgeColorCalculator.default-Edge\ Color-Discrete\ Mapper.mapping.map.CLOCK\ (pp)\ QTRT1=0,0,0
edgeColorCalculator.default-Edge\ Color-Discrete\ Mapper.mapping.map.CLOCK\ (pp)\ RAI14=0,0,0
edgeColorCalculator.default-Edge\ Color-Discrete\ Mapper.mapping.map.CLOCK\ (pp)\ RANBP1=0,0,0
edgeColorCalculator.default-Edge\ Color-Discrete\ Mapper.mapping.map.CLOCK\ (pp)\ RNF125=0,0,0
edgeColorCalculator.default-Edge\ Color-Discrete\ Mapper.mapping.map.CLOCK\ (pp)\ RPIA=0,0,0
edgeColorCalculator.default-Edge\ Color-Discrete\ Mapper.mapping.map.CLOCK\ (pp)\ RREB1=0,0,0
edgeColorCalculator.default-Edge\ Color-Discrete\ Mapper.mapping.map.CLOCK\ (pp)\ RRP15=0,0,0
edgeColorCalculator.default-Edge\ Color-Discrete\ Mapper.mapping.map.CLOCK\ (pp)\ RUVBL1=0,0,0
edgeColorCalculator.default-Edge\ Color-Discrete\ Mapper.mapping.map.CLOCK\ (pp)\ SC5DL=0,0,0
edgeColorCalculator.default-Edge\ Color-Discrete\ Mapper.mapping.map.CLOCK\ (pp)\ SERPINH1=0,0,0
edgeColorCalculator.default-Edge\ Color-Discrete\ Mapper.mapping.map.CLOCK\ (pp)\ SGK1=0,0,0
edgeColorCalculator.default-Edge\ Color-Discrete\ Mapper.mapping.map.CLOCK\ (pp)\ SLC16A1=0,0,0
edgeColorCalculator.default-Edge\ Color-Discrete\ Mapper.mapping.map.CLOCK\ (pp)\ SLK=0,0,0
edgeColorCalculator.default-Edge\ Color-Discrete\ Mapper.mapping.map.CLOCK\ (pp)\ SOX9=0,0,0
edgeColorCalculator.default-Edge\ Color-Discrete\ Mapper.mapping.map.CLOCK\ (pp)\ SYNRG=0,0,0
edgeColorCalculator.default-Edge\ Color-Discrete\ Mapper.mapping.map.CLOCK\ (pp)\ TGFB1=0,0,0
edgeColorCalculator.default-Edge\ Color-Discrete\ Mapper.mapping.map.CLOCK\ (pp)\ TGIF2=0,0,0
edgeColorCalculator.default-Edge\ Color-Discrete\ Mapper.mapping.map.CLOCK\ (pp)\ TNFRSF21=0,0,0
edgeColorCalculator.default-Edge\ Color-Discrete\ Mapper.mapping.map.CLOCK\ (pp)\ WIPI1=0,0,0
edgeColorCalculator.default-Edge\ Color-Discrete\ Mapper.mapping.map.CREB1\ (pp)\ AKIRIN1=0,0,0
edgeColorCalculator.default-Edge\ Color-Discrete\ Mapper.mapping.map.CREB1\ (pp)\ ANGPTL2=0,0,0
edgeColorCalculator.default-Edge\ Color-Discrete\ Mapper.mapping.map.CREB1\ (pp)\ BAZ2B=0,0,0
edgeColorCalculator.default-Edge\ Color-Discrete\ Mapper.mapping.map.CREB1\ (pp)\ BRD2=0,0,0
edgeColorCalculator.default-Edge\ Color-Discrete\ Mapper.mapping.map.CREB1\ (pp)\ CARS=0,0,0
edgeColorCalculator.default-Edge\ Color-Discrete\ Mapper.mapping.map.CREB1\ (pp)\ CASC3=0,0,0
edgeColorCalculator.default-Edge\ Color-Discrete\ Mapper.mapping.map.CREB1\ (pp)\ CBFA2T2=0,0,0
edgeColorCalculator.default-Edge\ Color-Discrete\ Mapper.mapping.map.CREB1\ (pp)\ CCND1=0,0,0
edgeColorCalculator.default-Edge\ Color-Discrete\ Mapper.mapping.map.CREB1\ (pp)\ CDC14B=0,0,0
edgeColorCalculator.default-Edge\ Color-Discrete\ Mapper.mapping.map.CREB1\ (pp)\ CDS1=0,0,0
edgeColorCalculator.default-Edge\ Color-Discrete\ Mapper.mapping.map.CREB1\ (pp)\ CLDN15=0,0,0
edgeColorCalculator.default-Edge\ Color-Discrete\ Mapper.mapping.map.CREB1\ (pp)\ CLDN7=0,0,0
edgeColorCalculator.default-Edge\ Color-Discrete\ Mapper.mapping.map.CREB1\ (pp)\ CNOT7=0,0,0
edgeColorCalculator.default-Edge\ Color-Discrete\ Mapper.mapping.map.CREB1\ (pp)\ CTNND2=0,0,0
edgeColorCalculator.default-Edge\ Color-Discrete\ Mapper.mapping.map.CREB1\ (pp)\ CYR61=0,0,0
edgeColorCalculator.default-Edge\ Color-Discrete\ Mapper.mapping.map.CREB1\ (pp)\ DDX28=0,0,0
edgeColorCalculator.default-Edge\ Color-Discrete\ Mapper.mapping.map.CREB1\ (pp)\ DGUOK=0,0,0
edgeColorCalculator.default-Edge\ Color-Discrete\ Mapper.mapping.map.CREB1\ (pp)\ DNAJB2=0,0,0
edgeColorCalculator.default-Edge\ Color-Discrete\ Mapper.mapping.map.CREB1\ (pp)\ DUSP1=0,0,0
edgeColorCalculator.default-Edge\ Color-Discrete\ Mapper.mapping.map.CREB1\ (pp)\ DUSP3=0,0,0
edgeColorCalculator.default-Edge\ Color-Discrete\ Mapper.mapping.map.CREB1\ (pp)\ DUSP4=0,0,0
edgeColorCalculator.default-Edge\ Color-Discrete\ Mapper.mapping.map.CREB1\ (pp)\ EDN1=0,0,0
edgeColorCalculator.default-Edge\ Color-Discrete\ Mapper.mapping.map.CREB1\ (pp)\ EGR2=0,0,0
edgeColorCalculator.default-Edge\ Color-Discrete\ Mapper.mapping.map.CREB1\ (pp)\ EGR3=0,0,0
edgeColorCalculator.default-Edge\ Color-Discrete\ Mapper.mapping.map.CREB1\ (pp)\ ELAVL1=0,0,0
edgeColorCalculator.default-Edge\ Color-Discrete\ Mapper.mapping.map.CREB1\ (pp)\ ERLIN2=0,0,0
edgeColorCalculator.default-Edge\ Color-Discrete\ Mapper.mapping.map.CREB1\ (pp)\ FAM65A=0,0,0
edgeColorCalculator.default-Edge\ Color-Discrete\ Mapper.mapping.map.CREB1\ (pp)\ FGF9=0,0,0
edgeColorCalculator.default-Edge\ Color-Discrete\ Mapper.mapping.map.CREB1\ (pp)\ FN1=0,0,0
edgeColorCalculator.default-Edge\ Color-Discrete\ Mapper.mapping.map.CREB1\ (pp)\ FOS=0,0,0
edgeColorCalculator.default-Edge\ Color-Discrete\ Mapper.mapping.map.CREB1\ (pp)\ FOSB=0,0,0
edgeColorCalculator.default-Edge\ Color-Discrete\ Mapper.mapping.map.CREB1\ (pp)\ GAD1=0,0,0
edgeColorCalculator.default-Edge\ Color-Discrete\ Mapper.mapping.map.CREB1\ (pp)\ GALNT1=0,0,0
edgeColorCalculator.default-Edge\ Color-Discrete\ Mapper.mapping.map.CREB1\ (pp)\ GAP43=0,0,0
edgeColorCalculator.default-Edge\ Color-Discrete\ Mapper.mapping.map.CREB1\ (pp)\ HCFC1=0,0,0
edgeColorCalculator.default-Edge\ Color-Discrete\ Mapper.mapping.map.CREB1\ (pp)\ HIST2H3A=0,0,0
edgeColorCalculator.default-Edge\ Color-Discrete\ Mapper.mapping.map.CREB1\ (pp)\ ICAM1=0,0,0
edgeColorCalculator.default-Edge\ Color-Discrete\ Mapper.mapping.map.CREB1\ (pp)\ ID1=0,0,0
edgeColorCalculator.default-Edge\ Color-Discrete\ Mapper.mapping.map.CREB1\ (pp)\ IL1RAPL1=0,0,0
edgeColorCalculator.default-Edge\ Color-Discrete\ Mapper.mapping.map.CREB1\ (pp)\ ING4=0,0,0
edgeColorCalculator.default-Edge\ Color-Discrete\ Mapper.mapping.map.CREB1\ (pp)\ INHBE=0,0,0
edgeColorCalculator.default-Edge\ Color-Discrete\ Mapper.mapping.map.CREB1\ (pp)\ IRGQ=0,0,0
edgeColorCalculator.default-Edge\ Color-Discrete\ Mapper.mapping.map.CREB1\ (pp)\ JUN=0,0,0
edgeColorCalculator.default-Edge\ Color-Discrete\ Mapper.mapping.map.CREB1\ (pp)\ JUNB=0,0,0
edgeColorCalculator.default-Edge\ Color-Discrete\ Mapper.mapping.map.CREB1\ (pp)\ KCNJ2=0,0,0
edgeColorCalculator.default-Edge\ Color-Discrete\ Mapper.mapping.map.CREB1\ (pp)\ KCNV1=0,0,0
edgeColorCalculator.default-Edge\ Color-Discrete\ Mapper.mapping.map.CREB1\ (pp)\ KDELR2=0,0,0
edgeColorCalculator.default-Edge\ Color-Discrete\ Mapper.mapping.map.CREB1\ (pp)\ KLF9=0,0,0
edgeColorCalculator.default-Edge\ Color-Discrete\ Mapper.mapping.map.CREB1\ (pp)\ LIN28A=0,0,0
edgeColorCalculator.default-Edge\ Color-Discrete\ Mapper.mapping.map.CREB1\ (pp)\ MAFF=0,0,0
edgeColorCalculator.default-Edge\ Color-Discrete\ Mapper.mapping.map.CREB1\ (pp)\ MAOA=0,0,0
edgeColorCalculator.default-Edge\ Color-Discrete\ Mapper.mapping.map.CREB1\ (pp)\ MITF=0,0,0
edgeColorCalculator.default-Edge\ Color-Discrete\ Mapper.mapping.map.CREB1\ (pp)\ MSMB=0,0,0
edgeColorCalculator.default-Edge\ Color-Discrete\ Mapper.mapping.map.CREB1\ (pp)\ NEUROD6=0,0,0
edgeColorCalculator.default-Edge\ Color-Discrete\ Mapper.mapping.map.CREB1\ (pp)\ NKX2-2=0,0,0
edgeColorCalculator.default-Edge\ Color-Discrete\ Mapper.mapping.map.CREB1\ (pp)\ NR4A2=0,0,0
edgeColorCalculator.default-Edge\ Color-Discrete\ Mapper.mapping.map.CREB1\ (pp)\ NR4A3=0,0,0
edgeColorCalculator.default-Edge\ Color-Discrete\ Mapper.mapping.map.CREB1\ (pp)\ NR5A1=0,0,0
edgeColorCalculator.default-Edge\ Color-Discrete\ Mapper.mapping.map.CREB1\ (pp)\ PAH=0,0,0
edgeColorCalculator.default-Edge\ Color-Discrete\ Mapper.mapping.map.CREB1\ (pp)\ POLB=0,0,0
edgeColorCalculator.default-Edge\ Color-Discrete\ Mapper.mapping.map.CREB1\ (pp)\ POLDIP3=0,0,0
edgeColorCalculator.default-Edge\ Color-Discrete\ Mapper.mapping.map.CREB1\ (pp)\ POU2AF1=0,0,0
edgeColorCalculator.default-Edge\ Color-Discrete\ Mapper.mapping.map.CREB1\ (pp)\ PPP2R5B=0,0,0
edgeColorCalculator.default-Edge\ Color-Discrete\ Mapper.mapping.map.CREB1\ (pp)\ PSKH1=0,0,0
edgeColorCalculator.default-Edge\ Color-Discrete\ Mapper.mapping.map.CREB1\ (pp)\ PSME3=0,0,0
edgeColorCalculator.default-Edge\ Color-Discrete\ Mapper.mapping.map.CREB1\ (pp)\ PTP4A1=0,0,0
edgeColorCalculator.default-Edge\ Color-Discrete\ Mapper.mapping.map.CREB1\ (pp)\ RCAN1=0,0,0
edgeColorCalculator.default-Edge\ Color-Discrete\ Mapper.mapping.map.CREB1\ (pp)\ RELB=0,0,0
edgeColorCalculator.default-Edge\ Color-Discrete\ Mapper.mapping.map.CREB1\ (pp)\ RNF40=0,0,0
edgeColorCalculator.default-Edge\ Color-Discrete\ Mapper.mapping.map.CREB1\ (pp)\ SIK1=0,0,0
edgeColorCalculator.default-Edge\ Color-Discrete\ Mapper.mapping.map.CREB1\ (pp)\ SLC35E1=0,0,0
edgeColorCalculator.default-Edge\ Color-Discrete\ Mapper.mapping.map.CREB1\ (pp)\ SLC7A5=0,0,0
edgeColorCalculator.default-Edge\ Color-Discrete\ Mapper.mapping.map.CREB1\ (pp)\ SMAD6=0,0,0
edgeColorCalculator.default-Edge\ Color-Discrete\ Mapper.mapping.map.CREB1\ (pp)\ SOX9=0,0,0
edgeColorCalculator.default-Edge\ Color-Discrete\ Mapper.mapping.map.CREB1\ (pp)\ SPRED2=0,0,0
edgeColorCalculator.default-Edge\ Color-Discrete\ Mapper.mapping.map.CREB1\ (pp)\ SULT4A1=0,0,0
edgeColorCalculator.default-Edge\ Color-Discrete\ Mapper.mapping.map.CREB1\ (pp)\ TBL1X=0,0,0
edgeColorCalculator.default-Edge\ Color-Discrete\ Mapper.mapping.map.CREB1\ (pp)\ TFAP2A=0,0,0
edgeColorCalculator.default-Edge\ Color-Discrete\ Mapper.mapping.map.CREB1\ (pp)\ TGFB1=0,0,0
edgeColorCalculator.default-Edge\ Color-Discrete\ Mapper.mapping.map.CREB1\ (pp)\ TGIF2=0,0,0
edgeColorCalculator.default-Edge\ Color-Discrete\ Mapper.mapping.map.CREB1\ (pp)\ TIMP1=0,0,0
edgeColorCalculator.default-Edge\ Color-Discrete\ Mapper.mapping.map.CREB1\ (pp)\ TNFRSF12A=0,0,0
edgeColorCalculator.default-Edge\ Color-Discrete\ Mapper.mapping.map.CREB1\ (pp)\ TRIB1=0,0,0
edgeColorCalculator.default-Edge\ Color-Discrete\ Mapper.mapping.map.CREB1\ (pp)\ TSPAN7=0,0,0
edgeColorCalculator.default-Edge\ Color-Discrete\ Mapper.mapping.map.CREB1\ (pp)\ UBE2H=0,0,0
edgeColorCalculator.default-Edge\ Color-Discrete\ Mapper.mapping.map.CREB1\ (pp)\ VAMP2=0,0,0
edgeColorCalculator.default-Edge\ Color-Discrete\ Mapper.mapping.map.CREB1\ (pp)\ WBP5=0,0,0
edgeColorCalculator.default-Edge\ Color-Discrete\ Mapper.mapping.map.CREB1\ (pp)\ WNK1=0,0,0
edgeColorCalculator.default-Edge\ Color-Discrete\ Mapper.mapping.map.CREB1\ (pp)\ YARS=0,0,0
edgeColorCalculator.default-Edge\ Color-Discrete\ Mapper.mapping.map.CREB1\ (pp)\ YY1=0,0,0
edgeColorCalculator.default-Edge\ Color-Discrete\ Mapper.mapping.map.CREB1\ (pp)\ ZBTB20=0,0,0
edgeColorCalculator.default-Edge\ Color-Discrete\ Mapper.mapping.map.CREB1\ (pp)\ ZFP36=0,0,0
edgeColorCalculator.default-Edge\ Color-Discrete\ Mapper.mapping.map.CREB1\ (pp)\ ZNF281=0,0,0
edgeColorCalculator.default-Edge\ Color-Discrete\ Mapper.mapping.map.CREB1\ (pp)\ ZNF593=0,0,0
edgeColorCalculator.default-Edge\ Color-Discrete\ Mapper.mapping.map.CREB1\ (pp)\ ZNF710=0,0,0
edgeColorCalculator.default-Edge\ Color-Discrete\ Mapper.mapping.map.CREB1\ (pp)\ ZZEF1=0,0,0
edgeColorCalculator.default-Edge\ Color-Discrete\ Mapper.mapping.map.CREBBP\ (pp)\ HMGCR=0,0,0
edgeColorCalculator.default-Edge\ Color-Discrete\ Mapper.mapping.map.CREBBP\ (pp)\ LDLR=0,0,0
edgeColorCalculator.default-Edge\ Color-Discrete\ Mapper.mapping.map.CREM\ (pp)\ AKIRIN1=0,0,0
edgeColorCalculator.default-Edge\ Color-Discrete\ Mapper.mapping.map.CREM\ (pp)\ BAZ2B=0,0,0
edgeColorCalculator.default-Edge\ Color-Discrete\ Mapper.mapping.map.CREM\ (pp)\ BRD2=0,0,0
edgeColorCalculator.default-Edge\ Color-Discrete\ Mapper.mapping.map.CREM\ (pp)\ CASC3=0,0,0
edgeColorCalculator.default-Edge\ Color-Discrete\ Mapper.mapping.map.CREM\ (pp)\ CBFA2T2=0,0,0
edgeColorCalculator.default-Edge\ Color-Discrete\ Mapper.mapping.map.CREM\ (pp)\ CCND1=0,0,0
edgeColorCalculator.default-Edge\ Color-Discrete\ Mapper.mapping.map.CREM\ (pp)\ CDC14B=0,0,0
edgeColorCalculator.default-Edge\ Color-Discrete\ Mapper.mapping.map.CREM\ (pp)\ CLDN7=0,0,0
edgeColorCalculator.default-Edge\ Color-Discrete\ Mapper.mapping.map.CREM\ (pp)\ CNOT7=0,0,0
edgeColorCalculator.default-Edge\ Color-Discrete\ Mapper.mapping.map.CREM\ (pp)\ DDX28=0,0,0
edgeColorCalculator.default-Edge\ Color-Discrete\ Mapper.mapping.map.CREM\ (pp)\ DNAJB2=0,0,0
edgeColorCalculator.default-Edge\ Color-Discrete\ Mapper.mapping.map.CREM\ (pp)\ DUSP3=0,0,0
edgeColorCalculator.default-Edge\ Color-Discrete\ Mapper.mapping.map.CREM\ (pp)\ DUSP4=0,0,0
edgeColorCalculator.default-Edge\ Color-Discrete\ Mapper.mapping.map.CREM\ (pp)\ EGR2=0,0,0
edgeColorCalculator.default-Edge\ Color-Discrete\ Mapper.mapping.map.CREM\ (pp)\ EGR3=0,0,0
edgeColorCalculator.default-Edge\ Color-Discrete\ Mapper.mapping.map.CREM\ (pp)\ ELAVL1=0,0,0
edgeColorCalculator.default-Edge\ Color-Discrete\ Mapper.mapping.map.CREM\ (pp)\ ERLIN2=0,0,0
edgeColorCalculator.default-Edge\ Color-Discrete\ Mapper.mapping.map.CREM\ (pp)\ FAM65A=0,0,0
edgeColorCalculator.default-Edge\ Color-Discrete\ Mapper.mapping.map.CREM\ (pp)\ FOSB=0,0,0
edgeColorCalculator.default-Edge\ Color-Discrete\ Mapper.mapping.map.CREM\ (pp)\ GPX4=0,0,0
edgeColorCalculator.default-Edge\ Color-Discrete\ Mapper.mapping.map.CREM\ (pp)\ HCFC1=0,0,0
edgeColorCalculator.default-Edge\ Color-Discrete\ Mapper.mapping.map.CREM\ (pp)\ ICAM1=0,0,0
edgeColorCalculator.default-Edge\ Color-Discrete\ Mapper.mapping.map.CREM\ (pp)\ ID1=0,0,0
edgeColorCalculator.default-Edge\ Color-Discrete\ Mapper.mapping.map.CREM\ (pp)\ ING4=0,0,0
edgeColorCalculator.default-Edge\ Color-Discrete\ Mapper.mapping.map.CREM\ (pp)\ INHBE=0,0,0
edgeColorCalculator.default-Edge\ Color-Discrete\ Mapper.mapping.map.CREM\ (pp)\ IRGQ=0,0,0
edgeColorCalculator.default-Edge\ Color-Discrete\ Mapper.mapping.map.CREM\ (pp)\ JUN=0,0,0
edgeColorCalculator.default-Edge\ Color-Discrete\ Mapper.mapping.map.CREM\ (pp)\ KCNJ2=0,0,0
edgeColorCalculator.default-Edge\ Color-Discrete\ Mapper.mapping.map.CREM\ (pp)\ KCNV1=0,0,0
edgeColorCalculator.default-Edge\ Color-Discrete\ Mapper.mapping.map.CREM\ (pp)\ KLF9=0,0,0
edgeColorCalculator.default-Edge\ Color-Discrete\ Mapper.mapping.map.CREM\ (pp)\ MAFF=0,0,0
edgeColorCalculator.default-Edge\ Color-Discrete\ Mapper.mapping.map.CREM\ (pp)\ MAOA=0,0,0
edgeColorCalculator.default-Edge\ Color-Discrete\ Mapper.mapping.map.CREM\ (pp)\ MITF=0,0,0
edgeColorCalculator.default-Edge\ Color-Discrete\ Mapper.mapping.map.CREM\ (pp)\ NEUROD6=0,0,0
edgeColorCalculator.default-Edge\ Color-Discrete\ Mapper.mapping.map.CREM\ (pp)\ NR4A2=0,0,0
edgeColorCalculator.default-Edge\ Color-Discrete\ Mapper.mapping.map.CREM\ (pp)\ NR4A3=0,0,0
edgeColorCalculator.default-Edge\ Color-Discrete\ Mapper.mapping.map.CREM\ (pp)\ PPP2R5B=0,0,0
edgeColorCalculator.default-Edge\ Color-Discrete\ Mapper.mapping.map.CREM\ (pp)\ PSKH1=0,0,0
edgeColorCalculator.default-Edge\ Color-Discrete\ Mapper.mapping.map.CREM\ (pp)\ PSME3=0,0,0
edgeColorCalculator.default-Edge\ Color-Discrete\ Mapper.mapping.map.CREM\ (pp)\ RCAN1=0,0,0
edgeColorCalculator.default-Edge\ Color-Discrete\ Mapper.mapping.map.CREM\ (pp)\ RELB=0,0,0
edgeColorCalculator.default-Edge\ Color-Discrete\ Mapper.mapping.map.CREM\ (pp)\ SIK1=0,0,0
edgeColorCalculator.default-Edge\ Color-Discrete\ Mapper.mapping.map.CREM\ (pp)\ SOX9=0,0,0
edgeColorCalculator.default-Edge\ Color-Discrete\ Mapper.mapping.map.CREM\ (pp)\ SPRED2=0,0,0
edgeColorCalculator.default-Edge\ Color-Discrete\ Mapper.mapping.map.CREM\ (pp)\ SULT4A1=0,0,0
edgeColorCalculator.default-Edge\ Color-Discrete\ Mapper.mapping.map.CREM\ (pp)\ TBL1X=0,0,0
edgeColorCalculator.default-Edge\ Color-Discrete\ Mapper.mapping.map.CREM\ (pp)\ TGIF2=0,0,0
edgeColorCalculator.default-Edge\ Color-Discrete\ Mapper.mapping.map.CREM\ (pp)\ TNFRSF12A=0,0,0
edgeColorCalculator.default-Edge\ Color-Discrete\ Mapper.mapping.map.CREM\ (pp)\ TRIB1=0,0,0
edgeColorCalculator.default-Edge\ Color-Discrete\ Mapper.mapping.map.CREM\ (pp)\ TSPAN7=0,0,0
edgeColorCalculator.default-Edge\ Color-Discrete\ Mapper.mapping.map.CREM\ (pp)\ UBE2H=0,0,0
edgeColorCalculator.default-Edge\ Color-Discrete\ Mapper.mapping.map.CREM\ (pp)\ WBP5=0,0,0
edgeColorCalculator.default-Edge\ Color-Discrete\ Mapper.mapping.map.CREM\ (pp)\ YARS=0,0,0
edgeColorCalculator.default-Edge\ Color-Discrete\ Mapper.mapping.map.CREM\ (pp)\ ZNF593=0,0,0
edgeColorCalculator.default-Edge\ Color-Discrete\ Mapper.mapping.map.CREM\ (pp)\ ZZEF1=0,0,0
edgeColorCalculator.default-Edge\ Color-Discrete\ Mapper.mapping.map.CRX\ (pp)\ CTBP2=0,0,0
edgeColorCalculator.default-Edge\ Color-Discrete\ Mapper.mapping.map.CRX\ (pp)\ LMO4=0,0,0
edgeColorCalculator.default-Edge\ Color-Discrete\ Mapper.mapping.map.CRX\ (pp)\ SGCD=0,0,0
edgeColorCalculator.default-Edge\ Color-Discrete\ Mapper.mapping.map.CRX\ (pp)\ TTC9=0,0,0
edgeColorCalculator.default-Edge\ Color-Discrete\ Mapper.mapping.map.CTNNB1\ (pp)\ AKAP13=0,0,0
edgeColorCalculator.default-Edge\ Color-Discrete\ Mapper.mapping.map.CTNNB1\ (pp)\ AKT1=0,0,0
edgeColorCalculator.default-Edge\ Color-Discrete\ Mapper.mapping.map.CTNNB1\ (pp)\ ASNS=0,0,0
edgeColorCalculator.default-Edge\ Color-Discrete\ Mapper.mapping.map.CTNNB1\ (pp)\ BMP4=0,0,0
edgeColorCalculator.default-Edge\ Color-Discrete\ Mapper.mapping.map.CTNNB1\ (pp)\ CCND1=0,0,0
edgeColorCalculator.default-Edge\ Color-Discrete\ Mapper.mapping.map.CTNNB1\ (pp)\ CCND3=0,0,0
edgeColorCalculator.default-Edge\ Color-Discrete\ Mapper.mapping.map.CTNNB1\ (pp)\ CD44=0,0,0
edgeColorCalculator.default-Edge\ Color-Discrete\ Mapper.mapping.map.CTNNB1\ (pp)\ CDKN1A=0,0,0
edgeColorCalculator.default-Edge\ Color-Discrete\ Mapper.mapping.map.CTNNB1\ (pp)\ CDKN1C=0,0,0
edgeColorCalculator.default-Edge\ Color-Discrete\ Mapper.mapping.map.CTNNB1\ (pp)\ CEACAM1=0,0,0
edgeColorCalculator.default-Edge\ Color-Discrete\ Mapper.mapping.map.CTNNB1\ (pp)\ CEACAM6=0,0,0
edgeColorCalculator.default-Edge\ Color-Discrete\ Mapper.mapping.map.CTNNB1\ (pp)\ CTGF=0,0,0
edgeColorCalculator.default-Edge\ Color-Discrete\ Mapper.mapping.map.CTNNB1\ (pp)\ CTNND2=0,0,0
edgeColorCalculator.default-Edge\ Color-Discrete\ Mapper.mapping.map.CTNNB1\ (pp)\ DDX17=0,0,0
edgeColorCalculator.default-Edge\ Color-Discrete\ Mapper.mapping.map.CTNNB1\ (pp)\ DEFA5=0,0,0
edgeColorCalculator.default-Edge\ Color-Discrete\ Mapper.mapping.map.CTNNB1\ (pp)\ DMP1=0,0,0
edgeColorCalculator.default-Edge\ Color-Discrete\ Mapper.mapping.map.CTNNB1\ (pp)\ DPEP1=0,0,0
edgeColorCalculator.default-Edge\ Color-Discrete\ Mapper.mapping.map.CTNNB1\ (pp)\ DUSP6=0,0,0
edgeColorCalculator.default-Edge\ Color-Discrete\ Mapper.mapping.map.CTNNB1\ (pp)\ EDN1=0,0,0
edgeColorCalculator.default-Edge\ Color-Discrete\ Mapper.mapping.map.CTNNB1\ (pp)\ EMP1=0,0,0
edgeColorCalculator.default-Edge\ Color-Discrete\ Mapper.mapping.map.CTNNB1\ (pp)\ ENC1=0,0,0
edgeColorCalculator.default-Edge\ Color-Discrete\ Mapper.mapping.map.CTNNB1\ (pp)\ ETV5=0,0,0
edgeColorCalculator.default-Edge\ Color-Discrete\ Mapper.mapping.map.CTNNB1\ (pp)\ FGF9=0,0,0
edgeColorCalculator.default-Edge\ Color-Discrete\ Mapper.mapping.map.CTNNB1\ (pp)\ FN1=0,0,0
edgeColorCalculator.default-Edge\ Color-Discrete\ Mapper.mapping.map.CTNNB1\ (pp)\ FOSL1=0,0,0
edgeColorCalculator.default-Edge\ Color-Discrete\ Mapper.mapping.map.CTNNB1\ (pp)\ GAD1=0,0,0
edgeColorCalculator.default-Edge\ Color-Discrete\ Mapper.mapping.map.CTNNB1\ (pp)\ GLUL=0,0,0
edgeColorCalculator.default-Edge\ Color-Discrete\ Mapper.mapping.map.CTNNB1\ (pp)\ ID2=0,0,0
edgeColorCalculator.default-Edge\ Color-Discrete\ Mapper.mapping.map.CTNNB1\ (pp)\ IFITM1=0,0,0
edgeColorCalculator.default-Edge\ Color-Discrete\ Mapper.mapping.map.CTNNB1\ (pp)\ JUN=0,0,0
edgeColorCalculator.default-Edge\ Color-Discrete\ Mapper.mapping.map.CTNNB1\ (pp)\ LAMC2=0,0,0
edgeColorCalculator.default-Edge\ Color-Discrete\ Mapper.mapping.map.CTNNB1\ (pp)\ LEF1=0,0,0
edgeColorCalculator.default-Edge\ Color-Discrete\ Mapper.mapping.map.CTNNB1\ (pp)\ LRP1=0,0,0
edgeColorCalculator.default-Edge\ Color-Discrete\ Mapper.mapping.map.CTNNB1\ (pp)\ MAP3K6=0,0,0
edgeColorCalculator.default-Edge\ Color-Discrete\ Mapper.mapping.map.CTNNB1\ (pp)\ MMP1=0,0,0
edgeColorCalculator.default-Edge\ Color-Discrete\ Mapper.mapping.map.CTNNB1\ (pp)\ NKX2-2=0,0,0
edgeColorCalculator.default-Edge\ Color-Discrete\ Mapper.mapping.map.CTNNB1\ (pp)\ NR4A1=0,0,0
edgeColorCalculator.default-Edge\ Color-Discrete\ Mapper.mapping.map.CTNNB1\ (pp)\ PAX8=0,0,0
edgeColorCalculator.default-Edge\ Color-Discrete\ Mapper.mapping.map.CTNNB1\ (pp)\ PCSK6=0,0,0
edgeColorCalculator.default-Edge\ Color-Discrete\ Mapper.mapping.map.CTNNB1\ (pp)\ PLAUR=0,0,0
edgeColorCalculator.default-Edge\ Color-Discrete\ Mapper.mapping.map.CTNNB1\ (pp)\ RCN1=0,0,0
edgeColorCalculator.default-Edge\ Color-Discrete\ Mapper.mapping.map.CTNNB1\ (pp)\ S100A4=0,0,0
edgeColorCalculator.default-Edge\ Color-Discrete\ Mapper.mapping.map.CTNNB1\ (pp)\ SFN=0,0,0
edgeColorCalculator.default-Edge\ Color-Discrete\ Mapper.mapping.map.CTNNB1\ (pp)\ SGK1=0,0,0
edgeColorCalculator.default-Edge\ Color-Discrete\ Mapper.mapping.map.CTNNB1\ (pp)\ TOB2=0,0,0
edgeColorCalculator.default-Edge\ Color-Discrete\ Mapper.mapping.map.CTNNB1\ (pp)\ TTC9=0,0,0
edgeColorCalculator.default-Edge\ Color-Discrete\ Mapper.mapping.map.CTNNB1\ (pp)\ ZYX=0,0,0
edgeColorCalculator.default-Edge\ Color-Discrete\ Mapper.mapping.map.CUX1\ (pp)\ CARD9=0,0,0
edgeColorCalculator.default-Edge\ Color-Discrete\ Mapper.mapping.map.CUX1\ (pp)\ CDK19=0,0,0
edgeColorCalculator.default-Edge\ Color-Discrete\ Mapper.mapping.map.CUX1\ (pp)\ DNAJC22=0,0,0
edgeColorCalculator.default-Edge\ Color-Discrete\ Mapper.mapping.map.CUX1\ (pp)\ EIF4E=0,0,0
edgeColorCalculator.default-Edge\ Color-Discrete\ Mapper.mapping.map.CUX1\ (pp)\ EMP1=0,0,0
edgeColorCalculator.default-Edge\ Color-Discrete\ Mapper.mapping.map.CUX1\ (pp)\ ERG=0,0,0
edgeColorCalculator.default-Edge\ Color-Discrete\ Mapper.mapping.map.CUX1\ (pp)\ HNRPDL=0,0,0
edgeColorCalculator.default-Edge\ Color-Discrete\ Mapper.mapping.map.CUX1\ (pp)\ LIF=0,0,0
edgeColorCalculator.default-Edge\ Color-Discrete\ Mapper.mapping.map.CUX1\ (pp)\ LMO4=0,0,0
edgeColorCalculator.default-Edge\ Color-Discrete\ Mapper.mapping.map.CUX1\ (pp)\ LYPD1=0,0,0
edgeColorCalculator.default-Edge\ Color-Discrete\ Mapper.mapping.map.CUX1\ (pp)\ NEUROD6=0,0,0
edgeColorCalculator.default-Edge\ Color-Discrete\ Mapper.mapping.map.CUX1\ (pp)\ NKX2-2=0,0,0
edgeColorCalculator.default-Edge\ Color-Discrete\ Mapper.mapping.map.CUX1\ (pp)\ PLXNA3=0,0,0
edgeColorCalculator.default-Edge\ Color-Discrete\ Mapper.mapping.map.CUX1\ (pp)\ PRUNE=0,0,0
edgeColorCalculator.default-Edge\ Color-Discrete\ Mapper.mapping.map.CUX1\ (pp)\ RBPMS=0,0,0
edgeColorCalculator.default-Edge\ Color-Discrete\ Mapper.mapping.map.CUX1\ (pp)\ ROM1=0,0,0
edgeColorCalculator.default-Edge\ Color-Discrete\ Mapper.mapping.map.CUX1\ (pp)\ SCNN1A=0,0,0
edgeColorCalculator.default-Edge\ Color-Discrete\ Mapper.mapping.map.CUX1\ (pp)\ SGK1=0,0,0
edgeColorCalculator.default-Edge\ Color-Discrete\ Mapper.mapping.map.CUX1\ (pp)\ SLC17A6=0,0,0
edgeColorCalculator.default-Edge\ Color-Discrete\ Mapper.mapping.map.CUX1\ (pp)\ TPM1=0,0,0
edgeColorCalculator.default-Edge\ Color-Discrete\ Mapper.mapping.map.CUX1\ (pp)\ TRIB2=0,0,0
edgeColorCalculator.default-Edge\ Color-Discrete\ Mapper.mapping.map.CUX1\ (pp)\ ZFHX3=0,0,0
edgeColorCalculator.default-Edge\ Color-Discrete\ Mapper.mapping.map.CUX1\ (pp)\ ZNF710=0,0,0
edgeColorCalculator.default-Edge\ Color-Discrete\ Mapper.mapping.map.CXADR\ (pp)\ ATP5G1=0,0,0
edgeColorCalculator.default-Edge\ Color-Discrete\ Mapper.mapping.map.CXADR\ (pp)\ CHST11=0,0,0
edgeColorCalculator.default-Edge\ Color-Discrete\ Mapper.mapping.map.CXADR\ (pp)\ CTRC=0,0,0
edgeColorCalculator.default-Edge\ Color-Discrete\ Mapper.mapping.map.CXADR\ (pp)\ EGR2=0,0,0
edgeColorCalculator.default-Edge\ Color-Discrete\ Mapper.mapping.map.CXADR\ (pp)\ FGR=0,0,0
edgeColorCalculator.default-Edge\ Color-Discrete\ Mapper.mapping.map.CXADR\ (pp)\ GABRB2=0,0,0
edgeColorCalculator.default-Edge\ Color-Discrete\ Mapper.mapping.map.CXADR\ (pp)\ GAS2=0,0,0
edgeColorCalculator.default-Edge\ Color-Discrete\ Mapper.mapping.map.CXADR\ (pp)\ KIAA0913=0,0,0
edgeColorCalculator.default-Edge\ Color-Discrete\ Mapper.mapping.map.CXADR\ (pp)\ LMO4=0,0,0
edgeColorCalculator.default-Edge\ Color-Discrete\ Mapper.mapping.map.CXADR\ (pp)\ MED17=0,0,0
edgeColorCalculator.default-Edge\ Color-Discrete\ Mapper.mapping.map.CXADR\ (pp)\ MITF=0,0,0
edgeColorCalculator.default-Edge\ Color-Discrete\ Mapper.mapping.map.CXADR\ (pp)\ NR4A3=0,0,0
edgeColorCalculator.default-Edge\ Color-Discrete\ Mapper.mapping.map.CXADR\ (pp)\ PTPRR=0,0,0
edgeColorCalculator.default-Edge\ Color-Discrete\ Mapper.mapping.map.CXADR\ (pp)\ PUM2=0,0,0
edgeColorCalculator.default-Edge\ Color-Discrete\ Mapper.mapping.map.CXADR\ (pp)\ RARA=0,0,0
edgeColorCalculator.default-Edge\ Color-Discrete\ Mapper.mapping.map.CXADR\ (pp)\ RWDD3=0,0,0
edgeColorCalculator.default-Edge\ Color-Discrete\ Mapper.mapping.map.CXADR\ (pp)\ SCRN1=0,0,0
edgeColorCalculator.default-Edge\ Color-Discrete\ Mapper.mapping.map.CXADR\ (pp)\ SGK1=0,0,0
edgeColorCalculator.default-Edge\ Color-Discrete\ Mapper.mapping.map.CXADR\ (pp)\ SLC35E1=0,0,0
edgeColorCalculator.default-Edge\ Color-Discrete\ Mapper.mapping.map.CXADR\ (pp)\ SLTM=0,0,0
edgeColorCalculator.default-Edge\ Color-Discrete\ Mapper.mapping.map.CXADR\ (pp)\ SMAD3=0,0,0
edgeColorCalculator.default-Edge\ Color-Discrete\ Mapper.mapping.map.CXADR\ (pp)\ SOX5=0,0,0
edgeColorCalculator.default-Edge\ Color-Discrete\ Mapper.mapping.map.CXADR\ (pp)\ TMEM100=0,0,0
edgeColorCalculator.default-Edge\ Color-Discrete\ Mapper.mapping.map.CXADR\ (pp)\ TMEM147=0,0,0
edgeColorCalculator.default-Edge\ Color-Discrete\ Mapper.mapping.map.CXADR\ (pp)\ TRIB2=0,0,0
edgeColorCalculator.default-Edge\ Color-Discrete\ Mapper.mapping.map.CXADR\ (pp)\ UBE2H=0,0,0
edgeColorCalculator.default-Edge\ Color-Discrete\ Mapper.mapping.map.DDIT3\ (pp)\ APEH=0,0,0
edgeColorCalculator.default-Edge\ Color-Discrete\ Mapper.mapping.map.DDIT3\ (pp)\ SOX9=0,0,0
edgeColorCalculator.default-Edge\ Color-Discrete\ Mapper.mapping.map.DDIT3\ (pp)\ TNFRSF10B=0,0,0
edgeColorCalculator.default-Edge\ Color-Discrete\ Mapper.mapping.map.E2F1\ (pp)\ ABCF2=0,0,0
edgeColorCalculator.default-Edge\ Color-Discrete\ Mapper.mapping.map.E2F1\ (pp)\ ACTN3=0,0,0
edgeColorCalculator.default-Edge\ Color-Discrete\ Mapper.mapping.map.E2F1\ (pp)\ ALDH6A1=0,0,0
edgeColorCalculator.default-Edge\ Color-Discrete\ Mapper.mapping.map.E2F1\ (pp)\ AP1S1=0,0,0
edgeColorCalculator.default-Edge\ Color-Discrete\ Mapper.mapping.map.E2F1\ (pp)\ ATG4A=0,0,0
edgeColorCalculator.default-Edge\ Color-Discrete\ Mapper.mapping.map.E2F1\ (pp)\ BMP7=0,0,0
edgeColorCalculator.default-Edge\ Color-Discrete\ Mapper.mapping.map.E2F1\ (pp)\ CASP2=0,0,0
edgeColorCalculator.default-Edge\ Color-Discrete\ Mapper.mapping.map.E2F1\ (pp)\ CCND1=0,0,0
edgeColorCalculator.default-Edge\ Color-Discrete\ Mapper.mapping.map.E2F1\ (pp)\ CCND3=0,0,0
edgeColorCalculator.default-Edge\ Color-Discrete\ Mapper.mapping.map.E2F1\ (pp)\ CCNE1=0,0,0
edgeColorCalculator.default-Edge\ Color-Discrete\ Mapper.mapping.map.E2F1\ (pp)\ CCNT1=0,0,0
edgeColorCalculator.default-Edge\ Color-Discrete\ Mapper.mapping.map.E2F1\ (pp)\ CDKN1A=0,0,0
edgeColorCalculator.default-Edge\ Color-Discrete\ Mapper.mapping.map.E2F1\ (pp)\ CDKN1C=0,0,0
edgeColorCalculator.default-Edge\ Color-Discrete\ Mapper.mapping.map.E2F1\ (pp)\ COX4I1=0,0,0
edgeColorCalculator.default-Edge\ Color-Discrete\ Mapper.mapping.map.E2F1\ (pp)\ CTNNBIP1=0,0,0
edgeColorCalculator.default-Edge\ Color-Discrete\ Mapper.mapping.map.E2F1\ (pp)\ CTNND2=0,0,0
edgeColorCalculator.default-Edge\ Color-Discrete\ Mapper.mapping.map.E2F1\ (pp)\ DDX17=0,0,0
edgeColorCalculator.default-Edge\ Color-Discrete\ Mapper.mapping.map.E2F1\ (pp)\ DES=0,0,0
edgeColorCalculator.default-Edge\ Color-Discrete\ Mapper.mapping.map.E2F1\ (pp)\ DIABLO=0,0,0
edgeColorCalculator.default-Edge\ Color-Discrete\ Mapper.mapping.map.E2F1\ (pp)\ DRAM1=0,0,0
edgeColorCalculator.default-Edge\ Color-Discrete\ Mapper.mapping.map.E2F1\ (pp)\ DUSP1=0,0,0
edgeColorCalculator.default-Edge\ Color-Discrete\ Mapper.mapping.map.E2F1\ (pp)\ EGR1=0,0,0
edgeColorCalculator.default-Edge\ Color-Discrete\ Mapper.mapping.map.E2F1\ (pp)\ EGR4=0,0,0
edgeColorCalculator.default-Edge\ Color-Discrete\ Mapper.mapping.map.E2F1\ (pp)\ FGF9=0,0,0
edgeColorCalculator.default-Edge\ Color-Discrete\ Mapper.mapping.map.E2F1\ (pp)\ GAB2=0,0,0
edgeColorCalculator.default-Edge\ Color-Discrete\ Mapper.mapping.map.E2F1\ (pp)\ GLRA3=0,0,0
edgeColorCalculator.default-Edge\ Color-Discrete\ Mapper.mapping.map.E2F1\ (pp)\ H2AFX=0,0,0
edgeColorCalculator.default-Edge\ Color-Discrete\ Mapper.mapping.map.E2F1\ (pp)\ HCFC1=0,0,0
edgeColorCalculator.default-Edge\ Color-Discrete\ Mapper.mapping.map.E2F1\ (pp)\ HIST2H3A=0,0,0
edgeColorCalculator.default-Edge\ Color-Discrete\ Mapper.mapping.map.E2F1\ (pp)\ HOXB7=0,0,0
edgeColorCalculator.default-Edge\ Color-Discrete\ Mapper.mapping.map.E2F1\ (pp)\ JUN=0,0,0
edgeColorCalculator.default-Edge\ Color-Discrete\ Mapper.mapping.map.E2F1\ (pp)\ KCNB2=0,0,0
edgeColorCalculator.default-Edge\ Color-Discrete\ Mapper.mapping.map.E2F1\ (pp)\ MAP3K5=0,0,0
edgeColorCalculator.default-Edge\ Color-Discrete\ Mapper.mapping.map.E2F1\ (pp)\ MCL1=0,0,0
edgeColorCalculator.default-Edge\ Color-Discrete\ Mapper.mapping.map.E2F1\ (pp)\ NR0B1=0,0,0
edgeColorCalculator.default-Edge\ Color-Discrete\ Mapper.mapping.map.E2F1\ (pp)\ NR4A3=0,0,0
edgeColorCalculator.default-Edge\ Color-Discrete\ Mapper.mapping.map.E2F1\ (pp)\ PAPOLG=0,0,0
edgeColorCalculator.default-Edge\ Color-Discrete\ Mapper.mapping.map.E2F1\ (pp)\ PCIF1=0,0,0
edgeColorCalculator.default-Edge\ Color-Discrete\ Mapper.mapping.map.E2F1\ (pp)\ PCSK6=0,0,0
edgeColorCalculator.default-Edge\ Color-Discrete\ Mapper.mapping.map.E2F1\ (pp)\ PPRC1=0,0,0
edgeColorCalculator.default-Edge\ Color-Discrete\ Mapper.mapping.map.E2F1\ (pp)\ RANBP1=0,0,0
edgeColorCalculator.default-Edge\ Color-Discrete\ Mapper.mapping.map.E2F1\ (pp)\ RBPMS=0,0,0
edgeColorCalculator.default-Edge\ Color-Discrete\ Mapper.mapping.map.E2F1\ (pp)\ RQCD1=0,0,0
edgeColorCalculator.default-Edge\ Color-Discrete\ Mapper.mapping.map.E2F1\ (pp)\ SEMA5A=0,0,0
edgeColorCalculator.default-Edge\ Color-Discrete\ Mapper.mapping.map.E2F1\ (pp)\ SFRP1=0,0,0
edgeColorCalculator.default-Edge\ Color-Discrete\ Mapper.mapping.map.E2F1\ (pp)\ SIK1=0,0,0
edgeColorCalculator.default-Edge\ Color-Discrete\ Mapper.mapping.map.E2F1\ (pp)\ SLC25A1=0,0,0
edgeColorCalculator.default-Edge\ Color-Discrete\ Mapper.mapping.map.E2F1\ (pp)\ SLC39A9=0,0,0
edgeColorCalculator.default-Edge\ Color-Discrete\ Mapper.mapping.map.E2F1\ (pp)\ SMAD6=0,0,0
edgeColorCalculator.default-Edge\ Color-Discrete\ Mapper.mapping.map.E2F1\ (pp)\ SOX9=0,0,0
edgeColorCalculator.default-Edge\ Color-Discrete\ Mapper.mapping.map.E2F1\ (pp)\ TFAP2A=0,0,0
edgeColorCalculator.default-Edge\ Color-Discrete\ Mapper.mapping.map.E2F1\ (pp)\ TRAM1=0,0,0
edgeColorCalculator.default-Edge\ Color-Discrete\ Mapper.mapping.map.E2F1\ (pp)\ UNG=0,0,0
edgeColorCalculator.default-Edge\ Color-Discrete\ Mapper.mapping.map.E2F1\ (pp)\ YY1=0,0,0
edgeColorCalculator.default-Edge\ Color-Discrete\ Mapper.mapping.map.E2F2\ (pp)\ CCND3=0,0,0
edgeColorCalculator.default-Edge\ Color-Discrete\ Mapper.mapping.map.E2F2\ (pp)\ HCFC1=0,0,0
edgeColorCalculator.default-Edge\ Color-Discrete\ Mapper.mapping.map.E2F2\ (pp)\ MAP3K5=0,0,0
edgeColorCalculator.default-Edge\ Color-Discrete\ Mapper.mapping.map.E2F2\ (pp)\ PCSK6=0,0,0
edgeColorCalculator.default-Edge\ Color-Discrete\ Mapper.mapping.map.E2F2\ (pp)\ SLC39A9=0,0,0
edgeColorCalculator.default-Edge\ Color-Discrete\ Mapper.mapping.map.E2F2\ (pp)\ SOX9=0,0,0
edgeColorCalculator.default-Edge\ Color-Discrete\ Mapper.mapping.map.E2F3\ (pp)\ AURKA=0,0,0
edgeColorCalculator.default-Edge\ Color-Discrete\ Mapper.mapping.map.E2F3\ (pp)\ BMP7=0,0,0
edgeColorCalculator.default-Edge\ Color-Discrete\ Mapper.mapping.map.E2F3\ (pp)\ CASP2=0,0,0
edgeColorCalculator.default-Edge\ Color-Discrete\ Mapper.mapping.map.E2F3\ (pp)\ CCND3=0,0,0
edgeColorCalculator.default-Edge\ Color-Discrete\ Mapper.mapping.map.E2F3\ (pp)\ CDKN1A=0,0,0
edgeColorCalculator.default-Edge\ Color-Discrete\ Mapper.mapping.map.E2F3\ (pp)\ DDX17=0,0,0
edgeColorCalculator.default-Edge\ Color-Discrete\ Mapper.mapping.map.E2F3\ (pp)\ EGR4=0,0,0
edgeColorCalculator.default-Edge\ Color-Discrete\ Mapper.mapping.map.E2F3\ (pp)\ GLRA3=0,0,0
edgeColorCalculator.default-Edge\ Color-Discrete\ Mapper.mapping.map.E2F3\ (pp)\ H2AFX=0,0,0
edgeColorCalculator.default-Edge\ Color-Discrete\ Mapper.mapping.map.E2F3\ (pp)\ HCFC1=0,0,0
edgeColorCalculator.default-Edge\ Color-Discrete\ Mapper.mapping.map.E2F3\ (pp)\ HIST2H3A=0,0,0
edgeColorCalculator.default-Edge\ Color-Discrete\ Mapper.mapping.map.E2F3\ (pp)\ MAP3K5=0,0,0
edgeColorCalculator.default-Edge\ Color-Discrete\ Mapper.mapping.map.E2F3\ (pp)\ NR0B1=0,0,0
edgeColorCalculator.default-Edge\ Color-Discrete\ Mapper.mapping.map.E2F3\ (pp)\ PCSK6=0,0,0
edgeColorCalculator.default-Edge\ Color-Discrete\ Mapper.mapping.map.E2F3\ (pp)\ RANBP1=0,0,0
edgeColorCalculator.default-Edge\ Color-Discrete\ Mapper.mapping.map.E2F3\ (pp)\ SEMA5A=0,0,0
edgeColorCalculator.default-Edge\ Color-Discrete\ Mapper.mapping.map.E2F3\ (pp)\ SLC39A9=0,0,0
edgeColorCalculator.default-Edge\ Color-Discrete\ Mapper.mapping.map.E2F3\ (pp)\ SMAD6=0,0,0
edgeColorCalculator.default-Edge\ Color-Discrete\ Mapper.mapping.map.E2F3\ (pp)\ SOX9=0,0,0
edgeColorCalculator.default-Edge\ Color-Discrete\ Mapper.mapping.map.E2F3\ (pp)\ TRAM1=0,0,0
edgeColorCalculator.default-Edge\ Color-Discrete\ Mapper.mapping.map.E2F3\ (pp)\ UNG=0,0,0
edgeColorCalculator.default-Edge\ Color-Discrete\ Mapper.mapping.map.E2F4\ (pp)\ ALDH6A1=0,0,0
edgeColorCalculator.default-Edge\ Color-Discrete\ Mapper.mapping.map.E2F4\ (pp)\ AMMECR1=0,0,0
edgeColorCalculator.default-Edge\ Color-Discrete\ Mapper.mapping.map.E2F4\ (pp)\ AP1S1=0,0,0
edgeColorCalculator.default-Edge\ Color-Discrete\ Mapper.mapping.map.E2F4\ (pp)\ BMP7=0,0,0
edgeColorCalculator.default-Edge\ Color-Discrete\ Mapper.mapping.map.E2F4\ (pp)\ CALU=0,0,0
edgeColorCalculator.default-Edge\ Color-Discrete\ Mapper.mapping.map.E2F4\ (pp)\ CASP2=0,0,0
edgeColorCalculator.default-Edge\ Color-Discrete\ Mapper.mapping.map.E2F4\ (pp)\ CCND1=0,0,0
edgeColorCalculator.default-Edge\ Color-Discrete\ Mapper.mapping.map.E2F4\ (pp)\ CCNT1=0,0,0
edgeColorCalculator.default-Edge\ Color-Discrete\ Mapper.mapping.map.E2F4\ (pp)\ DDX17=0,0,0
edgeColorCalculator.default-Edge\ Color-Discrete\ Mapper.mapping.map.E2F4\ (pp)\ EGR3=0,0,0
edgeColorCalculator.default-Edge\ Color-Discrete\ Mapper.mapping.map.E2F4\ (pp)\ EGR4=0,0,0
edgeColorCalculator.default-Edge\ Color-Discrete\ Mapper.mapping.map.E2F4\ (pp)\ FGF9=0,0,0
edgeColorCalculator.default-Edge\ Color-Discrete\ Mapper.mapping.map.E2F4\ (pp)\ GLRA3=0,0,0
edgeColorCalculator.default-Edge\ Color-Discrete\ Mapper.mapping.map.E2F4\ (pp)\ H2AFX=0,0,0
edgeColorCalculator.default-Edge\ Color-Discrete\ Mapper.mapping.map.E2F4\ (pp)\ HCFC1=0,0,0
edgeColorCalculator.default-Edge\ Color-Discrete\ Mapper.mapping.map.E2F4\ (pp)\ HIST2H3A=0,0,0
edgeColorCalculator.default-Edge\ Color-Discrete\ Mapper.mapping.map.E2F4\ (pp)\ JUN=0,0,0
edgeColorCalculator.default-Edge\ Color-Discrete\ Mapper.mapping.map.E2F4\ (pp)\ KIAA0226=0,0,0
edgeColorCalculator.default-Edge\ Color-Discrete\ Mapper.mapping.map.E2F4\ (pp)\ MAP3K5=0,0,0
edgeColorCalculator.default-Edge\ Color-Discrete\ Mapper.mapping.map.E2F4\ (pp)\ NR0B1=0,0,0
edgeColorCalculator.default-Edge\ Color-Discrete\ Mapper.mapping.map.E2F4\ (pp)\ PCIF1=0,0,0
edgeColorCalculator.default-Edge\ Color-Discrete\ Mapper.mapping.map.E2F4\ (pp)\ RANBP1=0,0,0
edgeColorCalculator.default-Edge\ Color-Discrete\ Mapper.mapping.map.E2F4\ (pp)\ RBPMS=0,0,0
edgeColorCalculator.default-Edge\ Color-Discrete\ Mapper.mapping.map.E2F4\ (pp)\ RQCD1=0,0,0
edgeColorCalculator.default-Edge\ Color-Discrete\ Mapper.mapping.map.E2F4\ (pp)\ SEMA5A=0,0,0
edgeColorCalculator.default-Edge\ Color-Discrete\ Mapper.mapping.map.E2F4\ (pp)\ SLC39A9=0,0,0
edgeColorCalculator.default-Edge\ Color-Discrete\ Mapper.mapping.map.E2F4\ (pp)\ SMAD6=0,0,0
edgeColorCalculator.default-Edge\ Color-Discrete\ Mapper.mapping.map.E2F4\ (pp)\ SOX9=0,0,0
edgeColorCalculator.default-Edge\ Color-Discrete\ Mapper.mapping.map.E2F4\ (pp)\ TRAM1=0,0,0
edgeColorCalculator.default-Edge\ Color-Discrete\ Mapper.mapping.map.E2F4\ (pp)\ UNG=0,0,0
edgeColorCalculator.default-Edge\ Color-Discrete\ Mapper.mapping.map.E2F5\ (pp)\ HCFC1=0,0,0
edgeColorCalculator.default-Edge\ Color-Discrete\ Mapper.mapping.map.E2F5\ (pp)\ SLC39A9=0,0,0
edgeColorCalculator.default-Edge\ Color-Discrete\ Mapper.mapping.map.E2F5\ (pp)\ SOX9=0,0,0
edgeColorCalculator.default-Edge\ Color-Discrete\ Mapper.mapping.map.E2F7\ (pp)\ BMP7=0,0,0
edgeColorCalculator.default-Edge\ Color-Discrete\ Mapper.mapping.map.E2F7\ (pp)\ CASP2=0,0,0
edgeColorCalculator.default-Edge\ Color-Discrete\ Mapper.mapping.map.E2F7\ (pp)\ DDX17=0,0,0
edgeColorCalculator.default-Edge\ Color-Discrete\ Mapper.mapping.map.E2F7\ (pp)\ EGR4=0,0,0
edgeColorCalculator.default-Edge\ Color-Discrete\ Mapper.mapping.map.E2F7\ (pp)\ H2AFX=0,0,0
edgeColorCalculator.default-Edge\ Color-Discrete\ Mapper.mapping.map.E2F7\ (pp)\ HCFC1=0,0,0
edgeColorCalculator.default-Edge\ Color-Discrete\ Mapper.mapping.map.E2F7\ (pp)\ HIST2H3A=0,0,0
edgeColorCalculator.default-Edge\ Color-Discrete\ Mapper.mapping.map.E2F7\ (pp)\ NR0B1=0,0,0
edgeColorCalculator.default-Edge\ Color-Discrete\ Mapper.mapping.map.E2F7\ (pp)\ RANBP1=0,0,0
edgeColorCalculator.default-Edge\ Color-Discrete\ Mapper.mapping.map.E2F7\ (pp)\ SEMA5A=0,0,0
edgeColorCalculator.default-Edge\ Color-Discrete\ Mapper.mapping.map.E2F7\ (pp)\ TRAM1=0,0,0
edgeColorCalculator.default-Edge\ Color-Discrete\ Mapper.mapping.map.E4F1\ (pp)\ AFTPH=0,0,0
edgeColorCalculator.default-Edge\ Color-Discrete\ Mapper.mapping.map.E4F1\ (pp)\ AKIRIN1=0,0,0
edgeColorCalculator.default-Edge\ Color-Discrete\ Mapper.mapping.map.E4F1\ (pp)\ DNM3=0,0,0
edgeColorCalculator.default-Edge\ Color-Discrete\ Mapper.mapping.map.E4F1\ (pp)\ EGR2=0,0,0
edgeColorCalculator.default-Edge\ Color-Discrete\ Mapper.mapping.map.E4F1\ (pp)\ EGR3=0,0,0
edgeColorCalculator.default-Edge\ Color-Discrete\ Mapper.mapping.map.E4F1\ (pp)\ FGF9=0,0,0
edgeColorCalculator.default-Edge\ Color-Discrete\ Mapper.mapping.map.E4F1\ (pp)\ MAFF=0,0,0
edgeColorCalculator.default-Edge\ Color-Discrete\ Mapper.mapping.map.E4F1\ (pp)\ NEUROD6=0,0,0
edgeColorCalculator.default-Edge\ Color-Discrete\ Mapper.mapping.map.E4F1\ (pp)\ PTOV1=0,0,0
edgeColorCalculator.default-Edge\ Color-Discrete\ Mapper.mapping.map.E4F1\ (pp)\ SERPINH1=0,0,0
edgeColorCalculator.default-Edge\ Color-Discrete\ Mapper.mapping.map.E4F1\ (pp)\ TNFAIP8=0,0,0
edgeColorCalculator.default-Edge\ Color-Discrete\ Mapper.mapping.map.E4F1\ (pp)\ WBP5=0,0,0
edgeColorCalculator.default-Edge\ Color-Discrete\ Mapper.mapping.map.EBF1\ (pp)\ PAX5=0,0,0
edgeColorCalculator.default-Edge\ Color-Discrete\ Mapper.mapping.map.EGR1\ (pp)\ ACTN1=0,0,0
edgeColorCalculator.default-Edge\ Color-Discrete\ Mapper.mapping.map.EGR1\ (pp)\ AHNAK=0,0,0
edgeColorCalculator.default-Edge\ Color-Discrete\ Mapper.mapping.map.EGR1\ (pp)\ ANKRD57=0,0,0
edgeColorCalculator.default-Edge\ Color-Discrete\ Mapper.mapping.map.EGR1\ (pp)\ AP1S1=0,0,0
edgeColorCalculator.default-Edge\ Color-Discrete\ Mapper.mapping.map.EGR1\ (pp)\ ARF6=0,0,0
edgeColorCalculator.default-Edge\ Color-Discrete\ Mapper.mapping.map.EGR1\ (pp)\ ARID1A=0,0,0
edgeColorCalculator.default-Edge\ Color-Discrete\ Mapper.mapping.map.EGR1\ (pp)\ ARPC4=0,0,0
edgeColorCalculator.default-Edge\ Color-Discrete\ Mapper.mapping.map.EGR1\ (pp)\ ATP2C1=0,0,0
edgeColorCalculator.default-Edge\ Color-Discrete\ Mapper.mapping.map.EGR1\ (pp)\ BCL11A=0,0,0
edgeColorCalculator.default-Edge\ Color-Discrete\ Mapper.mapping.map.EGR1\ (pp)\ BHLHE40=0,0,0
edgeColorCalculator.default-Edge\ Color-Discrete\ Mapper.mapping.map.EGR1\ (pp)\ BMP4=0,0,0
edgeColorCalculator.default-Edge\ Color-Discrete\ Mapper.mapping.map.EGR1\ (pp)\ BRD2=0,0,0
edgeColorCalculator.default-Edge\ Color-Discrete\ Mapper.mapping.map.EGR1\ (pp)\ CADM3=0,0,0
edgeColorCalculator.default-Edge\ Color-Discrete\ Mapper.mapping.map.EGR1\ (pp)\ CALM3=0,0,0
edgeColorCalculator.default-Edge\ Color-Discrete\ Mapper.mapping.map.EGR1\ (pp)\ CASK=0,0,0
edgeColorCalculator.default-Edge\ Color-Discrete\ Mapper.mapping.map.EGR1\ (pp)\ CCDC109A=0,0,0
edgeColorCalculator.default-Edge\ Color-Discrete\ Mapper.mapping.map.EGR1\ (pp)\ CD44=0,0,0
edgeColorCalculator.default-Edge\ Color-Discrete\ Mapper.mapping.map.EGR1\ (pp)\ CDKN1C=0,0,0
edgeColorCalculator.default-Edge\ Color-Discrete\ Mapper.mapping.map.EGR1\ (pp)\ CHD4=0,0,0
edgeColorCalculator.default-Edge\ Color-Discrete\ Mapper.mapping.map.EGR1\ (pp)\ CITED1=0,0,0
edgeColorCalculator.default-Edge\ Color-Discrete\ Mapper.mapping.map.EGR1\ (pp)\ CLDN4=0,0,0
edgeColorCalculator.default-Edge\ Color-Discrete\ Mapper.mapping.map.EGR1\ (pp)\ CLEC16A=0,0,0
edgeColorCalculator.default-Edge\ Color-Discrete\ Mapper.mapping.map.EGR1\ (pp)\ CLPTM1=0,0,0
edgeColorCalculator.default-Edge\ Color-Discrete\ Mapper.mapping.map.EGR1\ (pp)\ COL13A1=0,0,0
edgeColorCalculator.default-Edge\ Color-Discrete\ Mapper.mapping.map.EGR1\ (pp)\ CYLD=0,0,0
edgeColorCalculator.default-Edge\ Color-Discrete\ Mapper.mapping.map.EGR1\ (pp)\ CYR61=0,0,0
edgeColorCalculator.default-Edge\ Color-Discrete\ Mapper.mapping.map.EGR1\ (pp)\ DES=0,0,0
edgeColorCalculator.default-Edge\ Color-Discrete\ Mapper.mapping.map.EGR1\ (pp)\ DOC2B=0,0,0
edgeColorCalculator.default-Edge\ Color-Discrete\ Mapper.mapping.map.EGR1\ (pp)\ DUSP4=0,0,0
edgeColorCalculator.default-Edge\ Color-Discrete\ Mapper.mapping.map.EGR1\ (pp)\ DZIP1=0,0,0
edgeColorCalculator.default-Edge\ Color-Discrete\ Mapper.mapping.map.EGR1\ (pp)\ EGR1=0,0,0
edgeColorCalculator.default-Edge\ Color-Discrete\ Mapper.mapping.map.EGR1\ (pp)\ EGR2=0,0,0
edgeColorCalculator.default-Edge\ Color-Discrete\ Mapper.mapping.map.EGR1\ (pp)\ EGR3=0,0,0
edgeColorCalculator.default-Edge\ Color-Discrete\ Mapper.mapping.map.EGR1\ (pp)\ EGR4=0,0,0
edgeColorCalculator.default-Edge\ Color-Discrete\ Mapper.mapping.map.EGR1\ (pp)\ EI24=0,0,0
edgeColorCalculator.default-Edge\ Color-Discrete\ Mapper.mapping.map.EGR1\ (pp)\ EIF4G3=0,0,0
edgeColorCalculator.default-Edge\ Color-Discrete\ Mapper.mapping.map.EGR1\ (pp)\ EIF5A=0,0,0
edgeColorCalculator.default-Edge\ Color-Discrete\ Mapper.mapping.map.EGR1\ (pp)\ EPO=0,0,0
edgeColorCalculator.default-Edge\ Color-Discrete\ Mapper.mapping.map.EGR1\ (pp)\ ETV5=0,0,0
edgeColorCalculator.default-Edge\ Color-Discrete\ Mapper.mapping.map.EGR1\ (pp)\ FAM134C=0,0,0
edgeColorCalculator.default-Edge\ Color-Discrete\ Mapper.mapping.map.EGR1\ (pp)\ FAM65B=0,0,0
edgeColorCalculator.default-Edge\ Color-Discrete\ Mapper.mapping.map.EGR1\ (pp)\ FKBP14=0,0,0
edgeColorCalculator.default-Edge\ Color-Discrete\ Mapper.mapping.map.EGR1\ (pp)\ FN1=0,0,0
edgeColorCalculator.default-Edge\ Color-Discrete\ Mapper.mapping.map.EGR1\ (pp)\ FOS=0,0,0
edgeColorCalculator.default-Edge\ Color-Discrete\ Mapper.mapping.map.EGR1\ (pp)\ FOSB=0,0,0
edgeColorCalculator.default-Edge\ Color-Discrete\ Mapper.mapping.map.EGR1\ (pp)\ FOSL1=0,0,0
edgeColorCalculator.default-Edge\ Color-Discrete\ Mapper.mapping.map.EGR1\ (pp)\ GDF15=0,0,0
edgeColorCalculator.default-Edge\ Color-Discrete\ Mapper.mapping.map.EGR1\ (pp)\ GSK3B=0,0,0
edgeColorCalculator.default-Edge\ Color-Discrete\ Mapper.mapping.map.EGR1\ (pp)\ GUCY2D=0,0,0
edgeColorCalculator.default-Edge\ Color-Discrete\ Mapper.mapping.map.EGR1\ (pp)\ HIC2=0,0,0
edgeColorCalculator.default-Edge\ Color-Discrete\ Mapper.mapping.map.EGR1\ (pp)\ HNRNPL=0,0,0
edgeColorCalculator.default-Edge\ Color-Discrete\ Mapper.mapping.map.EGR1\ (pp)\ HOXB7=0,0,0
edgeColorCalculator.default-Edge\ Color-Discrete\ Mapper.mapping.map.EGR1\ (pp)\ HS3ST3B1=0,0,0
edgeColorCalculator.default-Edge\ Color-Discrete\ Mapper.mapping.map.EGR1\ (pp)\ ICAM1=0,0,0
edgeColorCalculator.default-Edge\ Color-Discrete\ Mapper.mapping.map.EGR1\ (pp)\ ID4=0,0,0
edgeColorCalculator.default-Edge\ Color-Discrete\ Mapper.mapping.map.EGR1\ (pp)\ IDH1=0,0,0
edgeColorCalculator.default-Edge\ Color-Discrete\ Mapper.mapping.map.EGR1\ (pp)\ IGF2BP3=0,0,0
edgeColorCalculator.default-Edge\ Color-Discrete\ Mapper.mapping.map.EGR1\ (pp)\ ILK=0,0,0
edgeColorCalculator.default-Edge\ Color-Discrete\ Mapper.mapping.map.EGR1\ (pp)\ ING2=0,0,0
edgeColorCalculator.default-Edge\ Color-Discrete\ Mapper.mapping.map.EGR1\ (pp)\ ISG20L2=0,0,0
edgeColorCalculator.default-Edge\ Color-Discrete\ Mapper.mapping.map.EGR1\ (pp)\ ITIH2=0,0,0
edgeColorCalculator.default-Edge\ Color-Discrete\ Mapper.mapping.map.EGR1\ (pp)\ JUN=0,0,0
edgeColorCalculator.default-Edge\ Color-Discrete\ Mapper.mapping.map.EGR1\ (pp)\ JUNB=0,0,0
edgeColorCalculator.default-Edge\ Color-Discrete\ Mapper.mapping.map.EGR1\ (pp)\ KCNB2=0,0,0
edgeColorCalculator.default-Edge\ Color-Discrete\ Mapper.mapping.map.EGR1\ (pp)\ KCNK3=0,0,0
edgeColorCalculator.default-Edge\ Color-Discrete\ Mapper.mapping.map.EGR1\ (pp)\ KDM4A=0,0,0
edgeColorCalculator.default-Edge\ Color-Discrete\ Mapper.mapping.map.EGR1\ (pp)\ KDM4B=0,0,0
edgeColorCalculator.default-Edge\ Color-Discrete\ Mapper.mapping.map.EGR1\ (pp)\ KDM4D=0,0,0
edgeColorCalculator.default-Edge\ Color-Discrete\ Mapper.mapping.map.EGR1\ (pp)\ KIAA0913=0,0,0
edgeColorCalculator.default-Edge\ Color-Discrete\ Mapper.mapping.map.EGR1\ (pp)\ LPAR2=0,0,0
edgeColorCalculator.default-Edge\ Color-Discrete\ Mapper.mapping.map.EGR1\ (pp)\ LSM12=0,0,0
edgeColorCalculator.default-Edge\ Color-Discrete\ Mapper.mapping.map.EGR1\ (pp)\ MAP3K5=0,0,0
edgeColorCalculator.default-Edge\ Color-Discrete\ Mapper.mapping.map.EGR1\ (pp)\ MITF=0,0,0
edgeColorCalculator.default-Edge\ Color-Discrete\ Mapper.mapping.map.EGR1\ (pp)\ MOSPD3=0,0,0
edgeColorCalculator.default-Edge\ Color-Discrete\ Mapper.mapping.map.EGR1\ (pp)\ MYF6=0,0,0
edgeColorCalculator.default-Edge\ Color-Discrete\ Mapper.mapping.map.EGR1\ (pp)\ NAA40=0,0,0
edgeColorCalculator.default-Edge\ Color-Discrete\ Mapper.mapping.map.EGR1\ (pp)\ NAB2=0,0,0
edgeColorCalculator.default-Edge\ Color-Discrete\ Mapper.mapping.map.EGR1\ (pp)\ NFE2L1=0,0,0
edgeColorCalculator.default-Edge\ Color-Discrete\ Mapper.mapping.map.EGR1\ (pp)\ NFKB2=0,0,0
edgeColorCalculator.default-Edge\ Color-Discrete\ Mapper.mapping.map.EGR1\ (pp)\ NKX2-2=0,0,0
edgeColorCalculator.default-Edge\ Color-Discrete\ Mapper.mapping.map.EGR1\ (pp)\ NKX2-8=0,0,0
edgeColorCalculator.default-Edge\ Color-Discrete\ Mapper.mapping.map.EGR1\ (pp)\ NR4A2=0,0,0
edgeColorCalculator.default-Edge\ Color-Discrete\ Mapper.mapping.map.EGR1\ (pp)\ NR4A3=0,0,0
edgeColorCalculator.default-Edge\ Color-Discrete\ Mapper.mapping.map.EGR1\ (pp)\ NR5A1=0,0,0
edgeColorCalculator.default-Edge\ Color-Discrete\ Mapper.mapping.map.EGR1\ (pp)\ NRG1=0,0,0
edgeColorCalculator.default-Edge\ Color-Discrete\ Mapper.mapping.map.EGR1\ (pp)\ NTRK3=0,0,0
edgeColorCalculator.default-Edge\ Color-Discrete\ Mapper.mapping.map.EGR1\ (pp)\ PABPN1=0,0,0
edgeColorCalculator.default-Edge\ Color-Discrete\ Mapper.mapping.map.EGR1\ (pp)\ PAFAH1B1=0,0,0
edgeColorCalculator.default-Edge\ Color-Discrete\ Mapper.mapping.map.EGR1\ (pp)\ PAIP1=0,0,0
edgeColorCalculator.default-Edge\ Color-Discrete\ Mapper.mapping.map.EGR1\ (pp)\ PAIP2B=0,0,0
edgeColorCalculator.default-Edge\ Color-Discrete\ Mapper.mapping.map.EGR1\ (pp)\ PBX1=0,0,0
edgeColorCalculator.default-Edge\ Color-Discrete\ Mapper.mapping.map.EGR1\ (pp)\ PCIF1=0,0,0
edgeColorCalculator.default-Edge\ Color-Discrete\ Mapper.mapping.map.EGR1\ (pp)\ PDLIM7=0,0,0
edgeColorCalculator.default-Edge\ Color-Discrete\ Mapper.mapping.map.EGR1\ (pp)\ PEX19=0,0,0
edgeColorCalculator.default-Edge\ Color-Discrete\ Mapper.mapping.map.EGR1\ (pp)\ PI4KB=0,0,0
edgeColorCalculator.default-Edge\ Color-Discrete\ Mapper.mapping.map.EGR1\ (pp)\ PIAS3=0,0,0
edgeColorCalculator.default-Edge\ Color-Discrete\ Mapper.mapping.map.EGR1\ (pp)\ PKN1=0,0,0
edgeColorCalculator.default-Edge\ Color-Discrete\ Mapper.mapping.map.EGR1\ (pp)\ POLG=0,0,0
edgeColorCalculator.default-Edge\ Color-Discrete\ Mapper.mapping.map.EGR1\ (pp)\ POU6F1=0,0,0
edgeColorCalculator.default-Edge\ Color-Discrete\ Mapper.mapping.map.EGR1\ (pp)\ PPM1E=0,0,0
edgeColorCalculator.default-Edge\ Color-Discrete\ Mapper.mapping.map.EGR1\ (pp)\ PRKACA=0,0,0
edgeColorCalculator.default-Edge\ Color-Discrete\ Mapper.mapping.map.EGR1\ (pp)\ PRPF3=0,0,0
edgeColorCalculator.default-Edge\ Color-Discrete\ Mapper.mapping.map.EGR1\ (pp)\ PTHLH=0,0,0
edgeColorCalculator.default-Edge\ Color-Discrete\ Mapper.mapping.map.EGR1\ (pp)\ PTP4A1=0,0,0
edgeColorCalculator.default-Edge\ Color-Discrete\ Mapper.mapping.map.EGR1\ (pp)\ PTPRJ=0,0,0
edgeColorCalculator.default-Edge\ Color-Discrete\ Mapper.mapping.map.EGR1\ (pp)\ RANBP1=0,0,0
edgeColorCalculator.default-Edge\ Color-Discrete\ Mapper.mapping.map.EGR1\ (pp)\ RARA=0,0,0
edgeColorCalculator.default-Edge\ Color-Discrete\ Mapper.mapping.map.EGR1\ (pp)\ RELB=0,0,0
edgeColorCalculator.default-Edge\ Color-Discrete\ Mapper.mapping.map.EGR1\ (pp)\ RREB1=0,0,0
edgeColorCalculator.default-Edge\ Color-Discrete\ Mapper.mapping.map.EGR1\ (pp)\ RTN3=0,0,0
edgeColorCalculator.default-Edge\ Color-Discrete\ Mapper.mapping.map.EGR1\ (pp)\ SDCCAG8=0,0,0
edgeColorCalculator.default-Edge\ Color-Discrete\ Mapper.mapping.map.EGR1\ (pp)\ SHMT2=0,0,0
edgeColorCalculator.default-Edge\ Color-Discrete\ Mapper.mapping.map.EGR1\ (pp)\ SLC25A38=0,0,0
edgeColorCalculator.default-Edge\ Color-Discrete\ Mapper.mapping.map.EGR1\ (pp)\ SLC44A1=0,0,0
edgeColorCalculator.default-Edge\ Color-Discrete\ Mapper.mapping.map.EGR1\ (pp)\ SMAD3=0,0,0
edgeColorCalculator.default-Edge\ Color-Discrete\ Mapper.mapping.map.EGR1\ (pp)\ SMARCD2=0,0,0
edgeColorCalculator.default-Edge\ Color-Discrete\ Mapper.mapping.map.EGR1\ (pp)\ SOX5=0,0,0
edgeColorCalculator.default-Edge\ Color-Discrete\ Mapper.mapping.map.EGR1\ (pp)\ SOX9=0,0,0
edgeColorCalculator.default-Edge\ Color-Discrete\ Mapper.mapping.map.EGR1\ (pp)\ SP4=0,0,0
edgeColorCalculator.default-Edge\ Color-Discrete\ Mapper.mapping.map.EGR1\ (pp)\ SPHK1=0,0,0
edgeColorCalculator.default-Edge\ Color-Discrete\ Mapper.mapping.map.EGR1\ (pp)\ SPTBN4=0,0,0
edgeColorCalculator.default-Edge\ Color-Discrete\ Mapper.mapping.map.EGR1\ (pp)\ TFAP2A=0,0,0
edgeColorCalculator.default-Edge\ Color-Discrete\ Mapper.mapping.map.EGR1\ (pp)\ TGFB1=0,0,0
edgeColorCalculator.default-Edge\ Color-Discrete\ Mapper.mapping.map.EGR1\ (pp)\ TGIF2=0,0,0
edgeColorCalculator.default-Edge\ Color-Discrete\ Mapper.mapping.map.EGR1\ (pp)\ TMEM147=0,0,0
edgeColorCalculator.default-Edge\ Color-Discrete\ Mapper.mapping.map.EGR1\ (pp)\ TNFRSF12A=0,0,0
edgeColorCalculator.default-Edge\ Color-Discrete\ Mapper.mapping.map.EGR1\ (pp)\ TNR=0,0,0
edgeColorCalculator.default-Edge\ Color-Discrete\ Mapper.mapping.map.EGR1\ (pp)\ TPM3=0,0,0
edgeColorCalculator.default-Edge\ Color-Discrete\ Mapper.mapping.map.EGR1\ (pp)\ TRIL=0,0,0
edgeColorCalculator.default-Edge\ Color-Discrete\ Mapper.mapping.map.EGR1\ (pp)\ TSC2=0,0,0
edgeColorCalculator.default-Edge\ Color-Discrete\ Mapper.mapping.map.EGR1\ (pp)\ UBE2H=0,0,0
edgeColorCalculator.default-Edge\ Color-Discrete\ Mapper.mapping.map.EGR1\ (pp)\ UNC13B=0,0,0
edgeColorCalculator.default-Edge\ Color-Discrete\ Mapper.mapping.map.EGR1\ (pp)\ UNG=0,0,0
edgeColorCalculator.default-Edge\ Color-Discrete\ Mapper.mapping.map.EGR1\ (pp)\ VAMP2=0,0,0
edgeColorCalculator.default-Edge\ Color-Discrete\ Mapper.mapping.map.EGR1\ (pp)\ WIZ=0,0,0
edgeColorCalculator.default-Edge\ Color-Discrete\ Mapper.mapping.map.EGR1\ (pp)\ WNK1=0,0,0
edgeColorCalculator.default-Edge\ Color-Discrete\ Mapper.mapping.map.EGR1\ (pp)\ YARS=0,0,0
edgeColorCalculator.default-Edge\ Color-Discrete\ Mapper.mapping.map.EGR1\ (pp)\ YRDC=0,0,0
edgeColorCalculator.default-Edge\ Color-Discrete\ Mapper.mapping.map.EGR1\ (pp)\ YY1=0,0,0
edgeColorCalculator.default-Edge\ Color-Discrete\ Mapper.mapping.map.EGR1\ (pp)\ ZFP36=0,0,0
edgeColorCalculator.default-Edge\ Color-Discrete\ Mapper.mapping.map.EGR1\ (pp)\ ZNF281=0,0,0
edgeColorCalculator.default-Edge\ Color-Discrete\ Mapper.mapping.map.EGR1\ (pp)\ ZNHIT1=0,0,0
edgeColorCalculator.default-Edge\ Color-Discrete\ Mapper.mapping.map.EGR2\ (pp)\ ACTN1=0,0,0
edgeColorCalculator.default-Edge\ Color-Discrete\ Mapper.mapping.map.EGR2\ (pp)\ AHNAK=0,0,0
edgeColorCalculator.default-Edge\ Color-Discrete\ Mapper.mapping.map.EGR2\ (pp)\ ANKRD57=0,0,0
edgeColorCalculator.default-Edge\ Color-Discrete\ Mapper.mapping.map.EGR2\ (pp)\ AP1S1=0,0,0
edgeColorCalculator.default-Edge\ Color-Discrete\ Mapper.mapping.map.EGR2\ (pp)\ ARF6=0,0,0
edgeColorCalculator.default-Edge\ Color-Discrete\ Mapper.mapping.map.EGR2\ (pp)\ ARID1A=0,0,0
edgeColorCalculator.default-Edge\ Color-Discrete\ Mapper.mapping.map.EGR2\ (pp)\ ARPC4=0,0,0
edgeColorCalculator.default-Edge\ Color-Discrete\ Mapper.mapping.map.EGR2\ (pp)\ ATP2C1=0,0,0
edgeColorCalculator.default-Edge\ Color-Discrete\ Mapper.mapping.map.EGR2\ (pp)\ BCL11A=0,0,0
edgeColorCalculator.default-Edge\ Color-Discrete\ Mapper.mapping.map.EGR2\ (pp)\ BHLHE40=0,0,0
edgeColorCalculator.default-Edge\ Color-Discrete\ Mapper.mapping.map.EGR2\ (pp)\ BMP4=0,0,0
edgeColorCalculator.default-Edge\ Color-Discrete\ Mapper.mapping.map.EGR2\ (pp)\ BRD2=0,0,0
edgeColorCalculator.default-Edge\ Color-Discrete\ Mapper.mapping.map.EGR2\ (pp)\ CADM3=0,0,0
edgeColorCalculator.default-Edge\ Color-Discrete\ Mapper.mapping.map.EGR2\ (pp)\ CALM3=0,0,0
edgeColorCalculator.default-Edge\ Color-Discrete\ Mapper.mapping.map.EGR2\ (pp)\ CASK=0,0,0
edgeColorCalculator.default-Edge\ Color-Discrete\ Mapper.mapping.map.EGR2\ (pp)\ CCDC109A=0,0,0
edgeColorCalculator.default-Edge\ Color-Discrete\ Mapper.mapping.map.EGR2\ (pp)\ CDKN1C=0,0,0
edgeColorCalculator.default-Edge\ Color-Discrete\ Mapper.mapping.map.EGR2\ (pp)\ CHD4=0,0,0
edgeColorCalculator.default-Edge\ Color-Discrete\ Mapper.mapping.map.EGR2\ (pp)\ CITED1=0,0,0
edgeColorCalculator.default-Edge\ Color-Discrete\ Mapper.mapping.map.EGR2\ (pp)\ CLDN4=0,0,0
edgeColorCalculator.default-Edge\ Color-Discrete\ Mapper.mapping.map.EGR2\ (pp)\ CLEC16A=0,0,0
edgeColorCalculator.default-Edge\ Color-Discrete\ Mapper.mapping.map.EGR2\ (pp)\ CLPTM1=0,0,0
edgeColorCalculator.default-Edge\ Color-Discrete\ Mapper.mapping.map.EGR2\ (pp)\ COL13A1=0,0,0
edgeColorCalculator.default-Edge\ Color-Discrete\ Mapper.mapping.map.EGR2\ (pp)\ CTGF=0,0,0
edgeColorCalculator.default-Edge\ Color-Discrete\ Mapper.mapping.map.EGR2\ (pp)\ CYLD=0,0,0
edgeColorCalculator.default-Edge\ Color-Discrete\ Mapper.mapping.map.EGR2\ (pp)\ DES=0,0,0
edgeColorCalculator.default-Edge\ Color-Discrete\ Mapper.mapping.map.EGR2\ (pp)\ DOC2B=0,0,0
edgeColorCalculator.default-Edge\ Color-Discrete\ Mapper.mapping.map.EGR2\ (pp)\ DUSP4=0,0,0
edgeColorCalculator.default-Edge\ Color-Discrete\ Mapper.mapping.map.EGR2\ (pp)\ DZIP1=0,0,0
edgeColorCalculator.default-Edge\ Color-Discrete\ Mapper.mapping.map.EGR2\ (pp)\ EGR2=0,0,0
edgeColorCalculator.default-Edge\ Color-Discrete\ Mapper.mapping.map.EGR2\ (pp)\ EGR3=0,0,0
edgeColorCalculator.default-Edge\ Color-Discrete\ Mapper.mapping.map.EGR2\ (pp)\ EI24=0,0,0
edgeColorCalculator.default-Edge\ Color-Discrete\ Mapper.mapping.map.EGR2\ (pp)\ EIF4G3=0,0,0
edgeColorCalculator.default-Edge\ Color-Discrete\ Mapper.mapping.map.EGR2\ (pp)\ EIF5A=0,0,0
edgeColorCalculator.default-Edge\ Color-Discrete\ Mapper.mapping.map.EGR2\ (pp)\ EPO=0,0,0
edgeColorCalculator.default-Edge\ Color-Discrete\ Mapper.mapping.map.EGR2\ (pp)\ ETV5=0,0,0
edgeColorCalculator.default-Edge\ Color-Discrete\ Mapper.mapping.map.EGR2\ (pp)\ FAM134C=0,0,0
edgeColorCalculator.default-Edge\ Color-Discrete\ Mapper.mapping.map.EGR2\ (pp)\ FAM65B=0,0,0
edgeColorCalculator.default-Edge\ Color-Discrete\ Mapper.mapping.map.EGR2\ (pp)\ FKBP14=0,0,0
edgeColorCalculator.default-Edge\ Color-Discrete\ Mapper.mapping.map.EGR2\ (pp)\ FOS=0,0,0
edgeColorCalculator.default-Edge\ Color-Discrete\ Mapper.mapping.map.EGR2\ (pp)\ FOSB=0,0,0
edgeColorCalculator.default-Edge\ Color-Discrete\ Mapper.mapping.map.EGR2\ (pp)\ FOSL1=0,0,0
edgeColorCalculator.default-Edge\ Color-Discrete\ Mapper.mapping.map.EGR2\ (pp)\ GSK3B=0,0,0
edgeColorCalculator.default-Edge\ Color-Discrete\ Mapper.mapping.map.EGR2\ (pp)\ GUCY2D=0,0,0
edgeColorCalculator.default-Edge\ Color-Discrete\ Mapper.mapping.map.EGR2\ (pp)\ HIC2=0,0,0
edgeColorCalculator.default-Edge\ Color-Discrete\ Mapper.mapping.map.EGR2\ (pp)\ HNRNPL=0,0,0
edgeColorCalculator.default-Edge\ Color-Discrete\ Mapper.mapping.map.EGR2\ (pp)\ HOXB7=0,0,0
edgeColorCalculator.default-Edge\ Color-Discrete\ Mapper.mapping.map.EGR2\ (pp)\ HS3ST3B1=0,0,0
edgeColorCalculator.default-Edge\ Color-Discrete\ Mapper.mapping.map.EGR2\ (pp)\ ID4=0,0,0
edgeColorCalculator.default-Edge\ Color-Discrete\ Mapper.mapping.map.EGR2\ (pp)\ IDH1=0,0,0
edgeColorCalculator.default-Edge\ Color-Discrete\ Mapper.mapping.map.EGR2\ (pp)\ IGF2BP3=0,0,0
edgeColorCalculator.default-Edge\ Color-Discrete\ Mapper.mapping.map.EGR2\ (pp)\ ILK=0,0,0
edgeColorCalculator.default-Edge\ Color-Discrete\ Mapper.mapping.map.EGR2\ (pp)\ ING2=0,0,0
edgeColorCalculator.default-Edge\ Color-Discrete\ Mapper.mapping.map.EGR2\ (pp)\ ISG20L2=0,0,0
edgeColorCalculator.default-Edge\ Color-Discrete\ Mapper.mapping.map.EGR2\ (pp)\ ITIH2=0,0,0
edgeColorCalculator.default-Edge\ Color-Discrete\ Mapper.mapping.map.EGR2\ (pp)\ JUNB=0,0,0
edgeColorCalculator.default-Edge\ Color-Discrete\ Mapper.mapping.map.EGR2\ (pp)\ KCNB2=0,0,0
edgeColorCalculator.default-Edge\ Color-Discrete\ Mapper.mapping.map.EGR2\ (pp)\ KCNJ1=0,0,0
edgeColorCalculator.default-Edge\ Color-Discrete\ Mapper.mapping.map.EGR2\ (pp)\ KCNK3=0,0,0
edgeColorCalculator.default-Edge\ Color-Discrete\ Mapper.mapping.map.EGR2\ (pp)\ KDM4A=0,0,0
edgeColorCalculator.default-Edge\ Color-Discrete\ Mapper.mapping.map.EGR2\ (pp)\ KDM4B=0,0,0
edgeColorCalculator.default-Edge\ Color-Discrete\ Mapper.mapping.map.EGR2\ (pp)\ KDM4D=0,0,0
edgeColorCalculator.default-Edge\ Color-Discrete\ Mapper.mapping.map.EGR2\ (pp)\ KIAA0913=0,0,0
edgeColorCalculator.default-Edge\ Color-Discrete\ Mapper.mapping.map.EGR2\ (pp)\ LPAR2=0,0,0
edgeColorCalculator.default-Edge\ Color-Discrete\ Mapper.mapping.map.EGR2\ (pp)\ LSM12=0,0,0
edgeColorCalculator.default-Edge\ Color-Discrete\ Mapper.mapping.map.EGR2\ (pp)\ MAP3K5=0,0,0
edgeColorCalculator.default-Edge\ Color-Discrete\ Mapper.mapping.map.EGR2\ (pp)\ MITF=0,0,0
edgeColorCalculator.default-Edge\ Color-Discrete\ Mapper.mapping.map.EGR2\ (pp)\ MOSPD3=0,0,0
edgeColorCalculator.default-Edge\ Color-Discrete\ Mapper.mapping.map.EGR2\ (pp)\ MYF6=0,0,0
edgeColorCalculator.default-Edge\ Color-Discrete\ Mapper.mapping.map.EGR2\ (pp)\ NAA40=0,0,0
edgeColorCalculator.default-Edge\ Color-Discrete\ Mapper.mapping.map.EGR2\ (pp)\ NAB2=0,0,0
edgeColorCalculator.default-Edge\ Color-Discrete\ Mapper.mapping.map.EGR2\ (pp)\ NFE2L1=0,0,0
edgeColorCalculator.default-Edge\ Color-Discrete\ Mapper.mapping.map.EGR2\ (pp)\ NFKB2=0,0,0
edgeColorCalculator.default-Edge\ Color-Discrete\ Mapper.mapping.map.EGR2\ (pp)\ NKX2-2=0,0,0
edgeColorCalculator.default-Edge\ Color-Discrete\ Mapper.mapping.map.EGR2\ (pp)\ NKX2-8=0,0,0
edgeColorCalculator.default-Edge\ Color-Discrete\ Mapper.mapping.map.EGR2\ (pp)\ NR4A2=0,0,0
edgeColorCalculator.default-Edge\ Color-Discrete\ Mapper.mapping.map.EGR2\ (pp)\ NR4A3=0,0,0
edgeColorCalculator.default-Edge\ Color-Discrete\ Mapper.mapping.map.EGR2\ (pp)\ NR5A1=0,0,0
edgeColorCalculator.default-Edge\ Color-Discrete\ Mapper.mapping.map.EGR2\ (pp)\ NRG1=0,0,0
edgeColorCalculator.default-Edge\ Color-Discrete\ Mapper.mapping.map.EGR2\ (pp)\ NTRK3=0,0,0
edgeColorCalculator.default-Edge\ Color-Discrete\ Mapper.mapping.map.EGR2\ (pp)\ PABPN1=0,0,0
edgeColorCalculator.default-Edge\ Color-Discrete\ Mapper.mapping.map.EGR2\ (pp)\ PAFAH1B1=0,0,0
edgeColorCalculator.default-Edge\ Color-Discrete\ Mapper.mapping.map.EGR2\ (pp)\ PAIP1=0,0,0
edgeColorCalculator.default-Edge\ Color-Discrete\ Mapper.mapping.map.EGR2\ (pp)\ PAIP2B=0,0,0
edgeColorCalculator.default-Edge\ Color-Discrete\ Mapper.mapping.map.EGR2\ (pp)\ PC=0,0,0
edgeColorCalculator.default-Edge\ Color-Discrete\ Mapper.mapping.map.EGR2\ (pp)\ PCIF1=0,0,0
edgeColorCalculator.default-Edge\ Color-Discrete\ Mapper.mapping.map.EGR2\ (pp)\ PDLIM7=0,0,0
edgeColorCalculator.default-Edge\ Color-Discrete\ Mapper.mapping.map.EGR2\ (pp)\ PEX19=0,0,0
edgeColorCalculator.default-Edge\ Color-Discrete\ Mapper.mapping.map.EGR2\ (pp)\ PI4KB=0,0,0
edgeColorCalculator.default-Edge\ Color-Discrete\ Mapper.mapping.map.EGR2\ (pp)\ PIAS3=0,0,0
edgeColorCalculator.default-Edge\ Color-Discrete\ Mapper.mapping.map.EGR2\ (pp)\ PKN1=0,0,0
edgeColorCalculator.default-Edge\ Color-Discrete\ Mapper.mapping.map.EGR2\ (pp)\ POLG=0,0,0
edgeColorCalculator.default-Edge\ Color-Discrete\ Mapper.mapping.map.EGR2\ (pp)\ POU6F1=0,0,0
edgeColorCalculator.default-Edge\ Color-Discrete\ Mapper.mapping.map.EGR2\ (pp)\ PPM1E=0,0,0
edgeColorCalculator.default-Edge\ Color-Discrete\ Mapper.mapping.map.EGR2\ (pp)\ PRKACA=0,0,0
edgeColorCalculator.default-Edge\ Color-Discrete\ Mapper.mapping.map.EGR2\ (pp)\ PRPF3=0,0,0
edgeColorCalculator.default-Edge\ Color-Discrete\ Mapper.mapping.map.EGR2\ (pp)\ PTHLH=0,0,0
edgeColorCalculator.default-Edge\ Color-Discrete\ Mapper.mapping.map.EGR2\ (pp)\ PTPRJ=0,0,0
edgeColorCalculator.default-Edge\ Color-Discrete\ Mapper.mapping.map.EGR2\ (pp)\ RANBP1=0,0,0
edgeColorCalculator.default-Edge\ Color-Discrete\ Mapper.mapping.map.EGR2\ (pp)\ RARA=0,0,0
edgeColorCalculator.default-Edge\ Color-Discrete\ Mapper.mapping.map.EGR2\ (pp)\ RELB=0,0,0
edgeColorCalculator.default-Edge\ Color-Discrete\ Mapper.mapping.map.EGR2\ (pp)\ RREB1=0,0,0
edgeColorCalculator.default-Edge\ Color-Discrete\ Mapper.mapping.map.EGR2\ (pp)\ RTN3=0,0,0
edgeColorCalculator.default-Edge\ Color-Discrete\ Mapper.mapping.map.EGR2\ (pp)\ SHMT2=0,0,0
edgeColorCalculator.default-Edge\ Color-Discrete\ Mapper.mapping.map.EGR2\ (pp)\ SLC25A38=0,0,0
edgeColorCalculator.default-Edge\ Color-Discrete\ Mapper.mapping.map.EGR2\ (pp)\ SLC44A1=0,0,0
edgeColorCalculator.default-Edge\ Color-Discrete\ Mapper.mapping.map.EGR2\ (pp)\ SMAD3=0,0,0
edgeColorCalculator.default-Edge\ Color-Discrete\ Mapper.mapping.map.EGR2\ (pp)\ SMARCD2=0,0,0
edgeColorCalculator.default-Edge\ Color-Discrete\ Mapper.mapping.map.EGR2\ (pp)\ SOX5=0,0,0
edgeColorCalculator.default-Edge\ Color-Discrete\ Mapper.mapping.map.EGR2\ (pp)\ SOX9=0,0,0
edgeColorCalculator.default-Edge\ Color-Discrete\ Mapper.mapping.map.EGR2\ (pp)\ SP4=0,0,0
edgeColorCalculator.default-Edge\ Color-Discrete\ Mapper.mapping.map.EGR2\ (pp)\ SPHK1=0,0,0
edgeColorCalculator.default-Edge\ Color-Discrete\ Mapper.mapping.map.EGR2\ (pp)\ SPTBN4=0,0,0
edgeColorCalculator.default-Edge\ Color-Discrete\ Mapper.mapping.map.EGR2\ (pp)\ TGIF2=0,0,0
edgeColorCalculator.default-Edge\ Color-Discrete\ Mapper.mapping.map.EGR2\ (pp)\ TNFRSF12A=0,0,0
edgeColorCalculator.default-Edge\ Color-Discrete\ Mapper.mapping.map.EGR2\ (pp)\ TNR=0,0,0
edgeColorCalculator.default-Edge\ Color-Discrete\ Mapper.mapping.map.EGR2\ (pp)\ TPM3=0,0,0
edgeColorCalculator.default-Edge\ Color-Discrete\ Mapper.mapping.map.EGR2\ (pp)\ TRIL=0,0,0
edgeColorCalculator.default-Edge\ Color-Discrete\ Mapper.mapping.map.EGR2\ (pp)\ TSC2=0,0,0
edgeColorCalculator.default-Edge\ Color-Discrete\ Mapper.mapping.map.EGR2\ (pp)\ UBE2H=0,0,0
edgeColorCalculator.default-Edge\ Color-Discrete\ Mapper.mapping.map.EGR2\ (pp)\ UNC13B=0,0,0
edgeColorCalculator.default-Edge\ Color-Discrete\ Mapper.mapping.map.EGR2\ (pp)\ UNG=0,0,0
edgeColorCalculator.default-Edge\ Color-Discrete\ Mapper.mapping.map.EGR2\ (pp)\ VAMP2=0,0,0
edgeColorCalculator.default-Edge\ Color-Discrete\ Mapper.mapping.map.EGR2\ (pp)\ WIZ=0,0,0
edgeColorCalculator.default-Edge\ Color-Discrete\ Mapper.mapping.map.EGR2\ (pp)\ WNK1=0,0,0
edgeColorCalculator.default-Edge\ Color-Discrete\ Mapper.mapping.map.EGR2\ (pp)\ YARS=0,0,0
edgeColorCalculator.default-Edge\ Color-Discrete\ Mapper.mapping.map.EGR2\ (pp)\ YRDC=0,0,0
edgeColorCalculator.default-Edge\ Color-Discrete\ Mapper.mapping.map.EGR2\ (pp)\ YY1=0,0,0
edgeColorCalculator.default-Edge\ Color-Discrete\ Mapper.mapping.map.EGR2\ (pp)\ ZFP36=0,0,0
edgeColorCalculator.default-Edge\ Color-Discrete\ Mapper.mapping.map.EGR2\ (pp)\ ZNHIT1=0,0,0
edgeColorCalculator.default-Edge\ Color-Discrete\ Mapper.mapping.map.EGR3\ (pp)\ ACTN1=0,0,0
edgeColorCalculator.default-Edge\ Color-Discrete\ Mapper.mapping.map.EGR3\ (pp)\ AHNAK=0,0,0
edgeColorCalculator.default-Edge\ Color-Discrete\ Mapper.mapping.map.EGR3\ (pp)\ ANKRD57=0,0,0
edgeColorCalculator.default-Edge\ Color-Discrete\ Mapper.mapping.map.EGR3\ (pp)\ AP1S1=0,0,0
edgeColorCalculator.default-Edge\ Color-Discrete\ Mapper.mapping.map.EGR3\ (pp)\ ARF6=0,0,0
edgeColorCalculator.default-Edge\ Color-Discrete\ Mapper.mapping.map.EGR3\ (pp)\ ARID1A=0,0,0
edgeColorCalculator.default-Edge\ Color-Discrete\ Mapper.mapping.map.EGR3\ (pp)\ ARPC4=0,0,0
edgeColorCalculator.default-Edge\ Color-Discrete\ Mapper.mapping.map.EGR3\ (pp)\ ATP2C1=0,0,0
edgeColorCalculator.default-Edge\ Color-Discrete\ Mapper.mapping.map.EGR3\ (pp)\ BCL11A=0,0,0
edgeColorCalculator.default-Edge\ Color-Discrete\ Mapper.mapping.map.EGR3\ (pp)\ BHLHE40=0,0,0
edgeColorCalculator.default-Edge\ Color-Discrete\ Mapper.mapping.map.EGR3\ (pp)\ BMP4=0,0,0
edgeColorCalculator.default-Edge\ Color-Discrete\ Mapper.mapping.map.EGR3\ (pp)\ BRD2=0,0,0
edgeColorCalculator.default-Edge\ Color-Discrete\ Mapper.mapping.map.EGR3\ (pp)\ CADM3=0,0,0
edgeColorCalculator.default-Edge\ Color-Discrete\ Mapper.mapping.map.EGR3\ (pp)\ CALM3=0,0,0
edgeColorCalculator.default-Edge\ Color-Discrete\ Mapper.mapping.map.EGR3\ (pp)\ CASK=0,0,0
edgeColorCalculator.default-Edge\ Color-Discrete\ Mapper.mapping.map.EGR3\ (pp)\ CCDC109A=0,0,0
edgeColorCalculator.default-Edge\ Color-Discrete\ Mapper.mapping.map.EGR3\ (pp)\ CDKN1C=0,0,0
edgeColorCalculator.default-Edge\ Color-Discrete\ Mapper.mapping.map.EGR3\ (pp)\ CHD4=0,0,0
edgeColorCalculator.default-Edge\ Color-Discrete\ Mapper.mapping.map.EGR3\ (pp)\ CITED1=0,0,0
edgeColorCalculator.default-Edge\ Color-Discrete\ Mapper.mapping.map.EGR3\ (pp)\ CLDN4=0,0,0
edgeColorCalculator.default-Edge\ Color-Discrete\ Mapper.mapping.map.EGR3\ (pp)\ CLEC16A=0,0,0
edgeColorCalculator.default-Edge\ Color-Discrete\ Mapper.mapping.map.EGR3\ (pp)\ CLPTM1=0,0,0
edgeColorCalculator.default-Edge\ Color-Discrete\ Mapper.mapping.map.EGR3\ (pp)\ COL13A1=0,0,0
edgeColorCalculator.default-Edge\ Color-Discrete\ Mapper.mapping.map.EGR3\ (pp)\ CYLD=0,0,0
edgeColorCalculator.default-Edge\ Color-Discrete\ Mapper.mapping.map.EGR3\ (pp)\ DES=0,0,0
edgeColorCalculator.default-Edge\ Color-Discrete\ Mapper.mapping.map.EGR3\ (pp)\ DFNB31=0,0,0
edgeColorCalculator.default-Edge\ Color-Discrete\ Mapper.mapping.map.EGR3\ (pp)\ DOC2B=0,0,0
edgeColorCalculator.default-Edge\ Color-Discrete\ Mapper.mapping.map.EGR3\ (pp)\ DUSP4=0,0,0
edgeColorCalculator.default-Edge\ Color-Discrete\ Mapper.mapping.map.EGR3\ (pp)\ DZIP1=0,0,0
edgeColorCalculator.default-Edge\ Color-Discrete\ Mapper.mapping.map.EGR3\ (pp)\ EGR2=0,0,0
edgeColorCalculator.default-Edge\ Color-Discrete\ Mapper.mapping.map.EGR3\ (pp)\ EGR3=0,0,0
edgeColorCalculator.default-Edge\ Color-Discrete\ Mapper.mapping.map.EGR3\ (pp)\ EI24=0,0,0
edgeColorCalculator.default-Edge\ Color-Discrete\ Mapper.mapping.map.EGR3\ (pp)\ EIF4G3=0,0,0
edgeColorCalculator.default-Edge\ Color-Discrete\ Mapper.mapping.map.EGR3\ (pp)\ EIF5A=0,0,0
edgeColorCalculator.default-Edge\ Color-Discrete\ Mapper.mapping.map.EGR3\ (pp)\ EPO=0,0,0
edgeColorCalculator.default-Edge\ Color-Discrete\ Mapper.mapping.map.EGR3\ (pp)\ ETV5=0,0,0
edgeColorCalculator.default-Edge\ Color-Discrete\ Mapper.mapping.map.EGR3\ (pp)\ FAM134C=0,0,0
edgeColorCalculator.default-Edge\ Color-Discrete\ Mapper.mapping.map.EGR3\ (pp)\ FAM65B=0,0,0
edgeColorCalculator.default-Edge\ Color-Discrete\ Mapper.mapping.map.EGR3\ (pp)\ FKBP14=0,0,0
edgeColorCalculator.default-Edge\ Color-Discrete\ Mapper.mapping.map.EGR3\ (pp)\ FOS=0,0,0
edgeColorCalculator.default-Edge\ Color-Discrete\ Mapper.mapping.map.EGR3\ (pp)\ FOSB=0,0,0
edgeColorCalculator.default-Edge\ Color-Discrete\ Mapper.mapping.map.EGR3\ (pp)\ FOSL1=0,0,0
edgeColorCalculator.default-Edge\ Color-Discrete\ Mapper.mapping.map.EGR3\ (pp)\ GSK3B=0,0,0
edgeColorCalculator.default-Edge\ Color-Discrete\ Mapper.mapping.map.EGR3\ (pp)\ GUCY2D=0,0,0
edgeColorCalculator.default-Edge\ Color-Discrete\ Mapper.mapping.map.EGR3\ (pp)\ HIC2=0,0,0
edgeColorCalculator.default-Edge\ Color-Discrete\ Mapper.mapping.map.EGR3\ (pp)\ HNRNPL=0,0,0
edgeColorCalculator.default-Edge\ Color-Discrete\ Mapper.mapping.map.EGR3\ (pp)\ HOXB7=0,0,0
edgeColorCalculator.default-Edge\ Color-Discrete\ Mapper.mapping.map.EGR3\ (pp)\ HS3ST3B1=0,0,0
edgeColorCalculator.default-Edge\ Color-Discrete\ Mapper.mapping.map.EGR3\ (pp)\ ID4=0,0,0
edgeColorCalculator.default-Edge\ Color-Discrete\ Mapper.mapping.map.EGR3\ (pp)\ IDH1=0,0,0
edgeColorCalculator.default-Edge\ Color-Discrete\ Mapper.mapping.map.EGR3\ (pp)\ IGF2BP3=0,0,0
edgeColorCalculator.default-Edge\ Color-Discrete\ Mapper.mapping.map.EGR3\ (pp)\ ILK=0,0,0
edgeColorCalculator.default-Edge\ Color-Discrete\ Mapper.mapping.map.EGR3\ (pp)\ ING2=0,0,0
edgeColorCalculator.default-Edge\ Color-Discrete\ Mapper.mapping.map.EGR3\ (pp)\ ISG20L2=0,0,0
edgeColorCalculator.default-Edge\ Color-Discrete\ Mapper.mapping.map.EGR3\ (pp)\ ITIH2=0,0,0
edgeColorCalculator.default-Edge\ Color-Discrete\ Mapper.mapping.map.EGR3\ (pp)\ JUNB=0,0,0
edgeColorCalculator.default-Edge\ Color-Discrete\ Mapper.mapping.map.EGR3\ (pp)\ KCNB2=0,0,0
edgeColorCalculator.default-Edge\ Color-Discrete\ Mapper.mapping.map.EGR3\ (pp)\ KCNK3=0,0,0
edgeColorCalculator.default-Edge\ Color-Discrete\ Mapper.mapping.map.EGR3\ (pp)\ KDM4A=0,0,0
edgeColorCalculator.default-Edge\ Color-Discrete\ Mapper.mapping.map.EGR3\ (pp)\ KDM4B=0,0,0
edgeColorCalculator.default-Edge\ Color-Discrete\ Mapper.mapping.map.EGR3\ (pp)\ KDM4D=0,0,0
edgeColorCalculator.default-Edge\ Color-Discrete\ Mapper.mapping.map.EGR3\ (pp)\ KIAA0913=0,0,0
edgeColorCalculator.default-Edge\ Color-Discrete\ Mapper.mapping.map.EGR3\ (pp)\ LPAR2=0,0,0
edgeColorCalculator.default-Edge\ Color-Discrete\ Mapper.mapping.map.EGR3\ (pp)\ LSM12=0,0,0
edgeColorCalculator.default-Edge\ Color-Discrete\ Mapper.mapping.map.EGR3\ (pp)\ MAP3K5=0,0,0
edgeColorCalculator.default-Edge\ Color-Discrete\ Mapper.mapping.map.EGR3\ (pp)\ MITF=0,0,0
edgeColorCalculator.default-Edge\ Color-Discrete\ Mapper.mapping.map.EGR3\ (pp)\ MOSPD3=0,0,0
edgeColorCalculator.default-Edge\ Color-Discrete\ Mapper.mapping.map.EGR3\ (pp)\ MYF6=0,0,0
edgeColorCalculator.default-Edge\ Color-Discrete\ Mapper.mapping.map.EGR3\ (pp)\ NAA40=0,0,0
edgeColorCalculator.default-Edge\ Color-Discrete\ Mapper.mapping.map.EGR3\ (pp)\ NAB2=0,0,0
edgeColorCalculator.default-Edge\ Color-Discrete\ Mapper.mapping.map.EGR3\ (pp)\ NFE2L1=0,0,0
edgeColorCalculator.default-Edge\ Color-Discrete\ Mapper.mapping.map.EGR3\ (pp)\ NFKB2=0,0,0
edgeColorCalculator.default-Edge\ Color-Discrete\ Mapper.mapping.map.EGR3\ (pp)\ NKX2-8=0,0,0
edgeColorCalculator.default-Edge\ Color-Discrete\ Mapper.mapping.map.EGR3\ (pp)\ NR4A2=0,0,0
edgeColorCalculator.default-Edge\ Color-Discrete\ Mapper.mapping.map.EGR3\ (pp)\ NR4A3=0,0,0
edgeColorCalculator.default-Edge\ Color-Discrete\ Mapper.mapping.map.EGR3\ (pp)\ NR5A1=0,0,0
edgeColorCalculator.default-Edge\ Color-Discrete\ Mapper.mapping.map.EGR3\ (pp)\ NRG1=0,0,0
edgeColorCalculator.default-Edge\ Color-Discrete\ Mapper.mapping.map.EGR3\ (pp)\ NTRK3=0,0,0
edgeColorCalculator.default-Edge\ Color-Discrete\ Mapper.mapping.map.EGR3\ (pp)\ PABPN1=0,0,0
edgeColorCalculator.default-Edge\ Color-Discrete\ Mapper.mapping.map.EGR3\ (pp)\ PAFAH1B1=0,0,0
edgeColorCalculator.default-Edge\ Color-Discrete\ Mapper.mapping.map.EGR3\ (pp)\ PAIP1=0,0,0
edgeColorCalculator.default-Edge\ Color-Discrete\ Mapper.mapping.map.EGR3\ (pp)\ PAIP2B=0,0,0
edgeColorCalculator.default-Edge\ Color-Discrete\ Mapper.mapping.map.EGR3\ (pp)\ PCIF1=0,0,0
edgeColorCalculator.default-Edge\ Color-Discrete\ Mapper.mapping.map.EGR3\ (pp)\ PDLIM7=0,0,0
edgeColorCalculator.default-Edge\ Color-Discrete\ Mapper.mapping.map.EGR3\ (pp)\ PEX19=0,0,0
edgeColorCalculator.default-Edge\ Color-Discrete\ Mapper.mapping.map.EGR3\ (pp)\ PI4KB=0,0,0
edgeColorCalculator.default-Edge\ Color-Discrete\ Mapper.mapping.map.EGR3\ (pp)\ PIAS3=0,0,0
edgeColorCalculator.default-Edge\ Color-Discrete\ Mapper.mapping.map.EGR3\ (pp)\ PKN1=0,0,0
edgeColorCalculator.default-Edge\ Color-Discrete\ Mapper.mapping.map.EGR3\ (pp)\ POLG=0,0,0
edgeColorCalculator.default-Edge\ Color-Discrete\ Mapper.mapping.map.EGR3\ (pp)\ POU6F1=0,0,0
edgeColorCalculator.default-Edge\ Color-Discrete\ Mapper.mapping.map.EGR3\ (pp)\ PPM1E=0,0,0
edgeColorCalculator.default-Edge\ Color-Discrete\ Mapper.mapping.map.EGR3\ (pp)\ PRKACA=0,0,0
edgeColorCalculator.default-Edge\ Color-Discrete\ Mapper.mapping.map.EGR3\ (pp)\ PRPF3=0,0,0
edgeColorCalculator.default-Edge\ Color-Discrete\ Mapper.mapping.map.EGR3\ (pp)\ PTHLH=0,0,0
edgeColorCalculator.default-Edge\ Color-Discrete\ Mapper.mapping.map.EGR3\ (pp)\ PTPRJ=0,0,0
edgeColorCalculator.default-Edge\ Color-Discrete\ Mapper.mapping.map.EGR3\ (pp)\ RANBP1=0,0,0
edgeColorCalculator.default-Edge\ Color-Discrete\ Mapper.mapping.map.EGR3\ (pp)\ RARA=0,0,0
edgeColorCalculator.default-Edge\ Color-Discrete\ Mapper.mapping.map.EGR3\ (pp)\ RELB=0,0,0
edgeColorCalculator.default-Edge\ Color-Discrete\ Mapper.mapping.map.EGR3\ (pp)\ RREB1=0,0,0
edgeColorCalculator.default-Edge\ Color-Discrete\ Mapper.mapping.map.EGR3\ (pp)\ RTN3=0,0,0
edgeColorCalculator.default-Edge\ Color-Discrete\ Mapper.mapping.map.EGR3\ (pp)\ SDCCAG8=0,0,0
edgeColorCalculator.default-Edge\ Color-Discrete\ Mapper.mapping.map.EGR3\ (pp)\ SHMT2=0,0,0
edgeColorCalculator.default-Edge\ Color-Discrete\ Mapper.mapping.map.EGR3\ (pp)\ SLC25A38=0,0,0
edgeColorCalculator.default-Edge\ Color-Discrete\ Mapper.mapping.map.EGR3\ (pp)\ SLC44A1=0,0,0
edgeColorCalculator.default-Edge\ Color-Discrete\ Mapper.mapping.map.EGR3\ (pp)\ SMAD3=0,0,0
edgeColorCalculator.default-Edge\ Color-Discrete\ Mapper.mapping.map.EGR3\ (pp)\ SMARCD2=0,0,0
edgeColorCalculator.default-Edge\ Color-Discrete\ Mapper.mapping.map.EGR3\ (pp)\ SOX5=0,0,0
edgeColorCalculator.default-Edge\ Color-Discrete\ Mapper.mapping.map.EGR3\ (pp)\ SOX9=0,0,0
edgeColorCalculator.default-Edge\ Color-Discrete\ Mapper.mapping.map.EGR3\ (pp)\ SP4=0,0,0
edgeColorCalculator.default-Edge\ Color-Discrete\ Mapper.mapping.map.EGR3\ (pp)\ SPHK1=0,0,0
edgeColorCalculator.default-Edge\ Color-Discrete\ Mapper.mapping.map.EGR3\ (pp)\ SPTBN4=0,0,0
edgeColorCalculator.default-Edge\ Color-Discrete\ Mapper.mapping.map.EGR3\ (pp)\ TGIF2=0,0,0
edgeColorCalculator.default-Edge\ Color-Discrete\ Mapper.mapping.map.EGR3\ (pp)\ TNFRSF12A=0,0,0
edgeColorCalculator.default-Edge\ Color-Discrete\ Mapper.mapping.map.EGR3\ (pp)\ TNR=0,0,0
edgeColorCalculator.default-Edge\ Color-Discrete\ Mapper.mapping.map.EGR3\ (pp)\ TPM3=0,0,0
edgeColorCalculator.default-Edge\ Color-Discrete\ Mapper.mapping.map.EGR3\ (pp)\ TRIL=0,0,0
edgeColorCalculator.default-Edge\ Color-Discrete\ Mapper.mapping.map.EGR3\ (pp)\ TSC2=0,0,0
edgeColorCalculator.default-Edge\ Color-Discrete\ Mapper.mapping.map.EGR3\ (pp)\ UBE2H=0,0,0
edgeColorCalculator.default-Edge\ Color-Discrete\ Mapper.mapping.map.EGR3\ (pp)\ UNC13B=0,0,0
edgeColorCalculator.default-Edge\ Color-Discrete\ Mapper.mapping.map.EGR3\ (pp)\ UNG=0,0,0
edgeColorCalculator.default-Edge\ Color-Discrete\ Mapper.mapping.map.EGR3\ (pp)\ VAMP2=0,0,0
edgeColorCalculator.default-Edge\ Color-Discrete\ Mapper.mapping.map.EGR3\ (pp)\ WIZ=0,0,0
edgeColorCalculator.default-Edge\ Color-Discrete\ Mapper.mapping.map.EGR3\ (pp)\ WNK1=0,0,0
edgeColorCalculator.default-Edge\ Color-Discrete\ Mapper.mapping.map.EGR3\ (pp)\ YARS=0,0,0
edgeColorCalculator.default-Edge\ Color-Discrete\ Mapper.mapping.map.EGR3\ (pp)\ YRDC=0,0,0
edgeColorCalculator.default-Edge\ Color-Discrete\ Mapper.mapping.map.EGR3\ (pp)\ YY1=0,0,0
edgeColorCalculator.default-Edge\ Color-Discrete\ Mapper.mapping.map.EGR3\ (pp)\ ZFP36=0,0,0
edgeColorCalculator.default-Edge\ Color-Discrete\ Mapper.mapping.map.EGR3\ (pp)\ ZNHIT1=0,0,0
edgeColorCalculator.default-Edge\ Color-Discrete\ Mapper.mapping.map.EGR4\ (pp)\ AHNAK=0,0,0
edgeColorCalculator.default-Edge\ Color-Discrete\ Mapper.mapping.map.EGR4\ (pp)\ AP1S1=0,0,0
edgeColorCalculator.default-Edge\ Color-Discrete\ Mapper.mapping.map.EGR4\ (pp)\ ARF6=0,0,0
edgeColorCalculator.default-Edge\ Color-Discrete\ Mapper.mapping.map.EGR4\ (pp)\ ARID1A=0,0,0
edgeColorCalculator.default-Edge\ Color-Discrete\ Mapper.mapping.map.EGR4\ (pp)\ ATP2C1=0,0,0
edgeColorCalculator.default-Edge\ Color-Discrete\ Mapper.mapping.map.EGR4\ (pp)\ BCL11A=0,0,0
edgeColorCalculator.default-Edge\ Color-Discrete\ Mapper.mapping.map.EGR4\ (pp)\ BHLHE40=0,0,0
edgeColorCalculator.default-Edge\ Color-Discrete\ Mapper.mapping.map.EGR4\ (pp)\ BMP4=0,0,0
edgeColorCalculator.default-Edge\ Color-Discrete\ Mapper.mapping.map.EGR4\ (pp)\ BRD2=0,0,0
edgeColorCalculator.default-Edge\ Color-Discrete\ Mapper.mapping.map.EGR4\ (pp)\ CADM3=0,0,0
edgeColorCalculator.default-Edge\ Color-Discrete\ Mapper.mapping.map.EGR4\ (pp)\ CASK=0,0,0
edgeColorCalculator.default-Edge\ Color-Discrete\ Mapper.mapping.map.EGR4\ (pp)\ CCDC109A=0,0,0
edgeColorCalculator.default-Edge\ Color-Discrete\ Mapper.mapping.map.EGR4\ (pp)\ CDKN1C=0,0,0
edgeColorCalculator.default-Edge\ Color-Discrete\ Mapper.mapping.map.EGR4\ (pp)\ CHD4=0,0,0
edgeColorCalculator.default-Edge\ Color-Discrete\ Mapper.mapping.map.EGR4\ (pp)\ CITED1=0,0,0
edgeColorCalculator.default-Edge\ Color-Discrete\ Mapper.mapping.map.EGR4\ (pp)\ CLDN4=0,0,0
edgeColorCalculator.default-Edge\ Color-Discrete\ Mapper.mapping.map.EGR4\ (pp)\ CLPTM1=0,0,0
edgeColorCalculator.default-Edge\ Color-Discrete\ Mapper.mapping.map.EGR4\ (pp)\ COL13A1=0,0,0
edgeColorCalculator.default-Edge\ Color-Discrete\ Mapper.mapping.map.EGR4\ (pp)\ CYLD=0,0,0
edgeColorCalculator.default-Edge\ Color-Discrete\ Mapper.mapping.map.EGR4\ (pp)\ DOC2B=0,0,0
edgeColorCalculator.default-Edge\ Color-Discrete\ Mapper.mapping.map.EGR4\ (pp)\ DUSP4=0,0,0
edgeColorCalculator.default-Edge\ Color-Discrete\ Mapper.mapping.map.EGR4\ (pp)\ DZIP1=0,0,0
edgeColorCalculator.default-Edge\ Color-Discrete\ Mapper.mapping.map.EGR4\ (pp)\ EGR2=0,0,0
edgeColorCalculator.default-Edge\ Color-Discrete\ Mapper.mapping.map.EGR4\ (pp)\ EGR3=0,0,0
edgeColorCalculator.default-Edge\ Color-Discrete\ Mapper.mapping.map.EGR4\ (pp)\ EIF4G3=0,0,0
edgeColorCalculator.default-Edge\ Color-Discrete\ Mapper.mapping.map.EGR4\ (pp)\ EIF5A=0,0,0
edgeColorCalculator.default-Edge\ Color-Discrete\ Mapper.mapping.map.EGR4\ (pp)\ EPO=0,0,0
edgeColorCalculator.default-Edge\ Color-Discrete\ Mapper.mapping.map.EGR4\ (pp)\ ETV5=0,0,0
edgeColorCalculator.default-Edge\ Color-Discrete\ Mapper.mapping.map.EGR4\ (pp)\ FAM65B=0,0,0
edgeColorCalculator.default-Edge\ Color-Discrete\ Mapper.mapping.map.EGR4\ (pp)\ FKBP14=0,0,0
edgeColorCalculator.default-Edge\ Color-Discrete\ Mapper.mapping.map.EGR4\ (pp)\ FOS=0,0,0
edgeColorCalculator.default-Edge\ Color-Discrete\ Mapper.mapping.map.EGR4\ (pp)\ FOSB=0,0,0
edgeColorCalculator.default-Edge\ Color-Discrete\ Mapper.mapping.map.EGR4\ (pp)\ GSK3B=0,0,0
edgeColorCalculator.default-Edge\ Color-Discrete\ Mapper.mapping.map.EGR4\ (pp)\ GUCY2D=0,0,0
edgeColorCalculator.default-Edge\ Color-Discrete\ Mapper.mapping.map.EGR4\ (pp)\ HIC2=0,0,0
edgeColorCalculator.default-Edge\ Color-Discrete\ Mapper.mapping.map.EGR4\ (pp)\ HNRNPL=0,0,0
edgeColorCalculator.default-Edge\ Color-Discrete\ Mapper.mapping.map.EGR4\ (pp)\ HOXB7=0,0,0
edgeColorCalculator.default-Edge\ Color-Discrete\ Mapper.mapping.map.EGR4\ (pp)\ HS3ST3B1=0,0,0
edgeColorCalculator.default-Edge\ Color-Discrete\ Mapper.mapping.map.EGR4\ (pp)\ ID4=0,0,0
edgeColorCalculator.default-Edge\ Color-Discrete\ Mapper.mapping.map.EGR4\ (pp)\ IDH1=0,0,0
edgeColorCalculator.default-Edge\ Color-Discrete\ Mapper.mapping.map.EGR4\ (pp)\ IGF2BP3=0,0,0
edgeColorCalculator.default-Edge\ Color-Discrete\ Mapper.mapping.map.EGR4\ (pp)\ ING2=0,0,0
edgeColorCalculator.default-Edge\ Color-Discrete\ Mapper.mapping.map.EGR4\ (pp)\ ISG20L2=0,0,0
edgeColorCalculator.default-Edge\ Color-Discrete\ Mapper.mapping.map.EGR4\ (pp)\ ITIH2=0,0,0
edgeColorCalculator.default-Edge\ Color-Discrete\ Mapper.mapping.map.EGR4\ (pp)\ JUNB=0,0,0
edgeColorCalculator.default-Edge\ Color-Discrete\ Mapper.mapping.map.EGR4\ (pp)\ KCNB2=0,0,0
edgeColorCalculator.default-Edge\ Color-Discrete\ Mapper.mapping.map.EGR4\ (pp)\ KCNK3=0,0,0
edgeColorCalculator.default-Edge\ Color-Discrete\ Mapper.mapping.map.EGR4\ (pp)\ KDM4A=0,0,0
edgeColorCalculator.default-Edge\ Color-Discrete\ Mapper.mapping.map.EGR4\ (pp)\ KDM4D=0,0,0
edgeColorCalculator.default-Edge\ Color-Discrete\ Mapper.mapping.map.EGR4\ (pp)\ KIAA0913=0,0,0
edgeColorCalculator.default-Edge\ Color-Discrete\ Mapper.mapping.map.EGR4\ (pp)\ LPAR2=0,0,0
edgeColorCalculator.default-Edge\ Color-Discrete\ Mapper.mapping.map.EGR4\ (pp)\ LSM12=0,0,0
edgeColorCalculator.default-Edge\ Color-Discrete\ Mapper.mapping.map.EGR4\ (pp)\ MAP3K5=0,0,0
edgeColorCalculator.default-Edge\ Color-Discrete\ Mapper.mapping.map.EGR4\ (pp)\ NAA40=0,0,0
edgeColorCalculator.default-Edge\ Color-Discrete\ Mapper.mapping.map.EGR4\ (pp)\ NAB2=0,0,0
edgeColorCalculator.default-Edge\ Color-Discrete\ Mapper.mapping.map.EGR4\ (pp)\ NFE2L1=0,0,0
edgeColorCalculator.default-Edge\ Color-Discrete\ Mapper.mapping.map.EGR4\ (pp)\ NFKB2=0,0,0
edgeColorCalculator.default-Edge\ Color-Discrete\ Mapper.mapping.map.EGR4\ (pp)\ NR4A2=0,0,0
edgeColorCalculator.default-Edge\ Color-Discrete\ Mapper.mapping.map.EGR4\ (pp)\ NR4A3=0,0,0
edgeColorCalculator.default-Edge\ Color-Discrete\ Mapper.mapping.map.EGR4\ (pp)\ NTRK3=0,0,0
edgeColorCalculator.default-Edge\ Color-Discrete\ Mapper.mapping.map.EGR4\ (pp)\ PABPN1=0,0,0
edgeColorCalculator.default-Edge\ Color-Discrete\ Mapper.mapping.map.EGR4\ (pp)\ PAFAH1B1=0,0,0
edgeColorCalculator.default-Edge\ Color-Discrete\ Mapper.mapping.map.EGR4\ (pp)\ PAIP1=0,0,0
edgeColorCalculator.default-Edge\ Color-Discrete\ Mapper.mapping.map.EGR4\ (pp)\ PAIP2B=0,0,0
edgeColorCalculator.default-Edge\ Color-Discrete\ Mapper.mapping.map.EGR4\ (pp)\ PCIF1=0,0,0
edgeColorCalculator.default-Edge\ Color-Discrete\ Mapper.mapping.map.EGR4\ (pp)\ PDLIM7=0,0,0
edgeColorCalculator.default-Edge\ Color-Discrete\ Mapper.mapping.map.EGR4\ (pp)\ PEX19=0,0,0
edgeColorCalculator.default-Edge\ Color-Discrete\ Mapper.mapping.map.EGR4\ (pp)\ PI4KB=0,0,0
edgeColorCalculator.default-Edge\ Color-Discrete\ Mapper.mapping.map.EGR4\ (pp)\ PIAS3=0,0,0
edgeColorCalculator.default-Edge\ Color-Discrete\ Mapper.mapping.map.EGR4\ (pp)\ PKN1=0,0,0
edgeColorCalculator.default-Edge\ Color-Discrete\ Mapper.mapping.map.EGR4\ (pp)\ PPM1E=0,0,0
edgeColorCalculator.default-Edge\ Color-Discrete\ Mapper.mapping.map.EGR4\ (pp)\ PRKACA=0,0,0
edgeColorCalculator.default-Edge\ Color-Discrete\ Mapper.mapping.map.EGR4\ (pp)\ PRPF3=0,0,0
edgeColorCalculator.default-Edge\ Color-Discrete\ Mapper.mapping.map.EGR4\ (pp)\ PTHLH=0,0,0
edgeColorCalculator.default-Edge\ Color-Discrete\ Mapper.mapping.map.EGR4\ (pp)\ PTPRJ=0,0,0
edgeColorCalculator.default-Edge\ Color-Discrete\ Mapper.mapping.map.EGR4\ (pp)\ RANBP1=0,0,0
edgeColorCalculator.default-Edge\ Color-Discrete\ Mapper.mapping.map.EGR4\ (pp)\ RELB=0,0,0
edgeColorCalculator.default-Edge\ Color-Discrete\ Mapper.mapping.map.EGR4\ (pp)\ RREB1=0,0,0
edgeColorCalculator.default-Edge\ Color-Discrete\ Mapper.mapping.map.EGR4\ (pp)\ RTN3=0,0,0
edgeColorCalculator.default-Edge\ Color-Discrete\ Mapper.mapping.map.EGR4\ (pp)\ SLC25A38=0,0,0
edgeColorCalculator.default-Edge\ Color-Discrete\ Mapper.mapping.map.EGR4\ (pp)\ SLC44A1=0,0,0
edgeColorCalculator.default-Edge\ Color-Discrete\ Mapper.mapping.map.EGR4\ (pp)\ SMAD3=0,0,0
edgeColorCalculator.default-Edge\ Color-Discrete\ Mapper.mapping.map.EGR4\ (pp)\ SMARCD2=0,0,0
edgeColorCalculator.default-Edge\ Color-Discrete\ Mapper.mapping.map.EGR4\ (pp)\ SOX9=0,0,0
edgeColorCalculator.default-Edge\ Color-Discrete\ Mapper.mapping.map.EGR4\ (pp)\ SP4=0,0,0
edgeColorCalculator.default-Edge\ Color-Discrete\ Mapper.mapping.map.EGR4\ (pp)\ SPHK1=0,0,0
edgeColorCalculator.default-Edge\ Color-Discrete\ Mapper.mapping.map.EGR4\ (pp)\ SPTBN4=0,0,0
edgeColorCalculator.default-Edge\ Color-Discrete\ Mapper.mapping.map.EGR4\ (pp)\ TGIF2=0,0,0
edgeColorCalculator.default-Edge\ Color-Discrete\ Mapper.mapping.map.EGR4\ (pp)\ TNFRSF12A=0,0,0
edgeColorCalculator.default-Edge\ Color-Discrete\ Mapper.mapping.map.EGR4\ (pp)\ TPM3=0,0,0
edgeColorCalculator.default-Edge\ Color-Discrete\ Mapper.mapping.map.EGR4\ (pp)\ TRIL=0,0,0
edgeColorCalculator.default-Edge\ Color-Discrete\ Mapper.mapping.map.EGR4\ (pp)\ UBE2H=0,0,0
edgeColorCalculator.default-Edge\ Color-Discrete\ Mapper.mapping.map.EGR4\ (pp)\ UNG=0,0,0
edgeColorCalculator.default-Edge\ Color-Discrete\ Mapper.mapping.map.EGR4\ (pp)\ VAMP2=0,0,0
edgeColorCalculator.default-Edge\ Color-Discrete\ Mapper.mapping.map.EGR4\ (pp)\ WNK1=0,0,0
edgeColorCalculator.default-Edge\ Color-Discrete\ Mapper.mapping.map.EGR4\ (pp)\ YARS=0,0,0
edgeColorCalculator.default-Edge\ Color-Discrete\ Mapper.mapping.map.EGR4\ (pp)\ YRDC=0,0,0
edgeColorCalculator.default-Edge\ Color-Discrete\ Mapper.mapping.map.EGR4\ (pp)\ YY1=0,0,0
edgeColorCalculator.default-Edge\ Color-Discrete\ Mapper.mapping.map.EGR4\ (pp)\ ZNHIT1=0,0,0
edgeColorCalculator.default-Edge\ Color-Discrete\ Mapper.mapping.map.ELF1\ (pp)\ ACADVL=0,0,0
edgeColorCalculator.default-Edge\ Color-Discrete\ Mapper.mapping.map.ELF1\ (pp)\ ADCY2=0,0,0
edgeColorCalculator.default-Edge\ Color-Discrete\ Mapper.mapping.map.ELF1\ (pp)\ ANKS1A=0,0,0
edgeColorCalculator.default-Edge\ Color-Discrete\ Mapper.mapping.map.ELF1\ (pp)\ BHLHE40=0,0,0
edgeColorCalculator.default-Edge\ Color-Discrete\ Mapper.mapping.map.ELF1\ (pp)\ BLNK=0,0,0
edgeColorCalculator.default-Edge\ Color-Discrete\ Mapper.mapping.map.ELF1\ (pp)\ CAMK1D=0,0,0
edgeColorCalculator.default-Edge\ Color-Discrete\ Mapper.mapping.map.ELF1\ (pp)\ CAPZA1=0,0,0
edgeColorCalculator.default-Edge\ Color-Discrete\ Mapper.mapping.map.ELF1\ (pp)\ CARD9=0,0,0
edgeColorCalculator.default-Edge\ Color-Discrete\ Mapper.mapping.map.ELF1\ (pp)\ CCDC134=0,0,0
edgeColorCalculator.default-Edge\ Color-Discrete\ Mapper.mapping.map.ELF1\ (pp)\ CCND3=0,0,0
edgeColorCalculator.default-Edge\ Color-Discrete\ Mapper.mapping.map.ELF1\ (pp)\ CDC5L=0,0,0
edgeColorCalculator.default-Edge\ Color-Discrete\ Mapper.mapping.map.ELF1\ (pp)\ CDK5=0,0,0
edgeColorCalculator.default-Edge\ Color-Discrete\ Mapper.mapping.map.ELF1\ (pp)\ CDKN1A=0,0,0
edgeColorCalculator.default-Edge\ Color-Discrete\ Mapper.mapping.map.ELF1\ (pp)\ CITED1=0,0,0
edgeColorCalculator.default-Edge\ Color-Discrete\ Mapper.mapping.map.ELF1\ (pp)\ CLDN7=0,0,0
edgeColorCalculator.default-Edge\ Color-Discrete\ Mapper.mapping.map.ELF1\ (pp)\ CLN3=0,0,0
edgeColorCalculator.default-Edge\ Color-Discrete\ Mapper.mapping.map.ELF1\ (pp)\ CORO1A=0,0,0
edgeColorCalculator.default-Edge\ Color-Discrete\ Mapper.mapping.map.ELF1\ (pp)\ CRYGB=0,0,0
edgeColorCalculator.default-Edge\ Color-Discrete\ Mapper.mapping.map.ELF1\ (pp)\ CTBP2=0,0,0
edgeColorCalculator.default-Edge\ Color-Discrete\ Mapper.mapping.map.ELF1\ (pp)\ CTGF=0,0,0
edgeColorCalculator.default-Edge\ Color-Discrete\ Mapper.mapping.map.ELF1\ (pp)\ CTSS=0,0,0
edgeColorCalculator.default-Edge\ Color-Discrete\ Mapper.mapping.map.ELF1\ (pp)\ CYR61=0,0,0
edgeColorCalculator.default-Edge\ Color-Discrete\ Mapper.mapping.map.ELF1\ (pp)\ DDAH1=0,0,0
edgeColorCalculator.default-Edge\ Color-Discrete\ Mapper.mapping.map.ELF1\ (pp)\ DDAH2=0,0,0
edgeColorCalculator.default-Edge\ Color-Discrete\ Mapper.mapping.map.ELF1\ (pp)\ DDX23=0,0,0
edgeColorCalculator.default-Edge\ Color-Discrete\ Mapper.mapping.map.ELF1\ (pp)\ DHX30=0,0,0
edgeColorCalculator.default-Edge\ Color-Discrete\ Mapper.mapping.map.ELF1\ (pp)\ DKK3=0,0,0
edgeColorCalculator.default-Edge\ Color-Discrete\ Mapper.mapping.map.ELF1\ (pp)\ DLC1=0,0,0
edgeColorCalculator.default-Edge\ Color-Discrete\ Mapper.mapping.map.ELF1\ (pp)\ DTNA=0,0,0
edgeColorCalculator.default-Edge\ Color-Discrete\ Mapper.mapping.map.ELF1\ (pp)\ EGLN2=0,0,0
edgeColorCalculator.default-Edge\ Color-Discrete\ Mapper.mapping.map.ELF1\ (pp)\ EIF4EBP1=0,0,0
edgeColorCalculator.default-Edge\ Color-Discrete\ Mapper.mapping.map.ELF1\ (pp)\ EIF4G3=0,0,0
edgeColorCalculator.default-Edge\ Color-Discrete\ Mapper.mapping.map.ELF1\ (pp)\ FAM134A=0,0,0
edgeColorCalculator.default-Edge\ Color-Discrete\ Mapper.mapping.map.ELF1\ (pp)\ FAM50A=0,0,0
edgeColorCalculator.default-Edge\ Color-Discrete\ Mapper.mapping.map.ELF1\ (pp)\ FAM65A=0,0,0
edgeColorCalculator.default-Edge\ Color-Discrete\ Mapper.mapping.map.ELF1\ (pp)\ FGF9=0,0,0
edgeColorCalculator.default-Edge\ Color-Discrete\ Mapper.mapping.map.ELF1\ (pp)\ FOXN3=0,0,0
edgeColorCalculator.default-Edge\ Color-Discrete\ Mapper.mapping.map.ELF1\ (pp)\ GAB2=0,0,0
edgeColorCalculator.default-Edge\ Color-Discrete\ Mapper.mapping.map.ELF1\ (pp)\ GALR2=0,0,0
edgeColorCalculator.default-Edge\ Color-Discrete\ Mapper.mapping.map.ELF1\ (pp)\ GFI1=0,0,0
edgeColorCalculator.default-Edge\ Color-Discrete\ Mapper.mapping.map.ELF1\ (pp)\ GLRB=0,0,0
edgeColorCalculator.default-Edge\ Color-Discrete\ Mapper.mapping.map.ELF1\ (pp)\ GLT8D1=0,0,0
edgeColorCalculator.default-Edge\ Color-Discrete\ Mapper.mapping.map.ELF1\ (pp)\ GPR172A=0,0,0
edgeColorCalculator.default-Edge\ Color-Discrete\ Mapper.mapping.map.ELF1\ (pp)\ GPR87=0,0,0
edgeColorCalculator.default-Edge\ Color-Discrete\ Mapper.mapping.map.ELF1\ (pp)\ GRM1=0,0,0
edgeColorCalculator.default-Edge\ Color-Discrete\ Mapper.mapping.map.ELF1\ (pp)\ H2AFX=0,0,0
edgeColorCalculator.default-Edge\ Color-Discrete\ Mapper.mapping.map.ELF1\ (pp)\ HBEGF=0,0,0
edgeColorCalculator.default-Edge\ Color-Discrete\ Mapper.mapping.map.ELF1\ (pp)\ ICAM1=0,0,0
edgeColorCalculator.default-Edge\ Color-Discrete\ Mapper.mapping.map.ELF1\ (pp)\ ID2=0,0,0
edgeColorCalculator.default-Edge\ Color-Discrete\ Mapper.mapping.map.ELF1\ (pp)\ IGFBP4=0,0,0
edgeColorCalculator.default-Edge\ Color-Discrete\ Mapper.mapping.map.ELF1\ (pp)\ IPCEF1=0,0,0
edgeColorCalculator.default-Edge\ Color-Discrete\ Mapper.mapping.map.ELF1\ (pp)\ ITPR2=0,0,0
edgeColorCalculator.default-Edge\ Color-Discrete\ Mapper.mapping.map.ELF1\ (pp)\ JUN=0,0,0
edgeColorCalculator.default-Edge\ Color-Discrete\ Mapper.mapping.map.ELF1\ (pp)\ KCNAB1=0,0,0
edgeColorCalculator.default-Edge\ Color-Discrete\ Mapper.mapping.map.ELF1\ (pp)\ KDM6B=0,0,0
edgeColorCalculator.default-Edge\ Color-Discrete\ Mapper.mapping.map.ELF1\ (pp)\ KYNU=0,0,0
edgeColorCalculator.default-Edge\ Color-Discrete\ Mapper.mapping.map.ELF1\ (pp)\ LCP2=0,0,0
edgeColorCalculator.default-Edge\ Color-Discrete\ Mapper.mapping.map.ELF1\ (pp)\ LIF=0,0,0
edgeColorCalculator.default-Edge\ Color-Discrete\ Mapper.mapping.map.ELF1\ (pp)\ LIN28A=0,0,0
edgeColorCalculator.default-Edge\ Color-Discrete\ Mapper.mapping.map.ELF1\ (pp)\ LIN37=0,0,0
edgeColorCalculator.default-Edge\ Color-Discrete\ Mapper.mapping.map.ELF1\ (pp)\ LITAF=0,0,0
edgeColorCalculator.default-Edge\ Color-Discrete\ Mapper.mapping.map.ELF1\ (pp)\ LMX1B=0,0,0
edgeColorCalculator.default-Edge\ Color-Discrete\ Mapper.mapping.map.ELF1\ (pp)\ LPCAT4=0,0,0
edgeColorCalculator.default-Edge\ Color-Discrete\ Mapper.mapping.map.ELF1\ (pp)\ LRP4=0,0,0
edgeColorCalculator.default-Edge\ Color-Discrete\ Mapper.mapping.map.ELF1\ (pp)\ MAPKAPK2=0,0,0
edgeColorCalculator.default-Edge\ Color-Discrete\ Mapper.mapping.map.ELF1\ (pp)\ MAX=0,0,0
edgeColorCalculator.default-Edge\ Color-Discrete\ Mapper.mapping.map.ELF1\ (pp)\ MBOAT7=0,0,0
edgeColorCalculator.default-Edge\ Color-Discrete\ Mapper.mapping.map.ELF1\ (pp)\ METAP2=0,0,0
edgeColorCalculator.default-Edge\ Color-Discrete\ Mapper.mapping.map.ELF1\ (pp)\ MYO1C=0,0,0
edgeColorCalculator.default-Edge\ Color-Discrete\ Mapper.mapping.map.ELF1\ (pp)\ NBL1=0,0,0
edgeColorCalculator.default-Edge\ Color-Discrete\ Mapper.mapping.map.ELF1\ (pp)\ NEDD8=0,0,0
edgeColorCalculator.default-Edge\ Color-Discrete\ Mapper.mapping.map.ELF1\ (pp)\ NF2=0,0,0
edgeColorCalculator.default-Edge\ Color-Discrete\ Mapper.mapping.map.ELF1\ (pp)\ NR4A1=0,0,0
edgeColorCalculator.default-Edge\ Color-Discrete\ Mapper.mapping.map.ELF1\ (pp)\ PABPN1=0,0,0
edgeColorCalculator.default-Edge\ Color-Discrete\ Mapper.mapping.map.ELF1\ (pp)\ PAFAH2=0,0,0
edgeColorCalculator.default-Edge\ Color-Discrete\ Mapper.mapping.map.ELF1\ (pp)\ PAPOLB=0,0,0
edgeColorCalculator.default-Edge\ Color-Discrete\ Mapper.mapping.map.ELF1\ (pp)\ PARVB=0,0,0
edgeColorCalculator.default-Edge\ Color-Discrete\ Mapper.mapping.map.ELF1\ (pp)\ PBX1=0,0,0
edgeColorCalculator.default-Edge\ Color-Discrete\ Mapper.mapping.map.ELF1\ (pp)\ PITPNA=0,0,0
edgeColorCalculator.default-Edge\ Color-Discrete\ Mapper.mapping.map.ELF1\ (pp)\ PKN1=0,0,0
edgeColorCalculator.default-Edge\ Color-Discrete\ Mapper.mapping.map.ELF1\ (pp)\ PLA2G4A=0,0,0
edgeColorCalculator.default-Edge\ Color-Discrete\ Mapper.mapping.map.ELF1\ (pp)\ PLCG1=0,0,0
edgeColorCalculator.default-Edge\ Color-Discrete\ Mapper.mapping.map.ELF1\ (pp)\ PLEKHO2=0,0,0
edgeColorCalculator.default-Edge\ Color-Discrete\ Mapper.mapping.map.ELF1\ (pp)\ PLP1=0,0,0
edgeColorCalculator.default-Edge\ Color-Discrete\ Mapper.mapping.map.ELF1\ (pp)\ PLXNB2=0,0,0
edgeColorCalculator.default-Edge\ Color-Discrete\ Mapper.mapping.map.ELF1\ (pp)\ PRDM1=0,0,0
edgeColorCalculator.default-Edge\ Color-Discrete\ Mapper.mapping.map.ELF1\ (pp)\ PRKACA=0,0,0
edgeColorCalculator.default-Edge\ Color-Discrete\ Mapper.mapping.map.ELF1\ (pp)\ PRKACB=0,0,0
edgeColorCalculator.default-Edge\ Color-Discrete\ Mapper.mapping.map.ELF1\ (pp)\ PRKAG2=0,0,0
edgeColorCalculator.default-Edge\ Color-Discrete\ Mapper.mapping.map.ELF1\ (pp)\ PSME3=0,0,0
edgeColorCalculator.default-Edge\ Color-Discrete\ Mapper.mapping.map.ELF1\ (pp)\ PTPN7=0,0,0
edgeColorCalculator.default-Edge\ Color-Discrete\ Mapper.mapping.map.ELF1\ (pp)\ PTPRJ=0,0,0
edgeColorCalculator.default-Edge\ Color-Discrete\ Mapper.mapping.map.ELF1\ (pp)\ RARA=0,0,0
edgeColorCalculator.default-Edge\ Color-Discrete\ Mapper.mapping.map.ELF1\ (pp)\ RBM47=0,0,0
edgeColorCalculator.default-Edge\ Color-Discrete\ Mapper.mapping.map.ELF1\ (pp)\ REL=0,0,0
edgeColorCalculator.default-Edge\ Color-Discrete\ Mapper.mapping.map.ELF1\ (pp)\ RGS14=0,0,0
edgeColorCalculator.default-Edge\ Color-Discrete\ Mapper.mapping.map.ELF1\ (pp)\ RHOG=0,0,0
edgeColorCalculator.default-Edge\ Color-Discrete\ Mapper.mapping.map.ELF1\ (pp)\ RREB1=0,0,0
edgeColorCalculator.default-Edge\ Color-Discrete\ Mapper.mapping.map.ELF1\ (pp)\ SCN11A=0,0,0
edgeColorCalculator.default-Edge\ Color-Discrete\ Mapper.mapping.map.ELF1\ (pp)\ SCN2A=0,0,0
edgeColorCalculator.default-Edge\ Color-Discrete\ Mapper.mapping.map.ELF1\ (pp)\ SEL1L3=0,0,0
edgeColorCalculator.default-Edge\ Color-Discrete\ Mapper.mapping.map.ELF1\ (pp)\ SH3BP2=0,0,0
edgeColorCalculator.default-Edge\ Color-Discrete\ Mapper.mapping.map.ELF1\ (pp)\ SLC12A4=0,0,0
edgeColorCalculator.default-Edge\ Color-Discrete\ Mapper.mapping.map.ELF1\ (pp)\ SLC15A2=0,0,0
edgeColorCalculator.default-Edge\ Color-Discrete\ Mapper.mapping.map.ELF1\ (pp)\ SLC44A1=0,0,0
edgeColorCalculator.default-Edge\ Color-Discrete\ Mapper.mapping.map.ELF1\ (pp)\ SLC7A11=0,0,0
edgeColorCalculator.default-Edge\ Color-Discrete\ Mapper.mapping.map.ELF1\ (pp)\ SLC7A1=0,0,0
edgeColorCalculator.default-Edge\ Color-Discrete\ Mapper.mapping.map.ELF1\ (pp)\ SLK=0,0,0
edgeColorCalculator.default-Edge\ Color-Discrete\ Mapper.mapping.map.ELF1\ (pp)\ SMOX=0,0,0
edgeColorCalculator.default-Edge\ Color-Discrete\ Mapper.mapping.map.ELF1\ (pp)\ SNX1=0,0,0
edgeColorCalculator.default-Edge\ Color-Discrete\ Mapper.mapping.map.ELF1\ (pp)\ SOX4=0,0,0
edgeColorCalculator.default-Edge\ Color-Discrete\ Mapper.mapping.map.ELF1\ (pp)\ SPRED2=0,0,0
edgeColorCalculator.default-Edge\ Color-Discrete\ Mapper.mapping.map.ELF1\ (pp)\ STAT6=0,0,0
edgeColorCalculator.default-Edge\ Color-Discrete\ Mapper.mapping.map.ELF1\ (pp)\ SYDE1=0,0,0
edgeColorCalculator.default-Edge\ Color-Discrete\ Mapper.mapping.map.ELF1\ (pp)\ TAAR2=0,0,0
edgeColorCalculator.default-Edge\ Color-Discrete\ Mapper.mapping.map.ELF1\ (pp)\ TCF12=0,0,0
edgeColorCalculator.default-Edge\ Color-Discrete\ Mapper.mapping.map.ELF1\ (pp)\ TFAP2A=0,0,0
edgeColorCalculator.default-Edge\ Color-Discrete\ Mapper.mapping.map.ELF1\ (pp)\ TFPT=0,0,0
edgeColorCalculator.default-Edge\ Color-Discrete\ Mapper.mapping.map.ELF1\ (pp)\ TGFB1=0,0,0
edgeColorCalculator.default-Edge\ Color-Discrete\ Mapper.mapping.map.ELF1\ (pp)\ TGIF2=0,0,0
edgeColorCalculator.default-Edge\ Color-Discrete\ Mapper.mapping.map.ELF1\ (pp)\ TMEM100=0,0,0
edgeColorCalculator.default-Edge\ Color-Discrete\ Mapper.mapping.map.ELF1\ (pp)\ TOX3=0,0,0
edgeColorCalculator.default-Edge\ Color-Discrete\ Mapper.mapping.map.ELF1\ (pp)\ TPM3=0,0,0
edgeColorCalculator.default-Edge\ Color-Discrete\ Mapper.mapping.map.ELF1\ (pp)\ TRIB1=0,0,0
edgeColorCalculator.default-Edge\ Color-Discrete\ Mapper.mapping.map.ELF1\ (pp)\ TRIM8=0,0,0
edgeColorCalculator.default-Edge\ Color-Discrete\ Mapper.mapping.map.ELF1\ (pp)\ TSEN34=0,0,0
edgeColorCalculator.default-Edge\ Color-Discrete\ Mapper.mapping.map.ELF1\ (pp)\ UBA3=0,0,0
edgeColorCalculator.default-Edge\ Color-Discrete\ Mapper.mapping.map.ELF1\ (pp)\ UBE2H=0,0,0
edgeColorCalculator.default-Edge\ Color-Discrete\ Mapper.mapping.map.ELF1\ (pp)\ ZBTB20=0,0,0
edgeColorCalculator.default-Edge\ Color-Discrete\ Mapper.mapping.map.ELF1\ (pp)\ ZFAND3=0,0,0
edgeColorCalculator.default-Edge\ Color-Discrete\ Mapper.mapping.map.ELF1\ (pp)\ ZMAT3=0,0,0
edgeColorCalculator.default-Edge\ Color-Discrete\ Mapper.mapping.map.ELF1\ (pp)\ ZNF281=0,0,0
edgeColorCalculator.default-Edge\ Color-Discrete\ Mapper.mapping.map.ELF1\ (pp)\ ZNF384=0,0,0
edgeColorCalculator.default-Edge\ Color-Discrete\ Mapper.mapping.map.ELF1\ (pp)\ ZNF646=0,0,0
edgeColorCalculator.default-Edge\ Color-Discrete\ Mapper.mapping.map.ELF1\ (pp)\ ZNF668=0,0,0
edgeColorCalculator.default-Edge\ Color-Discrete\ Mapper.mapping.map.ELF1\ (pp)\ ZNHIT1=0,0,0
edgeColorCalculator.default-Edge\ Color-Discrete\ Mapper.mapping.map.ELF2\ (pp)\ ACADVL=0,0,0
edgeColorCalculator.default-Edge\ Color-Discrete\ Mapper.mapping.map.ELF2\ (pp)\ ADCY2=0,0,0
edgeColorCalculator.default-Edge\ Color-Discrete\ Mapper.mapping.map.ELF2\ (pp)\ AFTPH=0,0,0
edgeColorCalculator.default-Edge\ Color-Discrete\ Mapper.mapping.map.ELF2\ (pp)\ ANKS1A=0,0,0
edgeColorCalculator.default-Edge\ Color-Discrete\ Mapper.mapping.map.ELF2\ (pp)\ AP1S1=0,0,0
edgeColorCalculator.default-Edge\ Color-Discrete\ Mapper.mapping.map.ELF2\ (pp)\ ARID1A=0,0,0
edgeColorCalculator.default-Edge\ Color-Discrete\ Mapper.mapping.map.ELF2\ (pp)\ AURKA=0,0,0
edgeColorCalculator.default-Edge\ Color-Discrete\ Mapper.mapping.map.ELF2\ (pp)\ BDKRB2=0,0,0
edgeColorCalculator.default-Edge\ Color-Discrete\ Mapper.mapping.map.ELF2\ (pp)\ BLNK=0,0,0
edgeColorCalculator.default-Edge\ Color-Discrete\ Mapper.mapping.map.ELF2\ (pp)\ BMP4=0,0,0
edgeColorCalculator.default-Edge\ Color-Discrete\ Mapper.mapping.map.ELF2\ (pp)\ BMP7=0,0,0
edgeColorCalculator.default-Edge\ Color-Discrete\ Mapper.mapping.map.ELF2\ (pp)\ CAMK1D=0,0,0
edgeColorCalculator.default-Edge\ Color-Discrete\ Mapper.mapping.map.ELF2\ (pp)\ CAPZA1=0,0,0
edgeColorCalculator.default-Edge\ Color-Discrete\ Mapper.mapping.map.ELF2\ (pp)\ CARD9=0,0,0
edgeColorCalculator.default-Edge\ Color-Discrete\ Mapper.mapping.map.ELF2\ (pp)\ CCDC134=0,0,0
edgeColorCalculator.default-Edge\ Color-Discrete\ Mapper.mapping.map.ELF2\ (pp)\ CCND3=0,0,0
edgeColorCalculator.default-Edge\ Color-Discrete\ Mapper.mapping.map.ELF2\ (pp)\ CD2BP2=0,0,0
edgeColorCalculator.default-Edge\ Color-Discrete\ Mapper.mapping.map.ELF2\ (pp)\ CD6=0,0,0
edgeColorCalculator.default-Edge\ Color-Discrete\ Mapper.mapping.map.ELF2\ (pp)\ CDC5L=0,0,0
edgeColorCalculator.default-Edge\ Color-Discrete\ Mapper.mapping.map.ELF2\ (pp)\ CDK5=0,0,0
edgeColorCalculator.default-Edge\ Color-Discrete\ Mapper.mapping.map.ELF2\ (pp)\ CDKN1A=0,0,0
edgeColorCalculator.default-Edge\ Color-Discrete\ Mapper.mapping.map.ELF2\ (pp)\ CHAC1=0,0,0
edgeColorCalculator.default-Edge\ Color-Discrete\ Mapper.mapping.map.ELF2\ (pp)\ CIAO1=0,0,0
edgeColorCalculator.default-Edge\ Color-Discrete\ Mapper.mapping.map.ELF2\ (pp)\ CITED1=0,0,0
edgeColorCalculator.default-Edge\ Color-Discrete\ Mapper.mapping.map.ELF2\ (pp)\ CLDN7=0,0,0
edgeColorCalculator.default-Edge\ Color-Discrete\ Mapper.mapping.map.ELF2\ (pp)\ CLN3=0,0,0
edgeColorCalculator.default-Edge\ Color-Discrete\ Mapper.mapping.map.ELF2\ (pp)\ CORO1A=0,0,0
edgeColorCalculator.default-Edge\ Color-Discrete\ Mapper.mapping.map.ELF2\ (pp)\ CRYGB=0,0,0
edgeColorCalculator.default-Edge\ Color-Discrete\ Mapper.mapping.map.ELF2\ (pp)\ CSTF1=0,0,0
edgeColorCalculator.default-Edge\ Color-Discrete\ Mapper.mapping.map.ELF2\ (pp)\ CTBP2=0,0,0
edgeColorCalculator.default-Edge\ Color-Discrete\ Mapper.mapping.map.ELF2\ (pp)\ CTSS=0,0,0
edgeColorCalculator.default-Edge\ Color-Discrete\ Mapper.mapping.map.ELF2\ (pp)\ DDAH2=0,0,0
edgeColorCalculator.default-Edge\ Color-Discrete\ Mapper.mapping.map.ELF2\ (pp)\ DDX23=0,0,0
edgeColorCalculator.default-Edge\ Color-Discrete\ Mapper.mapping.map.ELF2\ (pp)\ DHPS=0,0,0
edgeColorCalculator.default-Edge\ Color-Discrete\ Mapper.mapping.map.ELF2\ (pp)\ DHX30=0,0,0
edgeColorCalculator.default-Edge\ Color-Discrete\ Mapper.mapping.map.ELF2\ (pp)\ DIABLO=0,0,0
edgeColorCalculator.default-Edge\ Color-Discrete\ Mapper.mapping.map.ELF2\ (pp)\ DKK3=0,0,0
edgeColorCalculator.default-Edge\ Color-Discrete\ Mapper.mapping.map.ELF2\ (pp)\ DLC1=0,0,0
edgeColorCalculator.default-Edge\ Color-Discrete\ Mapper.mapping.map.ELF2\ (pp)\ DUSP5=0,0,0
edgeColorCalculator.default-Edge\ Color-Discrete\ Mapper.mapping.map.ELF2\ (pp)\ EGLN2=0,0,0
edgeColorCalculator.default-Edge\ Color-Discrete\ Mapper.mapping.map.ELF2\ (pp)\ EGR4=0,0,0
edgeColorCalculator.default-Edge\ Color-Discrete\ Mapper.mapping.map.ELF2\ (pp)\ EIF2B4=0,0,0
edgeColorCalculator.default-Edge\ Color-Discrete\ Mapper.mapping.map.ELF2\ (pp)\ EIF4EBP1=0,0,0
edgeColorCalculator.default-Edge\ Color-Discrete\ Mapper.mapping.map.ELF2\ (pp)\ EIF4G3=0,0,0
edgeColorCalculator.default-Edge\ Color-Discrete\ Mapper.mapping.map.ELF2\ (pp)\ EMG1=0,0,0
edgeColorCalculator.default-Edge\ Color-Discrete\ Mapper.mapping.map.ELF2\ (pp)\ ERCC1=0,0,0
edgeColorCalculator.default-Edge\ Color-Discrete\ Mapper.mapping.map.ELF2\ (pp)\ ERG=0,0,0
edgeColorCalculator.default-Edge\ Color-Discrete\ Mapper.mapping.map.ELF2\ (pp)\ FAM50A=0,0,0
edgeColorCalculator.default-Edge\ Color-Discrete\ Mapper.mapping.map.ELF2\ (pp)\ FAM65A=0,0,0
edgeColorCalculator.default-Edge\ Color-Discrete\ Mapper.mapping.map.ELF2\ (pp)\ FAM89B=0,0,0
edgeColorCalculator.default-Edge\ Color-Discrete\ Mapper.mapping.map.ELF2\ (pp)\ FGR=0,0,0
edgeColorCalculator.default-Edge\ Color-Discrete\ Mapper.mapping.map.ELF2\ (pp)\ FLRT2=0,0,0
edgeColorCalculator.default-Edge\ Color-Discrete\ Mapper.mapping.map.ELF2\ (pp)\ FOSL1=0,0,0
edgeColorCalculator.default-Edge\ Color-Discrete\ Mapper.mapping.map.ELF2\ (pp)\ FOXN3=0,0,0
edgeColorCalculator.default-Edge\ Color-Discrete\ Mapper.mapping.map.ELF2\ (pp)\ FYN=0,0,0
edgeColorCalculator.default-Edge\ Color-Discrete\ Mapper.mapping.map.ELF2\ (pp)\ GAB2=0,0,0
edgeColorCalculator.default-Edge\ Color-Discrete\ Mapper.mapping.map.ELF2\ (pp)\ GFI1=0,0,0
edgeColorCalculator.default-Edge\ Color-Discrete\ Mapper.mapping.map.ELF2\ (pp)\ GLT8D1=0,0,0
edgeColorCalculator.default-Edge\ Color-Discrete\ Mapper.mapping.map.ELF2\ (pp)\ GPR172A=0,0,0
edgeColorCalculator.default-Edge\ Color-Discrete\ Mapper.mapping.map.ELF2\ (pp)\ GRM1=0,0,0
edgeColorCalculator.default-Edge\ Color-Discrete\ Mapper.mapping.map.ELF2\ (pp)\ HBEGF=0,0,0
edgeColorCalculator.default-Edge\ Color-Discrete\ Mapper.mapping.map.ELF2\ (pp)\ ICAM1=0,0,0
edgeColorCalculator.default-Edge\ Color-Discrete\ Mapper.mapping.map.ELF2\ (pp)\ ID2=0,0,0
edgeColorCalculator.default-Edge\ Color-Discrete\ Mapper.mapping.map.ELF2\ (pp)\ IGFBP4=0,0,0
edgeColorCalculator.default-Edge\ Color-Discrete\ Mapper.mapping.map.ELF2\ (pp)\ ITPR2=0,0,0
edgeColorCalculator.default-Edge\ Color-Discrete\ Mapper.mapping.map.ELF2\ (pp)\ JUN=0,0,0
edgeColorCalculator.default-Edge\ Color-Discrete\ Mapper.mapping.map.ELF2\ (pp)\ JUNB=0,0,0
edgeColorCalculator.default-Edge\ Color-Discrete\ Mapper.mapping.map.ELF2\ (pp)\ KIAA0226=0,0,0
edgeColorCalculator.default-Edge\ Color-Discrete\ Mapper.mapping.map.ELF2\ (pp)\ KIF3B=0,0,0
edgeColorCalculator.default-Edge\ Color-Discrete\ Mapper.mapping.map.ELF2\ (pp)\ KLF9=0,0,0
edgeColorCalculator.default-Edge\ Color-Discrete\ Mapper.mapping.map.ELF2\ (pp)\ KRT10=0,0,0
edgeColorCalculator.default-Edge\ Color-Discrete\ Mapper.mapping.map.ELF2\ (pp)\ LAMC2=0,0,0
edgeColorCalculator.default-Edge\ Color-Discrete\ Mapper.mapping.map.ELF2\ (pp)\ LCP2=0,0,0
edgeColorCalculator.default-Edge\ Color-Discrete\ Mapper.mapping.map.ELF2\ (pp)\ LEF1=0,0,0
edgeColorCalculator.default-Edge\ Color-Discrete\ Mapper.mapping.map.ELF2\ (pp)\ LIF=0,0,0
edgeColorCalculator.default-Edge\ Color-Discrete\ Mapper.mapping.map.ELF2\ (pp)\ LIN28A=0,0,0
edgeColorCalculator.default-Edge\ Color-Discrete\ Mapper.mapping.map.ELF2\ (pp)\ LIN37=0,0,0
edgeColorCalculator.default-Edge\ Color-Discrete\ Mapper.mapping.map.ELF2\ (pp)\ LITAF=0,0,0
edgeColorCalculator.default-Edge\ Color-Discrete\ Mapper.mapping.map.ELF2\ (pp)\ LMX1B=0,0,0
edgeColorCalculator.default-Edge\ Color-Discrete\ Mapper.mapping.map.ELF2\ (pp)\ LPCAT4=0,0,0
edgeColorCalculator.default-Edge\ Color-Discrete\ Mapper.mapping.map.ELF2\ (pp)\ LRP1=0,0,0
edgeColorCalculator.default-Edge\ Color-Discrete\ Mapper.mapping.map.ELF2\ (pp)\ LRP4=0,0,0
edgeColorCalculator.default-Edge\ Color-Discrete\ Mapper.mapping.map.ELF2\ (pp)\ MAPKAPK2=0,0,0
edgeColorCalculator.default-Edge\ Color-Discrete\ Mapper.mapping.map.ELF2\ (pp)\ MAX=0,0,0
edgeColorCalculator.default-Edge\ Color-Discrete\ Mapper.mapping.map.ELF2\ (pp)\ MBOAT7=0,0,0
edgeColorCalculator.default-Edge\ Color-Discrete\ Mapper.mapping.map.ELF2\ (pp)\ MC1R=0,0,0
edgeColorCalculator.default-Edge\ Color-Discrete\ Mapper.mapping.map.ELF2\ (pp)\ METAP2=0,0,0
edgeColorCalculator.default-Edge\ Color-Discrete\ Mapper.mapping.map.ELF2\ (pp)\ MLL=0,0,0
edgeColorCalculator.default-Edge\ Color-Discrete\ Mapper.mapping.map.ELF2\ (pp)\ MOSPD3=0,0,0
edgeColorCalculator.default-Edge\ Color-Discrete\ Mapper.mapping.map.ELF2\ (pp)\ NEDD8=0,0,0
edgeColorCalculator.default-Edge\ Color-Discrete\ Mapper.mapping.map.ELF2\ (pp)\ NF2=0,0,0
edgeColorCalculator.default-Edge\ Color-Discrete\ Mapper.mapping.map.ELF2\ (pp)\ NPM3=0,0,0
edgeColorCalculator.default-Edge\ Color-Discrete\ Mapper.mapping.map.ELF2\ (pp)\ NTRK3=0,0,0
edgeColorCalculator.default-Edge\ Color-Discrete\ Mapper.mapping.map.ELF2\ (pp)\ PAFAH2=0,0,0
edgeColorCalculator.default-Edge\ Color-Discrete\ Mapper.mapping.map.ELF2\ (pp)\ PAPOLG=0,0,0
edgeColorCalculator.default-Edge\ Color-Discrete\ Mapper.mapping.map.ELF2\ (pp)\ PARVB=0,0,0
edgeColorCalculator.default-Edge\ Color-Discrete\ Mapper.mapping.map.ELF2\ (pp)\ PBX1=0,0,0
edgeColorCalculator.default-Edge\ Color-Discrete\ Mapper.mapping.map.ELF2\ (pp)\ PDE6B=0,0,0
edgeColorCalculator.default-Edge\ Color-Discrete\ Mapper.mapping.map.ELF2\ (pp)\ PEBP1=0,0,0
edgeColorCalculator.default-Edge\ Color-Discrete\ Mapper.mapping.map.ELF2\ (pp)\ PEX19=0,0,0
edgeColorCalculator.default-Edge\ Color-Discrete\ Mapper.mapping.map.ELF2\ (pp)\ PITPNA=0,0,0
edgeColorCalculator.default-Edge\ Color-Discrete\ Mapper.mapping.map.ELF2\ (pp)\ PKN1=0,0,0
edgeColorCalculator.default-Edge\ Color-Discrete\ Mapper.mapping.map.ELF2\ (pp)\ PLA2G4A=0,0,0
edgeColorCalculator.default-Edge\ Color-Discrete\ Mapper.mapping.map.ELF2\ (pp)\ PLCG1=0,0,0
edgeColorCalculator.default-Edge\ Color-Discrete\ Mapper.mapping.map.ELF2\ (pp)\ PLEKHO2=0,0,0
edgeColorCalculator.default-Edge\ Color-Discrete\ Mapper.mapping.map.ELF2\ (pp)\ PLP1=0,0,0
edgeColorCalculator.default-Edge\ Color-Discrete\ Mapper.mapping.map.ELF2\ (pp)\ POU2AF1=0,0,0
edgeColorCalculator.default-Edge\ Color-Discrete\ Mapper.mapping.map.ELF2\ (pp)\ PRDM1=0,0,0
edgeColorCalculator.default-Edge\ Color-Discrete\ Mapper.mapping.map.ELF2\ (pp)\ PRKACA=0,0,0
edgeColorCalculator.default-Edge\ Color-Discrete\ Mapper.mapping.map.ELF2\ (pp)\ PRKACB=0,0,0
edgeColorCalculator.default-Edge\ Color-Discrete\ Mapper.mapping.map.ELF2\ (pp)\ PRKAG2=0,0,0
edgeColorCalculator.default-Edge\ Color-Discrete\ Mapper.mapping.map.ELF2\ (pp)\ PSME3=0,0,0
edgeColorCalculator.default-Edge\ Color-Discrete\ Mapper.mapping.map.ELF2\ (pp)\ PTPN7=0,0,0
edgeColorCalculator.default-Edge\ Color-Discrete\ Mapper.mapping.map.ELF2\ (pp)\ PTPRJ=0,0,0
edgeColorCalculator.default-Edge\ Color-Discrete\ Mapper.mapping.map.ELF2\ (pp)\ RAD17=0,0,0
edgeColorCalculator.default-Edge\ Color-Discrete\ Mapper.mapping.map.ELF2\ (pp)\ RAE1=0,0,0
edgeColorCalculator.default-Edge\ Color-Discrete\ Mapper.mapping.map.ELF2\ (pp)\ RAI14=0,0,0
edgeColorCalculator.default-Edge\ Color-Discrete\ Mapper.mapping.map.ELF2\ (pp)\ RANBP1=0,0,0
edgeColorCalculator.default-Edge\ Color-Discrete\ Mapper.mapping.map.ELF2\ (pp)\ RARA=0,0,0
edgeColorCalculator.default-Edge\ Color-Discrete\ Mapper.mapping.map.ELF2\ (pp)\ RBM47=0,0,0
edgeColorCalculator.default-Edge\ Color-Discrete\ Mapper.mapping.map.ELF2\ (pp)\ RBM4=0,0,0
edgeColorCalculator.default-Edge\ Color-Discrete\ Mapper.mapping.map.ELF2\ (pp)\ REL=0,0,0
edgeColorCalculator.default-Edge\ Color-Discrete\ Mapper.mapping.map.ELF2\ (pp)\ RGS14=0,0,0
edgeColorCalculator.default-Edge\ Color-Discrete\ Mapper.mapping.map.ELF2\ (pp)\ RHOG=0,0,0
edgeColorCalculator.default-Edge\ Color-Discrete\ Mapper.mapping.map.ELF2\ (pp)\ RNF40=0,0,0
edgeColorCalculator.default-Edge\ Color-Discrete\ Mapper.mapping.map.ELF2\ (pp)\ RREB1=0,0,0
edgeColorCalculator.default-Edge\ Color-Discrete\ Mapper.mapping.map.ELF2\ (pp)\ RUVBL1=0,0,0
edgeColorCalculator.default-Edge\ Color-Discrete\ Mapper.mapping.map.ELF2\ (pp)\ SCN11A=0,0,0
edgeColorCalculator.default-Edge\ Color-Discrete\ Mapper.mapping.map.ELF2\ (pp)\ SCN2A=0,0,0
edgeColorCalculator.default-Edge\ Color-Discrete\ Mapper.mapping.map.ELF2\ (pp)\ SDCCAG8=0,0,0
edgeColorCalculator.default-Edge\ Color-Discrete\ Mapper.mapping.map.ELF2\ (pp)\ SEMA5A=0,0,0
edgeColorCalculator.default-Edge\ Color-Discrete\ Mapper.mapping.map.ELF2\ (pp)\ SGK1=0,0,0
edgeColorCalculator.default-Edge\ Color-Discrete\ Mapper.mapping.map.ELF2\ (pp)\ SH3BP2=0,0,0
edgeColorCalculator.default-Edge\ Color-Discrete\ Mapper.mapping.map.ELF2\ (pp)\ SIX2=0,0,0
edgeColorCalculator.default-Edge\ Color-Discrete\ Mapper.mapping.map.ELF2\ (pp)\ SLC12A4=0,0,0
edgeColorCalculator.default-Edge\ Color-Discrete\ Mapper.mapping.map.ELF2\ (pp)\ SLC39A9=0,0,0
edgeColorCalculator.default-Edge\ Color-Discrete\ Mapper.mapping.map.ELF2\ (pp)\ SLC7A11=0,0,0
edgeColorCalculator.default-Edge\ Color-Discrete\ Mapper.mapping.map.ELF2\ (pp)\ SMARCC2=0,0,0
edgeColorCalculator.default-Edge\ Color-Discrete\ Mapper.mapping.map.ELF2\ (pp)\ SMOX=0,0,0
edgeColorCalculator.default-Edge\ Color-Discrete\ Mapper.mapping.map.ELF2\ (pp)\ SNED1=0,0,0
edgeColorCalculator.default-Edge\ Color-Discrete\ Mapper.mapping.map.ELF2\ (pp)\ SNX1=0,0,0
edgeColorCalculator.default-Edge\ Color-Discrete\ Mapper.mapping.map.ELF2\ (pp)\ SORBS2=0,0,0
edgeColorCalculator.default-Edge\ Color-Discrete\ Mapper.mapping.map.ELF2\ (pp)\ SOX4=0,0,0
edgeColorCalculator.default-Edge\ Color-Discrete\ Mapper.mapping.map.ELF2\ (pp)\ SPHK1=0,0,0
edgeColorCalculator.default-Edge\ Color-Discrete\ Mapper.mapping.map.ELF2\ (pp)\ SPRED2=0,0,0
edgeColorCalculator.default-Edge\ Color-Discrete\ Mapper.mapping.map.ELF2\ (pp)\ SYDE1=0,0,0
edgeColorCalculator.default-Edge\ Color-Discrete\ Mapper.mapping.map.ELF2\ (pp)\ TCF12=0,0,0
edgeColorCalculator.default-Edge\ Color-Discrete\ Mapper.mapping.map.ELF2\ (pp)\ TFAP2A=0,0,0
edgeColorCalculator.default-Edge\ Color-Discrete\ Mapper.mapping.map.ELF2\ (pp)\ TFPT=0,0,0
edgeColorCalculator.default-Edge\ Color-Discrete\ Mapper.mapping.map.ELF2\ (pp)\ TGIF2=0,0,0
edgeColorCalculator.default-Edge\ Color-Discrete\ Mapper.mapping.map.ELF2\ (pp)\ TMEM134=0,0,0
edgeColorCalculator.default-Edge\ Color-Discrete\ Mapper.mapping.map.ELF2\ (pp)\ TNFSF15=0,0,0
edgeColorCalculator.default-Edge\ Color-Discrete\ Mapper.mapping.map.ELF2\ (pp)\ TNPO3=0,0,0
edgeColorCalculator.default-Edge\ Color-Discrete\ Mapper.mapping.map.ELF2\ (pp)\ TOX3=0,0,0
edgeColorCalculator.default-Edge\ Color-Discrete\ Mapper.mapping.map.ELF2\ (pp)\ TPM3=0,0,0
edgeColorCalculator.default-Edge\ Color-Discrete\ Mapper.mapping.map.ELF2\ (pp)\ TRAPPC3=0,0,0
edgeColorCalculator.default-Edge\ Color-Discrete\ Mapper.mapping.map.ELF2\ (pp)\ TRIM8=0,0,0
edgeColorCalculator.default-Edge\ Color-Discrete\ Mapper.mapping.map.ELF2\ (pp)\ TRIP10=0,0,0
edgeColorCalculator.default-Edge\ Color-Discrete\ Mapper.mapping.map.ELF2\ (pp)\ TSEN34=0,0,0
edgeColorCalculator.default-Edge\ Color-Discrete\ Mapper.mapping.map.ELF2\ (pp)\ TTPAL=0,0,0
edgeColorCalculator.default-Edge\ Color-Discrete\ Mapper.mapping.map.ELF2\ (pp)\ VAMP2=0,0,0
edgeColorCalculator.default-Edge\ Color-Discrete\ Mapper.mapping.map.ELF2\ (pp)\ VCAM1=0,0,0
edgeColorCalculator.default-Edge\ Color-Discrete\ Mapper.mapping.map.ELF2\ (pp)\ VPS45=0,0,0
edgeColorCalculator.default-Edge\ Color-Discrete\ Mapper.mapping.map.ELF2\ (pp)\ WIPI1=0,0,0
edgeColorCalculator.default-Edge\ Color-Discrete\ Mapper.mapping.map.ELF2\ (pp)\ ZBTB20=0,0,0
edgeColorCalculator.default-Edge\ Color-Discrete\ Mapper.mapping.map.ELF2\ (pp)\ ZCCHC6=0,0,0
edgeColorCalculator.default-Edge\ Color-Discrete\ Mapper.mapping.map.ELF2\ (pp)\ ZFHX3=0,0,0
edgeColorCalculator.default-Edge\ Color-Discrete\ Mapper.mapping.map.ELF2\ (pp)\ ZMAT3=0,0,0
edgeColorCalculator.default-Edge\ Color-Discrete\ Mapper.mapping.map.ELF2\ (pp)\ ZNF281=0,0,0
edgeColorCalculator.default-Edge\ Color-Discrete\ Mapper.mapping.map.ELF2\ (pp)\ ZNF384=0,0,0
edgeColorCalculator.default-Edge\ Color-Discrete\ Mapper.mapping.map.ELF2\ (pp)\ ZNF646=0,0,0
edgeColorCalculator.default-Edge\ Color-Discrete\ Mapper.mapping.map.ELF2\ (pp)\ ZNF668=0,0,0
edgeColorCalculator.default-Edge\ Color-Discrete\ Mapper.mapping.map.ELF2\ (pp)\ ZNHIT1=0,0,0
edgeColorCalculator.default-Edge\ Color-Discrete\ Mapper.mapping.map.ELF4\ (pp)\ ACADVL=0,0,0
edgeColorCalculator.default-Edge\ Color-Discrete\ Mapper.mapping.map.ELF4\ (pp)\ ADCY2=0,0,0
edgeColorCalculator.default-Edge\ Color-Discrete\ Mapper.mapping.map.ELF4\ (pp)\ ANKS1A=0,0,0
edgeColorCalculator.default-Edge\ Color-Discrete\ Mapper.mapping.map.ELF4\ (pp)\ BLNK=0,0,0
edgeColorCalculator.default-Edge\ Color-Discrete\ Mapper.mapping.map.ELF4\ (pp)\ CAMK1D=0,0,0
edgeColorCalculator.default-Edge\ Color-Discrete\ Mapper.mapping.map.ELF4\ (pp)\ CAPZA1=0,0,0
edgeColorCalculator.default-Edge\ Color-Discrete\ Mapper.mapping.map.ELF4\ (pp)\ CARD9=0,0,0
edgeColorCalculator.default-Edge\ Color-Discrete\ Mapper.mapping.map.ELF4\ (pp)\ CCDC134=0,0,0
edgeColorCalculator.default-Edge\ Color-Discrete\ Mapper.mapping.map.ELF4\ (pp)\ CCND3=0,0,0
edgeColorCalculator.default-Edge\ Color-Discrete\ Mapper.mapping.map.ELF4\ (pp)\ CDC5L=0,0,0
edgeColorCalculator.default-Edge\ Color-Discrete\ Mapper.mapping.map.ELF4\ (pp)\ CDK5=0,0,0
edgeColorCalculator.default-Edge\ Color-Discrete\ Mapper.mapping.map.ELF4\ (pp)\ CDKN1A=0,0,0
edgeColorCalculator.default-Edge\ Color-Discrete\ Mapper.mapping.map.ELF4\ (pp)\ CITED1=0,0,0
edgeColorCalculator.default-Edge\ Color-Discrete\ Mapper.mapping.map.ELF4\ (pp)\ CLDN7=0,0,0
edgeColorCalculator.default-Edge\ Color-Discrete\ Mapper.mapping.map.ELF4\ (pp)\ CLN3=0,0,0
edgeColorCalculator.default-Edge\ Color-Discrete\ Mapper.mapping.map.ELF4\ (pp)\ CORO1A=0,0,0
edgeColorCalculator.default-Edge\ Color-Discrete\ Mapper.mapping.map.ELF4\ (pp)\ CRYGB=0,0,0
edgeColorCalculator.default-Edge\ Color-Discrete\ Mapper.mapping.map.ELF4\ (pp)\ CTBP2=0,0,0
edgeColorCalculator.default-Edge\ Color-Discrete\ Mapper.mapping.map.ELF4\ (pp)\ CTSS=0,0,0
edgeColorCalculator.default-Edge\ Color-Discrete\ Mapper.mapping.map.ELF4\ (pp)\ DDAH2=0,0,0
edgeColorCalculator.default-Edge\ Color-Discrete\ Mapper.mapping.map.ELF4\ (pp)\ DDX23=0,0,0
edgeColorCalculator.default-Edge\ Color-Discrete\ Mapper.mapping.map.ELF4\ (pp)\ DHX30=0,0,0
edgeColorCalculator.default-Edge\ Color-Discrete\ Mapper.mapping.map.ELF4\ (pp)\ DKK3=0,0,0
edgeColorCalculator.default-Edge\ Color-Discrete\ Mapper.mapping.map.ELF4\ (pp)\ DLC1=0,0,0
edgeColorCalculator.default-Edge\ Color-Discrete\ Mapper.mapping.map.ELF4\ (pp)\ EGLN2=0,0,0
edgeColorCalculator.default-Edge\ Color-Discrete\ Mapper.mapping.map.ELF4\ (pp)\ EIF4EBP1=0,0,0
edgeColorCalculator.default-Edge\ Color-Discrete\ Mapper.mapping.map.ELF4\ (pp)\ EIF4G3=0,0,0
edgeColorCalculator.default-Edge\ Color-Discrete\ Mapper.mapping.map.ELF4\ (pp)\ FAM50A=0,0,0
edgeColorCalculator.default-Edge\ Color-Discrete\ Mapper.mapping.map.ELF4\ (pp)\ FAM65A=0,0,0
edgeColorCalculator.default-Edge\ Color-Discrete\ Mapper.mapping.map.ELF4\ (pp)\ FOXN3=0,0,0
edgeColorCalculator.default-Edge\ Color-Discrete\ Mapper.mapping.map.ELF4\ (pp)\ GAB2=0,0,0
edgeColorCalculator.default-Edge\ Color-Discrete\ Mapper.mapping.map.ELF4\ (pp)\ GFI1=0,0,0
edgeColorCalculator.default-Edge\ Color-Discrete\ Mapper.mapping.map.ELF4\ (pp)\ GLT8D1=0,0,0
edgeColorCalculator.default-Edge\ Color-Discrete\ Mapper.mapping.map.ELF4\ (pp)\ GPR172A=0,0,0
edgeColorCalculator.default-Edge\ Color-Discrete\ Mapper.mapping.map.ELF4\ (pp)\ GRM1=0,0,0
edgeColorCalculator.default-Edge\ Color-Discrete\ Mapper.mapping.map.ELF4\ (pp)\ HBEGF=0,0,0
edgeColorCalculator.default-Edge\ Color-Discrete\ Mapper.mapping.map.ELF4\ (pp)\ ICAM1=0,0,0
edgeColorCalculator.default-Edge\ Color-Discrete\ Mapper.mapping.map.ELF4\ (pp)\ ID2=0,0,0
edgeColorCalculator.default-Edge\ Color-Discrete\ Mapper.mapping.map.ELF4\ (pp)\ IGFBP4=0,0,0
edgeColorCalculator.default-Edge\ Color-Discrete\ Mapper.mapping.map.ELF4\ (pp)\ ITPR2=0,0,0
edgeColorCalculator.default-Edge\ Color-Discrete\ Mapper.mapping.map.ELF4\ (pp)\ JUN=0,0,0
edgeColorCalculator.default-Edge\ Color-Discrete\ Mapper.mapping.map.ELF4\ (pp)\ LCP2=0,0,0
edgeColorCalculator.default-Edge\ Color-Discrete\ Mapper.mapping.map.ELF4\ (pp)\ LIF=0,0,0
edgeColorCalculator.default-Edge\ Color-Discrete\ Mapper.mapping.map.ELF4\ (pp)\ LIN28A=0,0,0
edgeColorCalculator.default-Edge\ Color-Discrete\ Mapper.mapping.map.ELF4\ (pp)\ LIN37=0,0,0
edgeColorCalculator.default-Edge\ Color-Discrete\ Mapper.mapping.map.ELF4\ (pp)\ LITAF=0,0,0
edgeColorCalculator.default-Edge\ Color-Discrete\ Mapper.mapping.map.ELF4\ (pp)\ LMX1B=0,0,0
edgeColorCalculator.default-Edge\ Color-Discrete\ Mapper.mapping.map.ELF4\ (pp)\ LPCAT4=0,0,0
edgeColorCalculator.default-Edge\ Color-Discrete\ Mapper.mapping.map.ELF4\ (pp)\ LRP4=0,0,0
edgeColorCalculator.default-Edge\ Color-Discrete\ Mapper.mapping.map.ELF4\ (pp)\ MAPKAPK2=0,0,0
edgeColorCalculator.default-Edge\ Color-Discrete\ Mapper.mapping.map.ELF4\ (pp)\ MAX=0,0,0
edgeColorCalculator.default-Edge\ Color-Discrete\ Mapper.mapping.map.ELF4\ (pp)\ MBOAT7=0,0,0
edgeColorCalculator.default-Edge\ Color-Discrete\ Mapper.mapping.map.ELF4\ (pp)\ METAP2=0,0,0
edgeColorCalculator.default-Edge\ Color-Discrete\ Mapper.mapping.map.ELF4\ (pp)\ NEDD8=0,0,0
edgeColorCalculator.default-Edge\ Color-Discrete\ Mapper.mapping.map.ELF4\ (pp)\ NF2=0,0,0
edgeColorCalculator.default-Edge\ Color-Discrete\ Mapper.mapping.map.ELF4\ (pp)\ PAFAH2=0,0,0
edgeColorCalculator.default-Edge\ Color-Discrete\ Mapper.mapping.map.ELF4\ (pp)\ PARVB=0,0,0
edgeColorCalculator.default-Edge\ Color-Discrete\ Mapper.mapping.map.ELF4\ (pp)\ PBX1=0,0,0
edgeColorCalculator.default-Edge\ Color-Discrete\ Mapper.mapping.map.ELF4\ (pp)\ PITPNA=0,0,0
edgeColorCalculator.default-Edge\ Color-Discrete\ Mapper.mapping.map.ELF4\ (pp)\ PKN1=0,0,0
edgeColorCalculator.default-Edge\ Color-Discrete\ Mapper.mapping.map.ELF4\ (pp)\ PLA2G4A=0,0,0
edgeColorCalculator.default-Edge\ Color-Discrete\ Mapper.mapping.map.ELF4\ (pp)\ PLCG1=0,0,0
edgeColorCalculator.default-Edge\ Color-Discrete\ Mapper.mapping.map.ELF4\ (pp)\ PLP1=0,0,0
edgeColorCalculator.default-Edge\ Color-Discrete\ Mapper.mapping.map.ELF4\ (pp)\ PRDM1=0,0,0
edgeColorCalculator.default-Edge\ Color-Discrete\ Mapper.mapping.map.ELF4\ (pp)\ PRKACA=0,0,0
edgeColorCalculator.default-Edge\ Color-Discrete\ Mapper.mapping.map.ELF4\ (pp)\ PRKACB=0,0,0
edgeColorCalculator.default-Edge\ Color-Discrete\ Mapper.mapping.map.ELF4\ (pp)\ PRKAG2=0,0,0
edgeColorCalculator.default-Edge\ Color-Discrete\ Mapper.mapping.map.ELF4\ (pp)\ PSME3=0,0,0
edgeColorCalculator.default-Edge\ Color-Discrete\ Mapper.mapping.map.ELF4\ (pp)\ PTPN7=0,0,0
edgeColorCalculator.default-Edge\ Color-Discrete\ Mapper.mapping.map.ELF4\ (pp)\ PTPRJ=0,0,0
edgeColorCalculator.default-Edge\ Color-Discrete\ Mapper.mapping.map.ELF4\ (pp)\ RARA=0,0,0
edgeColorCalculator.default-Edge\ Color-Discrete\ Mapper.mapping.map.ELF4\ (pp)\ RBM47=0,0,0
edgeColorCalculator.default-Edge\ Color-Discrete\ Mapper.mapping.map.ELF4\ (pp)\ REL=0,0,0
edgeColorCalculator.default-Edge\ Color-Discrete\ Mapper.mapping.map.ELF4\ (pp)\ RGS14=0,0,0
edgeColorCalculator.default-Edge\ Color-Discrete\ Mapper.mapping.map.ELF4\ (pp)\ RHOG=0,0,0
edgeColorCalculator.default-Edge\ Color-Discrete\ Mapper.mapping.map.ELF4\ (pp)\ RREB1=0,0,0
edgeColorCalculator.default-Edge\ Color-Discrete\ Mapper.mapping.map.ELF4\ (pp)\ SCN11A=0,0,0
edgeColorCalculator.default-Edge\ Color-Discrete\ Mapper.mapping.map.ELF4\ (pp)\ SCN2A=0,0,0
edgeColorCalculator.default-Edge\ Color-Discrete\ Mapper.mapping.map.ELF4\ (pp)\ SH3BP2=0,0,0
edgeColorCalculator.default-Edge\ Color-Discrete\ Mapper.mapping.map.ELF4\ (pp)\ SLC12A4=0,0,0
edgeColorCalculator.default-Edge\ Color-Discrete\ Mapper.mapping.map.ELF4\ (pp)\ SLC7A11=0,0,0
edgeColorCalculator.default-Edge\ Color-Discrete\ Mapper.mapping.map.ELF4\ (pp)\ SMOX=0,0,0
edgeColorCalculator.default-Edge\ Color-Discrete\ Mapper.mapping.map.ELF4\ (pp)\ SNX1=0,0,0
edgeColorCalculator.default-Edge\ Color-Discrete\ Mapper.mapping.map.ELF4\ (pp)\ SOX4=0,0,0
edgeColorCalculator.default-Edge\ Color-Discrete\ Mapper.mapping.map.ELF4\ (pp)\ SPRED2=0,0,0
edgeColorCalculator.default-Edge\ Color-Discrete\ Mapper.mapping.map.ELF4\ (pp)\ SYDE1=0,0,0
edgeColorCalculator.default-Edge\ Color-Discrete\ Mapper.mapping.map.ELF4\ (pp)\ TCF12=0,0,0
edgeColorCalculator.default-Edge\ Color-Discrete\ Mapper.mapping.map.ELF4\ (pp)\ TFAP2A=0,0,0
edgeColorCalculator.default-Edge\ Color-Discrete\ Mapper.mapping.map.ELF4\ (pp)\ TFPT=0,0,0
edgeColorCalculator.default-Edge\ Color-Discrete\ Mapper.mapping.map.ELF4\ (pp)\ TGIF2=0,0,0
edgeColorCalculator.default-Edge\ Color-Discrete\ Mapper.mapping.map.ELF4\ (pp)\ TPM3=0,0,0
edgeColorCalculator.default-Edge\ Color-Discrete\ Mapper.mapping.map.ELF4\ (pp)\ TRIM8=0,0,0
edgeColorCalculator.default-Edge\ Color-Discrete\ Mapper.mapping.map.ELF4\ (pp)\ TSEN34=0,0,0
edgeColorCalculator.default-Edge\ Color-Discrete\ Mapper.mapping.map.ELF4\ (pp)\ ZBTB20=0,0,0
edgeColorCalculator.default-Edge\ Color-Discrete\ Mapper.mapping.map.ELF4\ (pp)\ ZMAT3=0,0,0
edgeColorCalculator.default-Edge\ Color-Discrete\ Mapper.mapping.map.ELF4\ (pp)\ ZNF281=0,0,0
edgeColorCalculator.default-Edge\ Color-Discrete\ Mapper.mapping.map.ELF4\ (pp)\ ZNF384=0,0,0
edgeColorCalculator.default-Edge\ Color-Discrete\ Mapper.mapping.map.ELF4\ (pp)\ ZNF646=0,0,0
edgeColorCalculator.default-Edge\ Color-Discrete\ Mapper.mapping.map.ELF4\ (pp)\ ZNF668=0,0,0
edgeColorCalculator.default-Edge\ Color-Discrete\ Mapper.mapping.map.ELF4\ (pp)\ ZNHIT1=0,0,0
edgeColorCalculator.default-Edge\ Color-Discrete\ Mapper.mapping.map.ELK1\ (pp)\ ACADVL=0,0,0
edgeColorCalculator.default-Edge\ Color-Discrete\ Mapper.mapping.map.ELK1\ (pp)\ ADCY2=0,0,0
edgeColorCalculator.default-Edge\ Color-Discrete\ Mapper.mapping.map.ELK1\ (pp)\ ANKS1A=0,0,0
edgeColorCalculator.default-Edge\ Color-Discrete\ Mapper.mapping.map.ELK1\ (pp)\ ARPC4=0,0,0
edgeColorCalculator.default-Edge\ Color-Discrete\ Mapper.mapping.map.ELK1\ (pp)\ BLNK=0,0,0
edgeColorCalculator.default-Edge\ Color-Discrete\ Mapper.mapping.map.ELK1\ (pp)\ CALU=0,0,0
edgeColorCalculator.default-Edge\ Color-Discrete\ Mapper.mapping.map.ELK1\ (pp)\ CAMK1D=0,0,0
edgeColorCalculator.default-Edge\ Color-Discrete\ Mapper.mapping.map.ELK1\ (pp)\ CAPZA1=0,0,0
edgeColorCalculator.default-Edge\ Color-Discrete\ Mapper.mapping.map.ELK1\ (pp)\ CARD9=0,0,0
edgeColorCalculator.default-Edge\ Color-Discrete\ Mapper.mapping.map.ELK1\ (pp)\ CCDC134=0,0,0
edgeColorCalculator.default-Edge\ Color-Discrete\ Mapper.mapping.map.ELK1\ (pp)\ CCND3=0,0,0
edgeColorCalculator.default-Edge\ Color-Discrete\ Mapper.mapping.map.ELK1\ (pp)\ CDC5L=0,0,0
edgeColorCalculator.default-Edge\ Color-Discrete\ Mapper.mapping.map.ELK1\ (pp)\ CDK5=0,0,0
edgeColorCalculator.default-Edge\ Color-Discrete\ Mapper.mapping.map.ELK1\ (pp)\ CDKN1A=0,0,0
edgeColorCalculator.default-Edge\ Color-Discrete\ Mapper.mapping.map.ELK1\ (pp)\ CIAO1=0,0,0
edgeColorCalculator.default-Edge\ Color-Discrete\ Mapper.mapping.map.ELK1\ (pp)\ CITED1=0,0,0
edgeColorCalculator.default-Edge\ Color-Discrete\ Mapper.mapping.map.ELK1\ (pp)\ CLDN7=0,0,0
edgeColorCalculator.default-Edge\ Color-Discrete\ Mapper.mapping.map.ELK1\ (pp)\ CLN3=0,0,0
edgeColorCalculator.default-Edge\ Color-Discrete\ Mapper.mapping.map.ELK1\ (pp)\ CORO1A=0,0,0
edgeColorCalculator.default-Edge\ Color-Discrete\ Mapper.mapping.map.ELK1\ (pp)\ CRYGB=0,0,0
edgeColorCalculator.default-Edge\ Color-Discrete\ Mapper.mapping.map.ELK1\ (pp)\ CSNK1G1=0,0,0
edgeColorCalculator.default-Edge\ Color-Discrete\ Mapper.mapping.map.ELK1\ (pp)\ CTBP2=0,0,0
edgeColorCalculator.default-Edge\ Color-Discrete\ Mapper.mapping.map.ELK1\ (pp)\ CTSS=0,0,0
edgeColorCalculator.default-Edge\ Color-Discrete\ Mapper.mapping.map.ELK1\ (pp)\ DDAH2=0,0,0
edgeColorCalculator.default-Edge\ Color-Discrete\ Mapper.mapping.map.ELK1\ (pp)\ DDX23=0,0,0
edgeColorCalculator.default-Edge\ Color-Discrete\ Mapper.mapping.map.ELK1\ (pp)\ DHX30=0,0,0
edgeColorCalculator.default-Edge\ Color-Discrete\ Mapper.mapping.map.ELK1\ (pp)\ DIABLO=0,0,0
edgeColorCalculator.default-Edge\ Color-Discrete\ Mapper.mapping.map.ELK1\ (pp)\ DKK3=0,0,0
edgeColorCalculator.default-Edge\ Color-Discrete\ Mapper.mapping.map.ELK1\ (pp)\ DLC1=0,0,0
edgeColorCalculator.default-Edge\ Color-Discrete\ Mapper.mapping.map.ELK1\ (pp)\ EDN1=0,0,0
edgeColorCalculator.default-Edge\ Color-Discrete\ Mapper.mapping.map.ELK1\ (pp)\ EGLN2=0,0,0
edgeColorCalculator.default-Edge\ Color-Discrete\ Mapper.mapping.map.ELK1\ (pp)\ EGR1=0,0,0
edgeColorCalculator.default-Edge\ Color-Discrete\ Mapper.mapping.map.ELK1\ (pp)\ EIF4EBP1=0,0,0
edgeColorCalculator.default-Edge\ Color-Discrete\ Mapper.mapping.map.ELK1\ (pp)\ EIF4G3=0,0,0
edgeColorCalculator.default-Edge\ Color-Discrete\ Mapper.mapping.map.ELK1\ (pp)\ EIF5A=0,0,0
edgeColorCalculator.default-Edge\ Color-Discrete\ Mapper.mapping.map.ELK1\ (pp)\ ELAVL1=0,0,0
edgeColorCalculator.default-Edge\ Color-Discrete\ Mapper.mapping.map.ELK1\ (pp)\ ERCC1=0,0,0
edgeColorCalculator.default-Edge\ Color-Discrete\ Mapper.mapping.map.ELK1\ (pp)\ FAM50A=0,0,0
edgeColorCalculator.default-Edge\ Color-Discrete\ Mapper.mapping.map.ELK1\ (pp)\ FAM65A=0,0,0
edgeColorCalculator.default-Edge\ Color-Discrete\ Mapper.mapping.map.ELK1\ (pp)\ FGR=0,0,0
edgeColorCalculator.default-Edge\ Color-Discrete\ Mapper.mapping.map.ELK1\ (pp)\ FOS=0,0,0
edgeColorCalculator.default-Edge\ Color-Discrete\ Mapper.mapping.map.ELK1\ (pp)\ FOXN3=0,0,0
edgeColorCalculator.default-Edge\ Color-Discrete\ Mapper.mapping.map.ELK1\ (pp)\ FUT4=0,0,0
edgeColorCalculator.default-Edge\ Color-Discrete\ Mapper.mapping.map.ELK1\ (pp)\ FYN=0,0,0
edgeColorCalculator.default-Edge\ Color-Discrete\ Mapper.mapping.map.ELK1\ (pp)\ GAB2=0,0,0
edgeColorCalculator.default-Edge\ Color-Discrete\ Mapper.mapping.map.ELK1\ (pp)\ GALNT1=0,0,0
edgeColorCalculator.default-Edge\ Color-Discrete\ Mapper.mapping.map.ELK1\ (pp)\ GFI1=0,0,0
edgeColorCalculator.default-Edge\ Color-Discrete\ Mapper.mapping.map.ELK1\ (pp)\ GLT8D1=0,0,0
edgeColorCalculator.default-Edge\ Color-Discrete\ Mapper.mapping.map.ELK1\ (pp)\ GPR172A=0,0,0
edgeColorCalculator.default-Edge\ Color-Discrete\ Mapper.mapping.map.ELK1\ (pp)\ GRM1=0,0,0
edgeColorCalculator.default-Edge\ Color-Discrete\ Mapper.mapping.map.ELK1\ (pp)\ HBEGF=0,0,0
edgeColorCalculator.default-Edge\ Color-Discrete\ Mapper.mapping.map.ELK1\ (pp)\ HOXB7=0,0,0
edgeColorCalculator.default-Edge\ Color-Discrete\ Mapper.mapping.map.ELK1\ (pp)\ ICAM1=0,0,0
edgeColorCalculator.default-Edge\ Color-Discrete\ Mapper.mapping.map.ELK1\ (pp)\ ID2=0,0,0
edgeColorCalculator.default-Edge\ Color-Discrete\ Mapper.mapping.map.ELK1\ (pp)\ IER5=0,0,0
edgeColorCalculator.default-Edge\ Color-Discrete\ Mapper.mapping.map.ELK1\ (pp)\ IGFBP4=0,0,0
edgeColorCalculator.default-Edge\ Color-Discrete\ Mapper.mapping.map.ELK1\ (pp)\ IPCEF1=0,0,0
edgeColorCalculator.default-Edge\ Color-Discrete\ Mapper.mapping.map.ELK1\ (pp)\ ITPR2=0,0,0
edgeColorCalculator.default-Edge\ Color-Discrete\ Mapper.mapping.map.ELK1\ (pp)\ JUN=0,0,0
edgeColorCalculator.default-Edge\ Color-Discrete\ Mapper.mapping.map.ELK1\ (pp)\ JUNB=0,0,0
edgeColorCalculator.default-Edge\ Color-Discrete\ Mapper.mapping.map.ELK1\ (pp)\ KCNT2=0,0,0
edgeColorCalculator.default-Edge\ Color-Discrete\ Mapper.mapping.map.ELK1\ (pp)\ KCTD5=0,0,0
edgeColorCalculator.default-Edge\ Color-Discrete\ Mapper.mapping.map.ELK1\ (pp)\ KIAA0226=0,0,0
edgeColorCalculator.default-Edge\ Color-Discrete\ Mapper.mapping.map.ELK1\ (pp)\ KIAA0913=0,0,0
edgeColorCalculator.default-Edge\ Color-Discrete\ Mapper.mapping.map.ELK1\ (pp)\ LCP2=0,0,0
edgeColorCalculator.default-Edge\ Color-Discrete\ Mapper.mapping.map.ELK1\ (pp)\ LIF=0,0,0
edgeColorCalculator.default-Edge\ Color-Discrete\ Mapper.mapping.map.ELK1\ (pp)\ LIN28A=0,0,0
edgeColorCalculator.default-Edge\ Color-Discrete\ Mapper.mapping.map.ELK1\ (pp)\ LIN37=0,0,0
edgeColorCalculator.default-Edge\ Color-Discrete\ Mapper.mapping.map.ELK1\ (pp)\ LITAF=0,0,0
edgeColorCalculator.default-Edge\ Color-Discrete\ Mapper.mapping.map.ELK1\ (pp)\ LMX1B=0,0,0
edgeColorCalculator.default-Edge\ Color-Discrete\ Mapper.mapping.map.ELK1\ (pp)\ LPCAT4=0,0,0
edgeColorCalculator.default-Edge\ Color-Discrete\ Mapper.mapping.map.ELK1\ (pp)\ LRP4=0,0,0
edgeColorCalculator.default-Edge\ Color-Discrete\ Mapper.mapping.map.ELK1\ (pp)\ LZTS1=0,0,0
edgeColorCalculator.default-Edge\ Color-Discrete\ Mapper.mapping.map.ELK1\ (pp)\ MAPKAPK2=0,0,0
edgeColorCalculator.default-Edge\ Color-Discrete\ Mapper.mapping.map.ELK1\ (pp)\ MAX=0,0,0
edgeColorCalculator.default-Edge\ Color-Discrete\ Mapper.mapping.map.ELK1\ (pp)\ MBOAT7=0,0,0
edgeColorCalculator.default-Edge\ Color-Discrete\ Mapper.mapping.map.ELK1\ (pp)\ MCL1=0,0,0
edgeColorCalculator.default-Edge\ Color-Discrete\ Mapper.mapping.map.ELK1\ (pp)\ MED8=0,0,0
edgeColorCalculator.default-Edge\ Color-Discrete\ Mapper.mapping.map.ELK1\ (pp)\ METAP2=0,0,0
edgeColorCalculator.default-Edge\ Color-Discrete\ Mapper.mapping.map.ELK1\ (pp)\ MON1B=0,0,0
edgeColorCalculator.default-Edge\ Color-Discrete\ Mapper.mapping.map.ELK1\ (pp)\ NEDD8=0,0,0
edgeColorCalculator.default-Edge\ Color-Discrete\ Mapper.mapping.map.ELK1\ (pp)\ NEUROD6=0,0,0
edgeColorCalculator.default-Edge\ Color-Discrete\ Mapper.mapping.map.ELK1\ (pp)\ NF2=0,0,0
edgeColorCalculator.default-Edge\ Color-Discrete\ Mapper.mapping.map.ELK1\ (pp)\ NRG1=0,0,0
edgeColorCalculator.default-Edge\ Color-Discrete\ Mapper.mapping.map.ELK1\ (pp)\ PAFAH2=0,0,0
edgeColorCalculator.default-Edge\ Color-Discrete\ Mapper.mapping.map.ELK1\ (pp)\ PARVB=0,0,0
edgeColorCalculator.default-Edge\ Color-Discrete\ Mapper.mapping.map.ELK1\ (pp)\ PBX1=0,0,0
edgeColorCalculator.default-Edge\ Color-Discrete\ Mapper.mapping.map.ELK1\ (pp)\ PITPNA=0,0,0
edgeColorCalculator.default-Edge\ Color-Discrete\ Mapper.mapping.map.ELK1\ (pp)\ PKN1=0,0,0
edgeColorCalculator.default-Edge\ Color-Discrete\ Mapper.mapping.map.ELK1\ (pp)\ PLA2G4A=0,0,0
edgeColorCalculator.default-Edge\ Color-Discrete\ Mapper.mapping.map.ELK1\ (pp)\ PLCG1=0,0,0
edgeColorCalculator.default-Edge\ Color-Discrete\ Mapper.mapping.map.ELK1\ (pp)\ PLP1=0,0,0
edgeColorCalculator.default-Edge\ Color-Discrete\ Mapper.mapping.map.ELK1\ (pp)\ POLG=0,0,0
edgeColorCalculator.default-Edge\ Color-Discrete\ Mapper.mapping.map.ELK1\ (pp)\ PRDM1=0,0,0
edgeColorCalculator.default-Edge\ Color-Discrete\ Mapper.mapping.map.ELK1\ (pp)\ PRKACA=0,0,0
edgeColorCalculator.default-Edge\ Color-Discrete\ Mapper.mapping.map.ELK1\ (pp)\ PRKACB=0,0,0
edgeColorCalculator.default-Edge\ Color-Discrete\ Mapper.mapping.map.ELK1\ (pp)\ PRKAG2=0,0,0
edgeColorCalculator.default-Edge\ Color-Discrete\ Mapper.mapping.map.ELK1\ (pp)\ PRPF18=0,0,0
edgeColorCalculator.default-Edge\ Color-Discrete\ Mapper.mapping.map.ELK1\ (pp)\ PSME3=0,0,0
edgeColorCalculator.default-Edge\ Color-Discrete\ Mapper.mapping.map.ELK1\ (pp)\ PTPN7=0,0,0
edgeColorCalculator.default-Edge\ Color-Discrete\ Mapper.mapping.map.ELK1\ (pp)\ PTPRJ=0,0,0
edgeColorCalculator.default-Edge\ Color-Discrete\ Mapper.mapping.map.ELK1\ (pp)\ RAI14=0,0,0
edgeColorCalculator.default-Edge\ Color-Discrete\ Mapper.mapping.map.ELK1\ (pp)\ RARA=0,0,0
edgeColorCalculator.default-Edge\ Color-Discrete\ Mapper.mapping.map.ELK1\ (pp)\ RBM47=0,0,0
edgeColorCalculator.default-Edge\ Color-Discrete\ Mapper.mapping.map.ELK1\ (pp)\ REL=0,0,0
edgeColorCalculator.default-Edge\ Color-Discrete\ Mapper.mapping.map.ELK1\ (pp)\ RGS14=0,0,0
edgeColorCalculator.default-Edge\ Color-Discrete\ Mapper.mapping.map.ELK1\ (pp)\ RHOG=0,0,0
edgeColorCalculator.default-Edge\ Color-Discrete\ Mapper.mapping.map.ELK1\ (pp)\ RPL23=0,0,0
edgeColorCalculator.default-Edge\ Color-Discrete\ Mapper.mapping.map.ELK1\ (pp)\ RREB1=0,0,0
edgeColorCalculator.default-Edge\ Color-Discrete\ Mapper.mapping.map.ELK1\ (pp)\ SCN11A=0,0,0
edgeColorCalculator.default-Edge\ Color-Discrete\ Mapper.mapping.map.ELK1\ (pp)\ SCN2A=0,0,0
edgeColorCalculator.default-Edge\ Color-Discrete\ Mapper.mapping.map.ELK1\ (pp)\ SH3BP2=0,0,0
edgeColorCalculator.default-Edge\ Color-Discrete\ Mapper.mapping.map.ELK1\ (pp)\ SLC12A4=0,0,0
edgeColorCalculator.default-Edge\ Color-Discrete\ Mapper.mapping.map.ELK1\ (pp)\ SLC7A11=0,0,0
edgeColorCalculator.default-Edge\ Color-Discrete\ Mapper.mapping.map.ELK1\ (pp)\ SMOX=0,0,0
edgeColorCalculator.default-Edge\ Color-Discrete\ Mapper.mapping.map.ELK1\ (pp)\ SNX1=0,0,0
edgeColorCalculator.default-Edge\ Color-Discrete\ Mapper.mapping.map.ELK1\ (pp)\ SOX4=0,0,0
edgeColorCalculator.default-Edge\ Color-Discrete\ Mapper.mapping.map.ELK1\ (pp)\ SPRED2=0,0,0
edgeColorCalculator.default-Edge\ Color-Discrete\ Mapper.mapping.map.ELK1\ (pp)\ SYDE1=0,0,0
edgeColorCalculator.default-Edge\ Color-Discrete\ Mapper.mapping.map.ELK1\ (pp)\ TCF12=0,0,0
edgeColorCalculator.default-Edge\ Color-Discrete\ Mapper.mapping.map.ELK1\ (pp)\ TFAP2A=0,0,0
edgeColorCalculator.default-Edge\ Color-Discrete\ Mapper.mapping.map.ELK1\ (pp)\ TFPT=0,0,0
edgeColorCalculator.default-Edge\ Color-Discrete\ Mapper.mapping.map.ELK1\ (pp)\ TGIF2=0,0,0
edgeColorCalculator.default-Edge\ Color-Discrete\ Mapper.mapping.map.ELK1\ (pp)\ TNIK=0,0,0
edgeColorCalculator.default-Edge\ Color-Discrete\ Mapper.mapping.map.ELK1\ (pp)\ TNPO3=0,0,0
edgeColorCalculator.default-Edge\ Color-Discrete\ Mapper.mapping.map.ELK1\ (pp)\ TPM3=0,0,0
edgeColorCalculator.default-Edge\ Color-Discrete\ Mapper.mapping.map.ELK1\ (pp)\ TRIM8=0,0,0
edgeColorCalculator.default-Edge\ Color-Discrete\ Mapper.mapping.map.ELK1\ (pp)\ TRPM3=0,0,0
edgeColorCalculator.default-Edge\ Color-Discrete\ Mapper.mapping.map.ELK1\ (pp)\ TSC2=0,0,0
edgeColorCalculator.default-Edge\ Color-Discrete\ Mapper.mapping.map.ELK1\ (pp)\ TSEN34=0,0,0
edgeColorCalculator.default-Edge\ Color-Discrete\ Mapper.mapping.map.ELK1\ (pp)\ TTPAL=0,0,0
edgeColorCalculator.default-Edge\ Color-Discrete\ Mapper.mapping.map.ELK1\ (pp)\ TYMP=0,0,0
edgeColorCalculator.default-Edge\ Color-Discrete\ Mapper.mapping.map.ELK1\ (pp)\ WARS=0,0,0
edgeColorCalculator.default-Edge\ Color-Discrete\ Mapper.mapping.map.ELK1\ (pp)\ YKT6=0,0,0
edgeColorCalculator.default-Edge\ Color-Discrete\ Mapper.mapping.map.ELK1\ (pp)\ ZBTB20=0,0,0
edgeColorCalculator.default-Edge\ Color-Discrete\ Mapper.mapping.map.ELK1\ (pp)\ ZCCHC6=0,0,0
edgeColorCalculator.default-Edge\ Color-Discrete\ Mapper.mapping.map.ELK1\ (pp)\ ZFHX3=0,0,0
edgeColorCalculator.default-Edge\ Color-Discrete\ Mapper.mapping.map.ELK1\ (pp)\ ZMAT3=0,0,0
edgeColorCalculator.default-Edge\ Color-Discrete\ Mapper.mapping.map.ELK1\ (pp)\ ZNF281=0,0,0
edgeColorCalculator.default-Edge\ Color-Discrete\ Mapper.mapping.map.ELK1\ (pp)\ ZNF384=0,0,0
edgeColorCalculator.default-Edge\ Color-Discrete\ Mapper.mapping.map.ELK1\ (pp)\ ZNF646=0,0,0
edgeColorCalculator.default-Edge\ Color-Discrete\ Mapper.mapping.map.ELK1\ (pp)\ ZNF668=0,0,0
edgeColorCalculator.default-Edge\ Color-Discrete\ Mapper.mapping.map.ELK1\ (pp)\ ZNHIT1=0,0,0
edgeColorCalculator.default-Edge\ Color-Discrete\ Mapper.mapping.map.ELK3\ (pp)\ ACADVL=0,0,0
edgeColorCalculator.default-Edge\ Color-Discrete\ Mapper.mapping.map.ELK3\ (pp)\ ADCY2=0,0,0
edgeColorCalculator.default-Edge\ Color-Discrete\ Mapper.mapping.map.ELK3\ (pp)\ ANKS1A=0,0,0
edgeColorCalculator.default-Edge\ Color-Discrete\ Mapper.mapping.map.ELK3\ (pp)\ BLNK=0,0,0
edgeColorCalculator.default-Edge\ Color-Discrete\ Mapper.mapping.map.ELK3\ (pp)\ CAMK1D=0,0,0
edgeColorCalculator.default-Edge\ Color-Discrete\ Mapper.mapping.map.ELK3\ (pp)\ CAPZA1=0,0,0
edgeColorCalculator.default-Edge\ Color-Discrete\ Mapper.mapping.map.ELK3\ (pp)\ CARD9=0,0,0
edgeColorCalculator.default-Edge\ Color-Discrete\ Mapper.mapping.map.ELK3\ (pp)\ CCDC134=0,0,0
edgeColorCalculator.default-Edge\ Color-Discrete\ Mapper.mapping.map.ELK3\ (pp)\ CCND3=0,0,0
edgeColorCalculator.default-Edge\ Color-Discrete\ Mapper.mapping.map.ELK3\ (pp)\ CDC5L=0,0,0
edgeColorCalculator.default-Edge\ Color-Discrete\ Mapper.mapping.map.ELK3\ (pp)\ CDK5=0,0,0
edgeColorCalculator.default-Edge\ Color-Discrete\ Mapper.mapping.map.ELK3\ (pp)\ CDKN1A=0,0,0
edgeColorCalculator.default-Edge\ Color-Discrete\ Mapper.mapping.map.ELK3\ (pp)\ CITED1=0,0,0
edgeColorCalculator.default-Edge\ Color-Discrete\ Mapper.mapping.map.ELK3\ (pp)\ CLDN7=0,0,0
edgeColorCalculator.default-Edge\ Color-Discrete\ Mapper.mapping.map.ELK3\ (pp)\ CLN3=0,0,0
edgeColorCalculator.default-Edge\ Color-Discrete\ Mapper.mapping.map.ELK3\ (pp)\ CORO1A=0,0,0
edgeColorCalculator.default-Edge\ Color-Discrete\ Mapper.mapping.map.ELK3\ (pp)\ CRYGB=0,0,0
edgeColorCalculator.default-Edge\ Color-Discrete\ Mapper.mapping.map.ELK3\ (pp)\ CTBP2=0,0,0
edgeColorCalculator.default-Edge\ Color-Discrete\ Mapper.mapping.map.ELK3\ (pp)\ CTSS=0,0,0
edgeColorCalculator.default-Edge\ Color-Discrete\ Mapper.mapping.map.ELK3\ (pp)\ DDAH2=0,0,0
edgeColorCalculator.default-Edge\ Color-Discrete\ Mapper.mapping.map.ELK3\ (pp)\ DDX23=0,0,0
edgeColorCalculator.default-Edge\ Color-Discrete\ Mapper.mapping.map.ELK3\ (pp)\ DHX30=0,0,0
edgeColorCalculator.default-Edge\ Color-Discrete\ Mapper.mapping.map.ELK3\ (pp)\ DKK3=0,0,0
edgeColorCalculator.default-Edge\ Color-Discrete\ Mapper.mapping.map.ELK3\ (pp)\ DLC1=0,0,0
edgeColorCalculator.default-Edge\ Color-Discrete\ Mapper.mapping.map.ELK3\ (pp)\ EGLN2=0,0,0
edgeColorCalculator.default-Edge\ Color-Discrete\ Mapper.mapping.map.ELK3\ (pp)\ EIF4EBP1=0,0,0
edgeColorCalculator.default-Edge\ Color-Discrete\ Mapper.mapping.map.ELK3\ (pp)\ EIF4G3=0,0,0
edgeColorCalculator.default-Edge\ Color-Discrete\ Mapper.mapping.map.ELK3\ (pp)\ FAM50A=0,0,0
edgeColorCalculator.default-Edge\ Color-Discrete\ Mapper.mapping.map.ELK3\ (pp)\ FAM65A=0,0,0
edgeColorCalculator.default-Edge\ Color-Discrete\ Mapper.mapping.map.ELK3\ (pp)\ FOXN3=0,0,0
edgeColorCalculator.default-Edge\ Color-Discrete\ Mapper.mapping.map.ELK3\ (pp)\ GAB2=0,0,0
edgeColorCalculator.default-Edge\ Color-Discrete\ Mapper.mapping.map.ELK3\ (pp)\ GFI1=0,0,0
edgeColorCalculator.default-Edge\ Color-Discrete\ Mapper.mapping.map.ELK3\ (pp)\ GLT8D1=0,0,0
edgeColorCalculator.default-Edge\ Color-Discrete\ Mapper.mapping.map.ELK3\ (pp)\ GPR172A=0,0,0
edgeColorCalculator.default-Edge\ Color-Discrete\ Mapper.mapping.map.ELK3\ (pp)\ GRM1=0,0,0
edgeColorCalculator.default-Edge\ Color-Discrete\ Mapper.mapping.map.ELK3\ (pp)\ HBEGF=0,0,0
edgeColorCalculator.default-Edge\ Color-Discrete\ Mapper.mapping.map.ELK3\ (pp)\ ICAM1=0,0,0
edgeColorCalculator.default-Edge\ Color-Discrete\ Mapper.mapping.map.ELK3\ (pp)\ ID2=0,0,0
edgeColorCalculator.default-Edge\ Color-Discrete\ Mapper.mapping.map.ELK3\ (pp)\ IGFBP4=0,0,0
edgeColorCalculator.default-Edge\ Color-Discrete\ Mapper.mapping.map.ELK3\ (pp)\ ITPR2=0,0,0
edgeColorCalculator.default-Edge\ Color-Discrete\ Mapper.mapping.map.ELK3\ (pp)\ JUN=0,0,0
edgeColorCalculator.default-Edge\ Color-Discrete\ Mapper.mapping.map.ELK3\ (pp)\ LCP2=0,0,0
edgeColorCalculator.default-Edge\ Color-Discrete\ Mapper.mapping.map.ELK3\ (pp)\ LIF=0,0,0
edgeColorCalculator.default-Edge\ Color-Discrete\ Mapper.mapping.map.ELK3\ (pp)\ LIN28A=0,0,0
edgeColorCalculator.default-Edge\ Color-Discrete\ Mapper.mapping.map.ELK3\ (pp)\ LIN37=0,0,0
edgeColorCalculator.default-Edge\ Color-Discrete\ Mapper.mapping.map.ELK3\ (pp)\ LITAF=0,0,0
edgeColorCalculator.default-Edge\ Color-Discrete\ Mapper.mapping.map.ELK3\ (pp)\ LMX1B=0,0,0
edgeColorCalculator.default-Edge\ Color-Discrete\ Mapper.mapping.map.ELK3\ (pp)\ LPCAT4=0,0,0
edgeColorCalculator.default-Edge\ Color-Discrete\ Mapper.mapping.map.ELK3\ (pp)\ LRP4=0,0,0
edgeColorCalculator.default-Edge\ Color-Discrete\ Mapper.mapping.map.ELK3\ (pp)\ MAPKAPK2=0,0,0
edgeColorCalculator.default-Edge\ Color-Discrete\ Mapper.mapping.map.ELK3\ (pp)\ MAX=0,0,0
edgeColorCalculator.default-Edge\ Color-Discrete\ Mapper.mapping.map.ELK3\ (pp)\ MBOAT7=0,0,0
edgeColorCalculator.default-Edge\ Color-Discrete\ Mapper.mapping.map.ELK3\ (pp)\ METAP2=0,0,0
edgeColorCalculator.default-Edge\ Color-Discrete\ Mapper.mapping.map.ELK3\ (pp)\ NEDD8=0,0,0
edgeColorCalculator.default-Edge\ Color-Discrete\ Mapper.mapping.map.ELK3\ (pp)\ NF2=0,0,0
edgeColorCalculator.default-Edge\ Color-Discrete\ Mapper.mapping.map.ELK3\ (pp)\ PAFAH2=0,0,0
edgeColorCalculator.default-Edge\ Color-Discrete\ Mapper.mapping.map.ELK3\ (pp)\ PARVB=0,0,0
edgeColorCalculator.default-Edge\ Color-Discrete\ Mapper.mapping.map.ELK3\ (pp)\ PBX1=0,0,0
edgeColorCalculator.default-Edge\ Color-Discrete\ Mapper.mapping.map.ELK3\ (pp)\ PITPNA=0,0,0
edgeColorCalculator.default-Edge\ Color-Discrete\ Mapper.mapping.map.ELK3\ (pp)\ PKN1=0,0,0
edgeColorCalculator.default-Edge\ Color-Discrete\ Mapper.mapping.map.ELK3\ (pp)\ PLA2G4A=0,0,0
edgeColorCalculator.default-Edge\ Color-Discrete\ Mapper.mapping.map.ELK3\ (pp)\ PLCG1=0,0,0
edgeColorCalculator.default-Edge\ Color-Discrete\ Mapper.mapping.map.ELK3\ (pp)\ PLP1=0,0,0
edgeColorCalculator.default-Edge\ Color-Discrete\ Mapper.mapping.map.ELK3\ (pp)\ PRDM1=0,0,0
edgeColorCalculator.default-Edge\ Color-Discrete\ Mapper.mapping.map.ELK3\ (pp)\ PRKACA=0,0,0
edgeColorCalculator.default-Edge\ Color-Discrete\ Mapper.mapping.map.ELK3\ (pp)\ PRKACB=0,0,0
edgeColorCalculator.default-Edge\ Color-Discrete\ Mapper.mapping.map.ELK3\ (pp)\ PRKAG2=0,0,0
edgeColorCalculator.default-Edge\ Color-Discrete\ Mapper.mapping.map.ELK3\ (pp)\ PSME3=0,0,0
edgeColorCalculator.default-Edge\ Color-Discrete\ Mapper.mapping.map.ELK3\ (pp)\ PTPN7=0,0,0
edgeColorCalculator.default-Edge\ Color-Discrete\ Mapper.mapping.map.ELK3\ (pp)\ PTPRJ=0,0,0
edgeColorCalculator.default-Edge\ Color-Discrete\ Mapper.mapping.map.ELK3\ (pp)\ RARA=0,0,0
edgeColorCalculator.default-Edge\ Color-Discrete\ Mapper.mapping.map.ELK3\ (pp)\ RBM47=0,0,0
edgeColorCalculator.default-Edge\ Color-Discrete\ Mapper.mapping.map.ELK3\ (pp)\ REL=0,0,0
edgeColorCalculator.default-Edge\ Color-Discrete\ Mapper.mapping.map.ELK3\ (pp)\ RGS14=0,0,0
edgeColorCalculator.default-Edge\ Color-Discrete\ Mapper.mapping.map.ELK3\ (pp)\ RHOG=0,0,0
edgeColorCalculator.default-Edge\ Color-Discrete\ Mapper.mapping.map.ELK3\ (pp)\ RREB1=0,0,0
edgeColorCalculator.default-Edge\ Color-Discrete\ Mapper.mapping.map.ELK3\ (pp)\ SCN11A=0,0,0
edgeColorCalculator.default-Edge\ Color-Discrete\ Mapper.mapping.map.ELK3\ (pp)\ SCN2A=0,0,0
edgeColorCalculator.default-Edge\ Color-Discrete\ Mapper.mapping.map.ELK3\ (pp)\ SH3BP2=0,0,0
edgeColorCalculator.default-Edge\ Color-Discrete\ Mapper.mapping.map.ELK3\ (pp)\ SLC12A4=0,0,0
edgeColorCalculator.default-Edge\ Color-Discrete\ Mapper.mapping.map.ELK3\ (pp)\ SLC7A11=0,0,0
edgeColorCalculator.default-Edge\ Color-Discrete\ Mapper.mapping.map.ELK3\ (pp)\ SMOX=0,0,0
edgeColorCalculator.default-Edge\ Color-Discrete\ Mapper.mapping.map.ELK3\ (pp)\ SNX1=0,0,0
edgeColorCalculator.default-Edge\ Color-Discrete\ Mapper.mapping.map.ELK3\ (pp)\ SOX4=0,0,0
edgeColorCalculator.default-Edge\ Color-Discrete\ Mapper.mapping.map.ELK3\ (pp)\ SPRED2=0,0,0
edgeColorCalculator.default-Edge\ Color-Discrete\ Mapper.mapping.map.ELK3\ (pp)\ SYDE1=0,0,0
edgeColorCalculator.default-Edge\ Color-Discrete\ Mapper.mapping.map.ELK3\ (pp)\ TCF12=0,0,0
edgeColorCalculator.default-Edge\ Color-Discrete\ Mapper.mapping.map.ELK3\ (pp)\ TFAP2A=0,0,0
edgeColorCalculator.default-Edge\ Color-Discrete\ Mapper.mapping.map.ELK3\ (pp)\ TFPT=0,0,0
edgeColorCalculator.default-Edge\ Color-Discrete\ Mapper.mapping.map.ELK3\ (pp)\ TGIF2=0,0,0
edgeColorCalculator.default-Edge\ Color-Discrete\ Mapper.mapping.map.ELK3\ (pp)\ TPM3=0,0,0
edgeColorCalculator.default-Edge\ Color-Discrete\ Mapper.mapping.map.ELK3\ (pp)\ TRIM8=0,0,0
edgeColorCalculator.default-Edge\ Color-Discrete\ Mapper.mapping.map.ELK3\ (pp)\ TSEN34=0,0,0
edgeColorCalculator.default-Edge\ Color-Discrete\ Mapper.mapping.map.ELK3\ (pp)\ ZBTB20=0,0,0
edgeColorCalculator.default-Edge\ Color-Discrete\ Mapper.mapping.map.ELK3\ (pp)\ ZMAT3=0,0,0
edgeColorCalculator.default-Edge\ Color-Discrete\ Mapper.mapping.map.ELK3\ (pp)\ ZNF281=0,0,0
edgeColorCalculator.default-Edge\ Color-Discrete\ Mapper.mapping.map.ELK3\ (pp)\ ZNF384=0,0,0
edgeColorCalculator.default-Edge\ Color-Discrete\ Mapper.mapping.map.ELK3\ (pp)\ ZNF646=0,0,0
edgeColorCalculator.default-Edge\ Color-Discrete\ Mapper.mapping.map.ELK3\ (pp)\ ZNF668=0,0,0
edgeColorCalculator.default-Edge\ Color-Discrete\ Mapper.mapping.map.ELK3\ (pp)\ ZNHIT1=0,0,0
edgeColorCalculator.default-Edge\ Color-Discrete\ Mapper.mapping.map.ELK4\ (pp)\ ACADVL=0,0,0
edgeColorCalculator.default-Edge\ Color-Discrete\ Mapper.mapping.map.ELK4\ (pp)\ ADCY2=0,0,0
edgeColorCalculator.default-Edge\ Color-Discrete\ Mapper.mapping.map.ELK4\ (pp)\ ANKS1A=0,0,0
edgeColorCalculator.default-Edge\ Color-Discrete\ Mapper.mapping.map.ELK4\ (pp)\ AP1S1=0,0,0
edgeColorCalculator.default-Edge\ Color-Discrete\ Mapper.mapping.map.ELK4\ (pp)\ AURKA=0,0,0
edgeColorCalculator.default-Edge\ Color-Discrete\ Mapper.mapping.map.ELK4\ (pp)\ BDKRB2=0,0,0
edgeColorCalculator.default-Edge\ Color-Discrete\ Mapper.mapping.map.ELK4\ (pp)\ BLNK=0,0,0
edgeColorCalculator.default-Edge\ Color-Discrete\ Mapper.mapping.map.ELK4\ (pp)\ BMP4=0,0,0
edgeColorCalculator.default-Edge\ Color-Discrete\ Mapper.mapping.map.ELK4\ (pp)\ BMP7=0,0,0
edgeColorCalculator.default-Edge\ Color-Discrete\ Mapper.mapping.map.ELK4\ (pp)\ CAMK1D=0,0,0
edgeColorCalculator.default-Edge\ Color-Discrete\ Mapper.mapping.map.ELK4\ (pp)\ CAPZA1=0,0,0
edgeColorCalculator.default-Edge\ Color-Discrete\ Mapper.mapping.map.ELK4\ (pp)\ CARD9=0,0,0
edgeColorCalculator.default-Edge\ Color-Discrete\ Mapper.mapping.map.ELK4\ (pp)\ CCDC134=0,0,0
edgeColorCalculator.default-Edge\ Color-Discrete\ Mapper.mapping.map.ELK4\ (pp)\ CCND3=0,0,0
edgeColorCalculator.default-Edge\ Color-Discrete\ Mapper.mapping.map.ELK4\ (pp)\ CD2BP2=0,0,0
edgeColorCalculator.default-Edge\ Color-Discrete\ Mapper.mapping.map.ELK4\ (pp)\ CDC5L=0,0,0
edgeColorCalculator.default-Edge\ Color-Discrete\ Mapper.mapping.map.ELK4\ (pp)\ CDK5=0,0,0
edgeColorCalculator.default-Edge\ Color-Discrete\ Mapper.mapping.map.ELK4\ (pp)\ CDKN1A=0,0,0
edgeColorCalculator.default-Edge\ Color-Discrete\ Mapper.mapping.map.ELK4\ (pp)\ CIAO1=0,0,0
edgeColorCalculator.default-Edge\ Color-Discrete\ Mapper.mapping.map.ELK4\ (pp)\ CITED1=0,0,0
edgeColorCalculator.default-Edge\ Color-Discrete\ Mapper.mapping.map.ELK4\ (pp)\ CLDN7=0,0,0
edgeColorCalculator.default-Edge\ Color-Discrete\ Mapper.mapping.map.ELK4\ (pp)\ CLN3=0,0,0
edgeColorCalculator.default-Edge\ Color-Discrete\ Mapper.mapping.map.ELK4\ (pp)\ CORO1A=0,0,0
edgeColorCalculator.default-Edge\ Color-Discrete\ Mapper.mapping.map.ELK4\ (pp)\ CRYGB=0,0,0
edgeColorCalculator.default-Edge\ Color-Discrete\ Mapper.mapping.map.ELK4\ (pp)\ CSTF1=0,0,0
edgeColorCalculator.default-Edge\ Color-Discrete\ Mapper.mapping.map.ELK4\ (pp)\ CTBP2=0,0,0
edgeColorCalculator.default-Edge\ Color-Discrete\ Mapper.mapping.map.ELK4\ (pp)\ CTSS=0,0,0
edgeColorCalculator.default-Edge\ Color-Discrete\ Mapper.mapping.map.ELK4\ (pp)\ DDAH2=0,0,0
edgeColorCalculator.default-Edge\ Color-Discrete\ Mapper.mapping.map.ELK4\ (pp)\ DDX23=0,0,0
edgeColorCalculator.default-Edge\ Color-Discrete\ Mapper.mapping.map.ELK4\ (pp)\ DHPS=0,0,0
edgeColorCalculator.default-Edge\ Color-Discrete\ Mapper.mapping.map.ELK4\ (pp)\ DHX30=0,0,0
edgeColorCalculator.default-Edge\ Color-Discrete\ Mapper.mapping.map.ELK4\ (pp)\ DKK3=0,0,0
edgeColorCalculator.default-Edge\ Color-Discrete\ Mapper.mapping.map.ELK4\ (pp)\ DLC1=0,0,0
edgeColorCalculator.default-Edge\ Color-Discrete\ Mapper.mapping.map.ELK4\ (pp)\ DUSP5=0,0,0
edgeColorCalculator.default-Edge\ Color-Discrete\ Mapper.mapping.map.ELK4\ (pp)\ EGLN2=0,0,0
edgeColorCalculator.default-Edge\ Color-Discrete\ Mapper.mapping.map.ELK4\ (pp)\ EGR4=0,0,0
edgeColorCalculator.default-Edge\ Color-Discrete\ Mapper.mapping.map.ELK4\ (pp)\ EIF4EBP1=0,0,0
edgeColorCalculator.default-Edge\ Color-Discrete\ Mapper.mapping.map.ELK4\ (pp)\ EIF4G3=0,0,0
edgeColorCalculator.default-Edge\ Color-Discrete\ Mapper.mapping.map.ELK4\ (pp)\ EMG1=0,0,0
edgeColorCalculator.default-Edge\ Color-Discrete\ Mapper.mapping.map.ELK4\ (pp)\ ERCC1=0,0,0
edgeColorCalculator.default-Edge\ Color-Discrete\ Mapper.mapping.map.ELK4\ (pp)\ ERG=0,0,0
edgeColorCalculator.default-Edge\ Color-Discrete\ Mapper.mapping.map.ELK4\ (pp)\ FAM50A=0,0,0
edgeColorCalculator.default-Edge\ Color-Discrete\ Mapper.mapping.map.ELK4\ (pp)\ FAM65A=0,0,0
edgeColorCalculator.default-Edge\ Color-Discrete\ Mapper.mapping.map.ELK4\ (pp)\ FAM89B=0,0,0
edgeColorCalculator.default-Edge\ Color-Discrete\ Mapper.mapping.map.ELK4\ (pp)\ FOS=0,0,0
edgeColorCalculator.default-Edge\ Color-Discrete\ Mapper.mapping.map.ELK4\ (pp)\ FOSL1=0,0,0
edgeColorCalculator.default-Edge\ Color-Discrete\ Mapper.mapping.map.ELK4\ (pp)\ FOXN3=0,0,0
edgeColorCalculator.default-Edge\ Color-Discrete\ Mapper.mapping.map.ELK4\ (pp)\ FYN=0,0,0
edgeColorCalculator.default-Edge\ Color-Discrete\ Mapper.mapping.map.ELK4\ (pp)\ GAB2=0,0,0
edgeColorCalculator.default-Edge\ Color-Discrete\ Mapper.mapping.map.ELK4\ (pp)\ GFI1=0,0,0
edgeColorCalculator.default-Edge\ Color-Discrete\ Mapper.mapping.map.ELK4\ (pp)\ GLT8D1=0,0,0
edgeColorCalculator.default-Edge\ Color-Discrete\ Mapper.mapping.map.ELK4\ (pp)\ GPR172A=0,0,0
edgeColorCalculator.default-Edge\ Color-Discrete\ Mapper.mapping.map.ELK4\ (pp)\ GRM1=0,0,0
edgeColorCalculator.default-Edge\ Color-Discrete\ Mapper.mapping.map.ELK4\ (pp)\ HBEGF=0,0,0
edgeColorCalculator.default-Edge\ Color-Discrete\ Mapper.mapping.map.ELK4\ (pp)\ ICAM1=0,0,0
edgeColorCalculator.default-Edge\ Color-Discrete\ Mapper.mapping.map.ELK4\ (pp)\ ID2=0,0,0
edgeColorCalculator.default-Edge\ Color-Discrete\ Mapper.mapping.map.ELK4\ (pp)\ IGFBP4=0,0,0
edgeColorCalculator.default-Edge\ Color-Discrete\ Mapper.mapping.map.ELK4\ (pp)\ ITPR2=0,0,0
edgeColorCalculator.default-Edge\ Color-Discrete\ Mapper.mapping.map.ELK4\ (pp)\ JUN=0,0,0
edgeColorCalculator.default-Edge\ Color-Discrete\ Mapper.mapping.map.ELK4\ (pp)\ JUNB=0,0,0
edgeColorCalculator.default-Edge\ Color-Discrete\ Mapper.mapping.map.ELK4\ (pp)\ KIAA0226=0,0,0
edgeColorCalculator.default-Edge\ Color-Discrete\ Mapper.mapping.map.ELK4\ (pp)\ KIF3B=0,0,0
edgeColorCalculator.default-Edge\ Color-Discrete\ Mapper.mapping.map.ELK4\ (pp)\ KLF9=0,0,0
edgeColorCalculator.default-Edge\ Color-Discrete\ Mapper.mapping.map.ELK4\ (pp)\ KRT10=0,0,0
edgeColorCalculator.default-Edge\ Color-Discrete\ Mapper.mapping.map.ELK4\ (pp)\ LCP2=0,0,0
edgeColorCalculator.default-Edge\ Color-Discrete\ Mapper.mapping.map.ELK4\ (pp)\ LEF1=0,0,0
edgeColorCalculator.default-Edge\ Color-Discrete\ Mapper.mapping.map.ELK4\ (pp)\ LIF=0,0,0
edgeColorCalculator.default-Edge\ Color-Discrete\ Mapper.mapping.map.ELK4\ (pp)\ LIN28A=0,0,0
edgeColorCalculator.default-Edge\ Color-Discrete\ Mapper.mapping.map.ELK4\ (pp)\ LIN37=0,0,0
edgeColorCalculator.default-Edge\ Color-Discrete\ Mapper.mapping.map.ELK4\ (pp)\ LITAF=0,0,0
edgeColorCalculator.default-Edge\ Color-Discrete\ Mapper.mapping.map.ELK4\ (pp)\ LMX1B=0,0,0
edgeColorCalculator.default-Edge\ Color-Discrete\ Mapper.mapping.map.ELK4\ (pp)\ LPCAT4=0,0,0
edgeColorCalculator.default-Edge\ Color-Discrete\ Mapper.mapping.map.ELK4\ (pp)\ LRP4=0,0,0
edgeColorCalculator.default-Edge\ Color-Discrete\ Mapper.mapping.map.ELK4\ (pp)\ MAPKAPK2=0,0,0
edgeColorCalculator.default-Edge\ Color-Discrete\ Mapper.mapping.map.ELK4\ (pp)\ MAX=0,0,0
edgeColorCalculator.default-Edge\ Color-Discrete\ Mapper.mapping.map.ELK4\ (pp)\ MBOAT7=0,0,0
edgeColorCalculator.default-Edge\ Color-Discrete\ Mapper.mapping.map.ELK4\ (pp)\ MC1R=0,0,0
edgeColorCalculator.default-Edge\ Color-Discrete\ Mapper.mapping.map.ELK4\ (pp)\ METAP2=0,0,0
edgeColorCalculator.default-Edge\ Color-Discrete\ Mapper.mapping.map.ELK4\ (pp)\ MLL=0,0,0
edgeColorCalculator.default-Edge\ Color-Discrete\ Mapper.mapping.map.ELK4\ (pp)\ NEDD8=0,0,0
edgeColorCalculator.default-Edge\ Color-Discrete\ Mapper.mapping.map.ELK4\ (pp)\ NF2=0,0,0
edgeColorCalculator.default-Edge\ Color-Discrete\ Mapper.mapping.map.ELK4\ (pp)\ NTRK3=0,0,0
edgeColorCalculator.default-Edge\ Color-Discrete\ Mapper.mapping.map.ELK4\ (pp)\ PAFAH2=0,0,0
edgeColorCalculator.default-Edge\ Color-Discrete\ Mapper.mapping.map.ELK4\ (pp)\ PAPOLG=0,0,0
edgeColorCalculator.default-Edge\ Color-Discrete\ Mapper.mapping.map.ELK4\ (pp)\ PARVB=0,0,0
edgeColorCalculator.default-Edge\ Color-Discrete\ Mapper.mapping.map.ELK4\ (pp)\ PBX1=0,0,0
edgeColorCalculator.default-Edge\ Color-Discrete\ Mapper.mapping.map.ELK4\ (pp)\ PITPNA=0,0,0
edgeColorCalculator.default-Edge\ Color-Discrete\ Mapper.mapping.map.ELK4\ (pp)\ PKN1=0,0,0
edgeColorCalculator.default-Edge\ Color-Discrete\ Mapper.mapping.map.ELK4\ (pp)\ PLA2G4A=0,0,0
edgeColorCalculator.default-Edge\ Color-Discrete\ Mapper.mapping.map.ELK4\ (pp)\ PLCG1=0,0,0
edgeColorCalculator.default-Edge\ Color-Discrete\ Mapper.mapping.map.ELK4\ (pp)\ PLEKHO2=0,0,0
edgeColorCalculator.default-Edge\ Color-Discrete\ Mapper.mapping.map.ELK4\ (pp)\ PLP1=0,0,0
edgeColorCalculator.default-Edge\ Color-Discrete\ Mapper.mapping.map.ELK4\ (pp)\ POU2AF1=0,0,0
edgeColorCalculator.default-Edge\ Color-Discrete\ Mapper.mapping.map.ELK4\ (pp)\ PRDM1=0,0,0
edgeColorCalculator.default-Edge\ Color-Discrete\ Mapper.mapping.map.ELK4\ (pp)\ PRKACA=0,0,0
edgeColorCalculator.default-Edge\ Color-Discrete\ Mapper.mapping.map.ELK4\ (pp)\ PRKACB=0,0,0
edgeColorCalculator.default-Edge\ Color-Discrete\ Mapper.mapping.map.ELK4\ (pp)\ PRKAG2=0,0,0
edgeColorCalculator.default-Edge\ Color-Discrete\ Mapper.mapping.map.ELK4\ (pp)\ PSME3=0,0,0
edgeColorCalculator.default-Edge\ Color-Discrete\ Mapper.mapping.map.ELK4\ (pp)\ PTPN7=0,0,0
edgeColorCalculator.default-Edge\ Color-Discrete\ Mapper.mapping.map.ELK4\ (pp)\ PTPRJ=0,0,0
edgeColorCalculator.default-Edge\ Color-Discrete\ Mapper.mapping.map.ELK4\ (pp)\ RAE1=0,0,0
edgeColorCalculator.default-Edge\ Color-Discrete\ Mapper.mapping.map.ELK4\ (pp)\ RARA=0,0,0
edgeColorCalculator.default-Edge\ Color-Discrete\ Mapper.mapping.map.ELK4\ (pp)\ RBM47=0,0,0
edgeColorCalculator.default-Edge\ Color-Discrete\ Mapper.mapping.map.ELK4\ (pp)\ RBM4=0,0,0
edgeColorCalculator.default-Edge\ Color-Discrete\ Mapper.mapping.map.ELK4\ (pp)\ REL=0,0,0
edgeColorCalculator.default-Edge\ Color-Discrete\ Mapper.mapping.map.ELK4\ (pp)\ RGS14=0,0,0
edgeColorCalculator.default-Edge\ Color-Discrete\ Mapper.mapping.map.ELK4\ (pp)\ RHOG=0,0,0
edgeColorCalculator.default-Edge\ Color-Discrete\ Mapper.mapping.map.ELK4\ (pp)\ RNF40=0,0,0
edgeColorCalculator.default-Edge\ Color-Discrete\ Mapper.mapping.map.ELK4\ (pp)\ RREB1=0,0,0
edgeColorCalculator.default-Edge\ Color-Discrete\ Mapper.mapping.map.ELK4\ (pp)\ RUVBL1=0,0,0
edgeColorCalculator.default-Edge\ Color-Discrete\ Mapper.mapping.map.ELK4\ (pp)\ SCN11A=0,0,0
edgeColorCalculator.default-Edge\ Color-Discrete\ Mapper.mapping.map.ELK4\ (pp)\ SCN2A=0,0,0
edgeColorCalculator.default-Edge\ Color-Discrete\ Mapper.mapping.map.ELK4\ (pp)\ SEMA5A=0,0,0
edgeColorCalculator.default-Edge\ Color-Discrete\ Mapper.mapping.map.ELK4\ (pp)\ SGK1=0,0,0
edgeColorCalculator.default-Edge\ Color-Discrete\ Mapper.mapping.map.ELK4\ (pp)\ SH3BP2=0,0,0
edgeColorCalculator.default-Edge\ Color-Discrete\ Mapper.mapping.map.ELK4\ (pp)\ SIX2=0,0,0
edgeColorCalculator.default-Edge\ Color-Discrete\ Mapper.mapping.map.ELK4\ (pp)\ SLC12A4=0,0,0
edgeColorCalculator.default-Edge\ Color-Discrete\ Mapper.mapping.map.ELK4\ (pp)\ SLC39A9=0,0,0
edgeColorCalculator.default-Edge\ Color-Discrete\ Mapper.mapping.map.ELK4\ (pp)\ SLC7A11=0,0,0
edgeColorCalculator.default-Edge\ Color-Discrete\ Mapper.mapping.map.ELK4\ (pp)\ SMARCC2=0,0,0
edgeColorCalculator.default-Edge\ Color-Discrete\ Mapper.mapping.map.ELK4\ (pp)\ SMOX=0,0,0
edgeColorCalculator.default-Edge\ Color-Discrete\ Mapper.mapping.map.ELK4\ (pp)\ SNED1=0,0,0
edgeColorCalculator.default-Edge\ Color-Discrete\ Mapper.mapping.map.ELK4\ (pp)\ SNX1=0,0,0
edgeColorCalculator.default-Edge\ Color-Discrete\ Mapper.mapping.map.ELK4\ (pp)\ SORBS2=0,0,0
edgeColorCalculator.default-Edge\ Color-Discrete\ Mapper.mapping.map.ELK4\ (pp)\ SOX4=0,0,0
edgeColorCalculator.default-Edge\ Color-Discrete\ Mapper.mapping.map.ELK4\ (pp)\ SPHK1=0,0,0
edgeColorCalculator.default-Edge\ Color-Discrete\ Mapper.mapping.map.ELK4\ (pp)\ SPRED2=0,0,0
edgeColorCalculator.default-Edge\ Color-Discrete\ Mapper.mapping.map.ELK4\ (pp)\ SYDE1=0,0,0
edgeColorCalculator.default-Edge\ Color-Discrete\ Mapper.mapping.map.ELK4\ (pp)\ TCF12=0,0,0
edgeColorCalculator.default-Edge\ Color-Discrete\ Mapper.mapping.map.ELK4\ (pp)\ TFAP2A=0,0,0
edgeColorCalculator.default-Edge\ Color-Discrete\ Mapper.mapping.map.ELK4\ (pp)\ TFPT=0,0,0
edgeColorCalculator.default-Edge\ Color-Discrete\ Mapper.mapping.map.ELK4\ (pp)\ TGIF2=0,0,0
edgeColorCalculator.default-Edge\ Color-Discrete\ Mapper.mapping.map.ELK4\ (pp)\ TOX3=0,0,0
edgeColorCalculator.default-Edge\ Color-Discrete\ Mapper.mapping.map.ELK4\ (pp)\ TPM3=0,0,0
edgeColorCalculator.default-Edge\ Color-Discrete\ Mapper.mapping.map.ELK4\ (pp)\ TRIM8=0,0,0
edgeColorCalculator.default-Edge\ Color-Discrete\ Mapper.mapping.map.ELK4\ (pp)\ TRIP10=0,0,0
edgeColorCalculator.default-Edge\ Color-Discrete\ Mapper.mapping.map.ELK4\ (pp)\ TSEN34=0,0,0
edgeColorCalculator.default-Edge\ Color-Discrete\ Mapper.mapping.map.ELK4\ (pp)\ TTPAL=0,0,0
edgeColorCalculator.default-Edge\ Color-Discrete\ Mapper.mapping.map.ELK4\ (pp)\ VCAM1=0,0,0
edgeColorCalculator.default-Edge\ Color-Discrete\ Mapper.mapping.map.ELK4\ (pp)\ WIPI1=0,0,0
edgeColorCalculator.default-Edge\ Color-Discrete\ Mapper.mapping.map.ELK4\ (pp)\ ZBTB20=0,0,0
edgeColorCalculator.default-Edge\ Color-Discrete\ Mapper.mapping.map.ELK4\ (pp)\ ZCCHC6=0,0,0
edgeColorCalculator.default-Edge\ Color-Discrete\ Mapper.mapping.map.ELK4\ (pp)\ ZFHX3=0,0,0
edgeColorCalculator.default-Edge\ Color-Discrete\ Mapper.mapping.map.ELK4\ (pp)\ ZMAT3=0,0,0
edgeColorCalculator.default-Edge\ Color-Discrete\ Mapper.mapping.map.ELK4\ (pp)\ ZNF281=0,0,0
edgeColorCalculator.default-Edge\ Color-Discrete\ Mapper.mapping.map.ELK4\ (pp)\ ZNF384=0,0,0
edgeColorCalculator.default-Edge\ Color-Discrete\ Mapper.mapping.map.ELK4\ (pp)\ ZNF646=0,0,0
edgeColorCalculator.default-Edge\ Color-Discrete\ Mapper.mapping.map.ELK4\ (pp)\ ZNF668=0,0,0
edgeColorCalculator.default-Edge\ Color-Discrete\ Mapper.mapping.map.ELK4\ (pp)\ ZNHIT1=0,0,0
edgeColorCalculator.default-Edge\ Color-Discrete\ Mapper.mapping.map.EP300\ (pp)\ ALB=0,0,0
edgeColorCalculator.default-Edge\ Color-Discrete\ Mapper.mapping.map.EP300\ (pp)\ ARF6=0,0,0
edgeColorCalculator.default-Edge\ Color-Discrete\ Mapper.mapping.map.EP300\ (pp)\ CHD4=0,0,0
edgeColorCalculator.default-Edge\ Color-Discrete\ Mapper.mapping.map.EP300\ (pp)\ CTGF=0,0,0
edgeColorCalculator.default-Edge\ Color-Discrete\ Mapper.mapping.map.EP300\ (pp)\ EMP1=0,0,0
edgeColorCalculator.default-Edge\ Color-Discrete\ Mapper.mapping.map.EP300\ (pp)\ FOSB=0,0,0
edgeColorCalculator.default-Edge\ Color-Discrete\ Mapper.mapping.map.EP300\ (pp)\ IGFBP7=0,0,0
edgeColorCalculator.default-Edge\ Color-Discrete\ Mapper.mapping.map.EP300\ (pp)\ KDM6B=0,0,0
edgeColorCalculator.default-Edge\ Color-Discrete\ Mapper.mapping.map.EP300\ (pp)\ LMX1B=0,0,0
edgeColorCalculator.default-Edge\ Color-Discrete\ Mapper.mapping.map.EP300\ (pp)\ PEX16=0,0,0
edgeColorCalculator.default-Edge\ Color-Discrete\ Mapper.mapping.map.EP300\ (pp)\ PNOC=0,0,0
edgeColorCalculator.default-Edge\ Color-Discrete\ Mapper.mapping.map.EP300\ (pp)\ PUM2=0,0,0
edgeColorCalculator.default-Edge\ Color-Discrete\ Mapper.mapping.map.EP300\ (pp)\ TBCB=0,0,0
edgeColorCalculator.default-Edge\ Color-Discrete\ Mapper.mapping.map.EP300\ (pp)\ TNFRSF12A=0,0,0
edgeColorCalculator.default-Edge\ Color-Discrete\ Mapper.mapping.map.EP300\ (pp)\ ZMAT3=0,0,0
edgeColorCalculator.default-Edge\ Color-Discrete\ Mapper.mapping.map.ERF\ (pp)\ ACADVL=0,0,0
edgeColorCalculator.default-Edge\ Color-Discrete\ Mapper.mapping.map.ERF\ (pp)\ AP1S1=0,0,0
edgeColorCalculator.default-Edge\ Color-Discrete\ Mapper.mapping.map.ERF\ (pp)\ AURKA=0,0,0
edgeColorCalculator.default-Edge\ Color-Discrete\ Mapper.mapping.map.ERF\ (pp)\ BDKRB2=0,0,0
edgeColorCalculator.default-Edge\ Color-Discrete\ Mapper.mapping.map.ERF\ (pp)\ BLNK=0,0,0
edgeColorCalculator.default-Edge\ Color-Discrete\ Mapper.mapping.map.ERF\ (pp)\ BMP4=0,0,0
edgeColorCalculator.default-Edge\ Color-Discrete\ Mapper.mapping.map.ERF\ (pp)\ BMP7=0,0,0
edgeColorCalculator.default-Edge\ Color-Discrete\ Mapper.mapping.map.ERF\ (pp)\ CAPZA1=0,0,0
edgeColorCalculator.default-Edge\ Color-Discrete\ Mapper.mapping.map.ERF\ (pp)\ CD2BP2=0,0,0
edgeColorCalculator.default-Edge\ Color-Discrete\ Mapper.mapping.map.ERF\ (pp)\ CIAO1=0,0,0
edgeColorCalculator.default-Edge\ Color-Discrete\ Mapper.mapping.map.ERF\ (pp)\ CORO1A=0,0,0
edgeColorCalculator.default-Edge\ Color-Discrete\ Mapper.mapping.map.ERF\ (pp)\ CRYGB=0,0,0
edgeColorCalculator.default-Edge\ Color-Discrete\ Mapper.mapping.map.ERF\ (pp)\ CSTF1=0,0,0
edgeColorCalculator.default-Edge\ Color-Discrete\ Mapper.mapping.map.ERF\ (pp)\ DDX23=0,0,0
edgeColorCalculator.default-Edge\ Color-Discrete\ Mapper.mapping.map.ERF\ (pp)\ DHPS=0,0,0
edgeColorCalculator.default-Edge\ Color-Discrete\ Mapper.mapping.map.ERF\ (pp)\ DKK3=0,0,0
edgeColorCalculator.default-Edge\ Color-Discrete\ Mapper.mapping.map.ERF\ (pp)\ DUSP5=0,0,0
edgeColorCalculator.default-Edge\ Color-Discrete\ Mapper.mapping.map.ERF\ (pp)\ EGR4=0,0,0
edgeColorCalculator.default-Edge\ Color-Discrete\ Mapper.mapping.map.ERF\ (pp)\ EMG1=0,0,0
edgeColorCalculator.default-Edge\ Color-Discrete\ Mapper.mapping.map.ERF\ (pp)\ ERCC1=0,0,0
edgeColorCalculator.default-Edge\ Color-Discrete\ Mapper.mapping.map.ERF\ (pp)\ ERG=0,0,0
edgeColorCalculator.default-Edge\ Color-Discrete\ Mapper.mapping.map.ERF\ (pp)\ FAM50A=0,0,0
edgeColorCalculator.default-Edge\ Color-Discrete\ Mapper.mapping.map.ERF\ (pp)\ FAM65A=0,0,0
edgeColorCalculator.default-Edge\ Color-Discrete\ Mapper.mapping.map.ERF\ (pp)\ FAM89B=0,0,0
edgeColorCalculator.default-Edge\ Color-Discrete\ Mapper.mapping.map.ERF\ (pp)\ FOSL1=0,0,0
edgeColorCalculator.default-Edge\ Color-Discrete\ Mapper.mapping.map.ERF\ (pp)\ FOXN3=0,0,0
edgeColorCalculator.default-Edge\ Color-Discrete\ Mapper.mapping.map.ERF\ (pp)\ FYN=0,0,0
edgeColorCalculator.default-Edge\ Color-Discrete\ Mapper.mapping.map.ERF\ (pp)\ GAB2=0,0,0
edgeColorCalculator.default-Edge\ Color-Discrete\ Mapper.mapping.map.ERF\ (pp)\ GFI1=0,0,0
edgeColorCalculator.default-Edge\ Color-Discrete\ Mapper.mapping.map.ERF\ (pp)\ GLT8D1=0,0,0
edgeColorCalculator.default-Edge\ Color-Discrete\ Mapper.mapping.map.ERF\ (pp)\ GRM1=0,0,0
edgeColorCalculator.default-Edge\ Color-Discrete\ Mapper.mapping.map.ERF\ (pp)\ HBEGF=0,0,0
edgeColorCalculator.default-Edge\ Color-Discrete\ Mapper.mapping.map.ERF\ (pp)\ IGFBP4=0,0,0
edgeColorCalculator.default-Edge\ Color-Discrete\ Mapper.mapping.map.ERF\ (pp)\ JUN=0,0,0
edgeColorCalculator.default-Edge\ Color-Discrete\ Mapper.mapping.map.ERF\ (pp)\ JUNB=0,0,0
edgeColorCalculator.default-Edge\ Color-Discrete\ Mapper.mapping.map.ERF\ (pp)\ KIAA0226=0,0,0
edgeColorCalculator.default-Edge\ Color-Discrete\ Mapper.mapping.map.ERF\ (pp)\ KIF3B=0,0,0
edgeColorCalculator.default-Edge\ Color-Discrete\ Mapper.mapping.map.ERF\ (pp)\ KLF9=0,0,0
edgeColorCalculator.default-Edge\ Color-Discrete\ Mapper.mapping.map.ERF\ (pp)\ KRT10=0,0,0
edgeColorCalculator.default-Edge\ Color-Discrete\ Mapper.mapping.map.ERF\ (pp)\ LCP2=0,0,0
edgeColorCalculator.default-Edge\ Color-Discrete\ Mapper.mapping.map.ERF\ (pp)\ LEF1=0,0,0
edgeColorCalculator.default-Edge\ Color-Discrete\ Mapper.mapping.map.ERF\ (pp)\ LIN28A=0,0,0
edgeColorCalculator.default-Edge\ Color-Discrete\ Mapper.mapping.map.ERF\ (pp)\ LMX1B=0,0,0
edgeColorCalculator.default-Edge\ Color-Discrete\ Mapper.mapping.map.ERF\ (pp)\ LPCAT4=0,0,0
edgeColorCalculator.default-Edge\ Color-Discrete\ Mapper.mapping.map.ERF\ (pp)\ LRP4=0,0,0
edgeColorCalculator.default-Edge\ Color-Discrete\ Mapper.mapping.map.ERF\ (pp)\ MC1R=0,0,0
edgeColorCalculator.default-Edge\ Color-Discrete\ Mapper.mapping.map.ERF\ (pp)\ MLL=0,0,0
edgeColorCalculator.default-Edge\ Color-Discrete\ Mapper.mapping.map.ERF\ (pp)\ NEDD8=0,0,0
edgeColorCalculator.default-Edge\ Color-Discrete\ Mapper.mapping.map.ERF\ (pp)\ NTRK3=0,0,0
edgeColorCalculator.default-Edge\ Color-Discrete\ Mapper.mapping.map.ERF\ (pp)\ PAFAH2=0,0,0
edgeColorCalculator.default-Edge\ Color-Discrete\ Mapper.mapping.map.ERF\ (pp)\ PAPOLG=0,0,0
edgeColorCalculator.default-Edge\ Color-Discrete\ Mapper.mapping.map.ERF\ (pp)\ PKN1=0,0,0
edgeColorCalculator.default-Edge\ Color-Discrete\ Mapper.mapping.map.ERF\ (pp)\ PLCG1=0,0,0
edgeColorCalculator.default-Edge\ Color-Discrete\ Mapper.mapping.map.ERF\ (pp)\ PLEKHO2=0,0,0
edgeColorCalculator.default-Edge\ Color-Discrete\ Mapper.mapping.map.ERF\ (pp)\ POU2AF1=0,0,0
edgeColorCalculator.default-Edge\ Color-Discrete\ Mapper.mapping.map.ERF\ (pp)\ PRDM1=0,0,0
edgeColorCalculator.default-Edge\ Color-Discrete\ Mapper.mapping.map.ERF\ (pp)\ PRKACA=0,0,0
edgeColorCalculator.default-Edge\ Color-Discrete\ Mapper.mapping.map.ERF\ (pp)\ PRKAG2=0,0,0
edgeColorCalculator.default-Edge\ Color-Discrete\ Mapper.mapping.map.ERF\ (pp)\ PSME3=0,0,0
edgeColorCalculator.default-Edge\ Color-Discrete\ Mapper.mapping.map.ERF\ (pp)\ PTPRJ=0,0,0
edgeColorCalculator.default-Edge\ Color-Discrete\ Mapper.mapping.map.ERF\ (pp)\ RAE1=0,0,0
edgeColorCalculator.default-Edge\ Color-Discrete\ Mapper.mapping.map.ERF\ (pp)\ RBM4=0,0,0
edgeColorCalculator.default-Edge\ Color-Discrete\ Mapper.mapping.map.ERF\ (pp)\ REL=0,0,0
edgeColorCalculator.default-Edge\ Color-Discrete\ Mapper.mapping.map.ERF\ (pp)\ RGS14=0,0,0
edgeColorCalculator.default-Edge\ Color-Discrete\ Mapper.mapping.map.ERF\ (pp)\ RNF40=0,0,0
edgeColorCalculator.default-Edge\ Color-Discrete\ Mapper.mapping.map.ERF\ (pp)\ RUVBL1=0,0,0
edgeColorCalculator.default-Edge\ Color-Discrete\ Mapper.mapping.map.ERF\ (pp)\ SCN2A=0,0,0
edgeColorCalculator.default-Edge\ Color-Discrete\ Mapper.mapping.map.ERF\ (pp)\ SEMA5A=0,0,0
edgeColorCalculator.default-Edge\ Color-Discrete\ Mapper.mapping.map.ERF\ (pp)\ SGK1=0,0,0
edgeColorCalculator.default-Edge\ Color-Discrete\ Mapper.mapping.map.ERF\ (pp)\ SH3BP2=0,0,0
edgeColorCalculator.default-Edge\ Color-Discrete\ Mapper.mapping.map.ERF\ (pp)\ SIX2=0,0,0
edgeColorCalculator.default-Edge\ Color-Discrete\ Mapper.mapping.map.ERF\ (pp)\ SLC39A9=0,0,0
edgeColorCalculator.default-Edge\ Color-Discrete\ Mapper.mapping.map.ERF\ (pp)\ SMARCC2=0,0,0
edgeColorCalculator.default-Edge\ Color-Discrete\ Mapper.mapping.map.ERF\ (pp)\ SNED1=0,0,0
edgeColorCalculator.default-Edge\ Color-Discrete\ Mapper.mapping.map.ERF\ (pp)\ SNX1=0,0,0
edgeColorCalculator.default-Edge\ Color-Discrete\ Mapper.mapping.map.ERF\ (pp)\ SORBS2=0,0,0
edgeColorCalculator.default-Edge\ Color-Discrete\ Mapper.mapping.map.ERF\ (pp)\ SPHK1=0,0,0
edgeColorCalculator.default-Edge\ Color-Discrete\ Mapper.mapping.map.ERF\ (pp)\ SPRED2=0,0,0
edgeColorCalculator.default-Edge\ Color-Discrete\ Mapper.mapping.map.ERF\ (pp)\ SYDE1=0,0,0
edgeColorCalculator.default-Edge\ Color-Discrete\ Mapper.mapping.map.ERF\ (pp)\ TCF12=0,0,0
edgeColorCalculator.default-Edge\ Color-Discrete\ Mapper.mapping.map.ERF\ (pp)\ TOX3=0,0,0
edgeColorCalculator.default-Edge\ Color-Discrete\ Mapper.mapping.map.ERF\ (pp)\ TRIP10=0,0,0
edgeColorCalculator.default-Edge\ Color-Discrete\ Mapper.mapping.map.ERF\ (pp)\ TTPAL=0,0,0
edgeColorCalculator.default-Edge\ Color-Discrete\ Mapper.mapping.map.ERF\ (pp)\ VCAM1=0,0,0
edgeColorCalculator.default-Edge\ Color-Discrete\ Mapper.mapping.map.ERF\ (pp)\ WIPI1=0,0,0
edgeColorCalculator.default-Edge\ Color-Discrete\ Mapper.mapping.map.ERF\ (pp)\ ZCCHC6=0,0,0
edgeColorCalculator.default-Edge\ Color-Discrete\ Mapper.mapping.map.ERF\ (pp)\ ZFHX3=0,0,0
edgeColorCalculator.default-Edge\ Color-Discrete\ Mapper.mapping.map.ERF\ (pp)\ ZMAT3=0,0,0
edgeColorCalculator.default-Edge\ Color-Discrete\ Mapper.mapping.map.ERF\ (pp)\ ZNF384=0,0,0
edgeColorCalculator.default-Edge\ Color-Discrete\ Mapper.mapping.map.ERF\ (pp)\ ZNHIT1=0,0,0
edgeColorCalculator.default-Edge\ Color-Discrete\ Mapper.mapping.map.ERG\ (pp)\ ACADVL=0,0,0
edgeColorCalculator.default-Edge\ Color-Discrete\ Mapper.mapping.map.ERG\ (pp)\ ADCY2=0,0,0
edgeColorCalculator.default-Edge\ Color-Discrete\ Mapper.mapping.map.ERG\ (pp)\ ANKS1A=0,0,0
edgeColorCalculator.default-Edge\ Color-Discrete\ Mapper.mapping.map.ERG\ (pp)\ AP1S1=0,0,0
edgeColorCalculator.default-Edge\ Color-Discrete\ Mapper.mapping.map.ERG\ (pp)\ AURKA=0,0,0
edgeColorCalculator.default-Edge\ Color-Discrete\ Mapper.mapping.map.ERG\ (pp)\ BDKRB2=0,0,0
edgeColorCalculator.default-Edge\ Color-Discrete\ Mapper.mapping.map.ERG\ (pp)\ BLNK=0,0,0
edgeColorCalculator.default-Edge\ Color-Discrete\ Mapper.mapping.map.ERG\ (pp)\ BMP4=0,0,0
edgeColorCalculator.default-Edge\ Color-Discrete\ Mapper.mapping.map.ERG\ (pp)\ BMP7=0,0,0
edgeColorCalculator.default-Edge\ Color-Discrete\ Mapper.mapping.map.ERG\ (pp)\ CAMK1D=0,0,0
edgeColorCalculator.default-Edge\ Color-Discrete\ Mapper.mapping.map.ERG\ (pp)\ CAPZA1=0,0,0
edgeColorCalculator.default-Edge\ Color-Discrete\ Mapper.mapping.map.ERG\ (pp)\ CARD9=0,0,0
edgeColorCalculator.default-Edge\ Color-Discrete\ Mapper.mapping.map.ERG\ (pp)\ CCDC134=0,0,0
edgeColorCalculator.default-Edge\ Color-Discrete\ Mapper.mapping.map.ERG\ (pp)\ CCND3=0,0,0
edgeColorCalculator.default-Edge\ Color-Discrete\ Mapper.mapping.map.ERG\ (pp)\ CD2BP2=0,0,0
edgeColorCalculator.default-Edge\ Color-Discrete\ Mapper.mapping.map.ERG\ (pp)\ CDC5L=0,0,0
edgeColorCalculator.default-Edge\ Color-Discrete\ Mapper.mapping.map.ERG\ (pp)\ CDK5=0,0,0
edgeColorCalculator.default-Edge\ Color-Discrete\ Mapper.mapping.map.ERG\ (pp)\ CDKN1A=0,0,0
edgeColorCalculator.default-Edge\ Color-Discrete\ Mapper.mapping.map.ERG\ (pp)\ CIAO1=0,0,0
edgeColorCalculator.default-Edge\ Color-Discrete\ Mapper.mapping.map.ERG\ (pp)\ CITED1=0,0,0
edgeColorCalculator.default-Edge\ Color-Discrete\ Mapper.mapping.map.ERG\ (pp)\ CLDN7=0,0,0
edgeColorCalculator.default-Edge\ Color-Discrete\ Mapper.mapping.map.ERG\ (pp)\ CLN3=0,0,0
edgeColorCalculator.default-Edge\ Color-Discrete\ Mapper.mapping.map.ERG\ (pp)\ CORO1A=0,0,0
edgeColorCalculator.default-Edge\ Color-Discrete\ Mapper.mapping.map.ERG\ (pp)\ CRYGB=0,0,0
edgeColorCalculator.default-Edge\ Color-Discrete\ Mapper.mapping.map.ERG\ (pp)\ CSTF1=0,0,0
edgeColorCalculator.default-Edge\ Color-Discrete\ Mapper.mapping.map.ERG\ (pp)\ CTBP2=0,0,0
edgeColorCalculator.default-Edge\ Color-Discrete\ Mapper.mapping.map.ERG\ (pp)\ CTSS=0,0,0
edgeColorCalculator.default-Edge\ Color-Discrete\ Mapper.mapping.map.ERG\ (pp)\ DDAH2=0,0,0
edgeColorCalculator.default-Edge\ Color-Discrete\ Mapper.mapping.map.ERG\ (pp)\ DDX23=0,0,0
edgeColorCalculator.default-Edge\ Color-Discrete\ Mapper.mapping.map.ERG\ (pp)\ DHPS=0,0,0
edgeColorCalculator.default-Edge\ Color-Discrete\ Mapper.mapping.map.ERG\ (pp)\ DHX30=0,0,0
edgeColorCalculator.default-Edge\ Color-Discrete\ Mapper.mapping.map.ERG\ (pp)\ DKK3=0,0,0
edgeColorCalculator.default-Edge\ Color-Discrete\ Mapper.mapping.map.ERG\ (pp)\ DLC1=0,0,0
edgeColorCalculator.default-Edge\ Color-Discrete\ Mapper.mapping.map.ERG\ (pp)\ DUSP5=0,0,0
edgeColorCalculator.default-Edge\ Color-Discrete\ Mapper.mapping.map.ERG\ (pp)\ EGLN2=0,0,0
edgeColorCalculator.default-Edge\ Color-Discrete\ Mapper.mapping.map.ERG\ (pp)\ EGR4=0,0,0
edgeColorCalculator.default-Edge\ Color-Discrete\ Mapper.mapping.map.ERG\ (pp)\ EIF4EBP1=0,0,0
edgeColorCalculator.default-Edge\ Color-Discrete\ Mapper.mapping.map.ERG\ (pp)\ EIF4G3=0,0,0
edgeColorCalculator.default-Edge\ Color-Discrete\ Mapper.mapping.map.ERG\ (pp)\ EMG1=0,0,0
edgeColorCalculator.default-Edge\ Color-Discrete\ Mapper.mapping.map.ERG\ (pp)\ ERCC1=0,0,0
edgeColorCalculator.default-Edge\ Color-Discrete\ Mapper.mapping.map.ERG\ (pp)\ ERG=0,0,0
edgeColorCalculator.default-Edge\ Color-Discrete\ Mapper.mapping.map.ERG\ (pp)\ FAM50A=0,0,0
edgeColorCalculator.default-Edge\ Color-Discrete\ Mapper.mapping.map.ERG\ (pp)\ FAM65A=0,0,0
edgeColorCalculator.default-Edge\ Color-Discrete\ Mapper.mapping.map.ERG\ (pp)\ FAM89B=0,0,0
edgeColorCalculator.default-Edge\ Color-Discrete\ Mapper.mapping.map.ERG\ (pp)\ FOSL1=0,0,0
edgeColorCalculator.default-Edge\ Color-Discrete\ Mapper.mapping.map.ERG\ (pp)\ FOXN3=0,0,0
edgeColorCalculator.default-Edge\ Color-Discrete\ Mapper.mapping.map.ERG\ (pp)\ FYN=0,0,0
edgeColorCalculator.default-Edge\ Color-Discrete\ Mapper.mapping.map.ERG\ (pp)\ GAB2=0,0,0
edgeColorCalculator.default-Edge\ Color-Discrete\ Mapper.mapping.map.ERG\ (pp)\ GFI1=0,0,0
edgeColorCalculator.default-Edge\ Color-Discrete\ Mapper.mapping.map.ERG\ (pp)\ GLT8D1=0,0,0
edgeColorCalculator.default-Edge\ Color-Discrete\ Mapper.mapping.map.ERG\ (pp)\ GPR172A=0,0,0
edgeColorCalculator.default-Edge\ Color-Discrete\ Mapper.mapping.map.ERG\ (pp)\ GRM1=0,0,0
edgeColorCalculator.default-Edge\ Color-Discrete\ Mapper.mapping.map.ERG\ (pp)\ HBEGF=0,0,0
edgeColorCalculator.default-Edge\ Color-Discrete\ Mapper.mapping.map.ERG\ (pp)\ ICAM1=0,0,0
edgeColorCalculator.default-Edge\ Color-Discrete\ Mapper.mapping.map.ERG\ (pp)\ ID2=0,0,0
edgeColorCalculator.default-Edge\ Color-Discrete\ Mapper.mapping.map.ERG\ (pp)\ IGFBP4=0,0,0
edgeColorCalculator.default-Edge\ Color-Discrete\ Mapper.mapping.map.ERG\ (pp)\ ITPR2=0,0,0
edgeColorCalculator.default-Edge\ Color-Discrete\ Mapper.mapping.map.ERG\ (pp)\ JUN=0,0,0
edgeColorCalculator.default-Edge\ Color-Discrete\ Mapper.mapping.map.ERG\ (pp)\ JUNB=0,0,0
edgeColorCalculator.default-Edge\ Color-Discrete\ Mapper.mapping.map.ERG\ (pp)\ KIAA0226=0,0,0
edgeColorCalculator.default-Edge\ Color-Discrete\ Mapper.mapping.map.ERG\ (pp)\ KIF3B=0,0,0
edgeColorCalculator.default-Edge\ Color-Discrete\ Mapper.mapping.map.ERG\ (pp)\ KLF9=0,0,0
edgeColorCalculator.default-Edge\ Color-Discrete\ Mapper.mapping.map.ERG\ (pp)\ KRT10=0,0,0
edgeColorCalculator.default-Edge\ Color-Discrete\ Mapper.mapping.map.ERG\ (pp)\ LCP2=0,0,0
edgeColorCalculator.default-Edge\ Color-Discrete\ Mapper.mapping.map.ERG\ (pp)\ LEF1=0,0,0
edgeColorCalculator.default-Edge\ Color-Discrete\ Mapper.mapping.map.ERG\ (pp)\ LIF=0,0,0
edgeColorCalculator.default-Edge\ Color-Discrete\ Mapper.mapping.map.ERG\ (pp)\ LIN28A=0,0,0
edgeColorCalculator.default-Edge\ Color-Discrete\ Mapper.mapping.map.ERG\ (pp)\ LIN37=0,0,0
edgeColorCalculator.default-Edge\ Color-Discrete\ Mapper.mapping.map.ERG\ (pp)\ LITAF=0,0,0
edgeColorCalculator.default-Edge\ Color-Discrete\ Mapper.mapping.map.ERG\ (pp)\ LMX1B=0,0,0
edgeColorCalculator.default-Edge\ Color-Discrete\ Mapper.mapping.map.ERG\ (pp)\ LPCAT4=0,0,0
edgeColorCalculator.default-Edge\ Color-Discrete\ Mapper.mapping.map.ERG\ (pp)\ LRP4=0,0,0
edgeColorCalculator.default-Edge\ Color-Discrete\ Mapper.mapping.map.ERG\ (pp)\ MAPKAPK2=0,0,0
edgeColorCalculator.default-Edge\ Color-Discrete\ Mapper.mapping.map.ERG\ (pp)\ MAX=0,0,0
edgeColorCalculator.default-Edge\ Color-Discrete\ Mapper.mapping.map.ERG\ (pp)\ MBOAT7=0,0,0
edgeColorCalculator.default-Edge\ Color-Discrete\ Mapper.mapping.map.ERG\ (pp)\ MC1R=0,0,0
edgeColorCalculator.default-Edge\ Color-Discrete\ Mapper.mapping.map.ERG\ (pp)\ METAP2=0,0,0
edgeColorCalculator.default-Edge\ Color-Discrete\ Mapper.mapping.map.ERG\ (pp)\ MLL=0,0,0
edgeColorCalculator.default-Edge\ Color-Discrete\ Mapper.mapping.map.ERG\ (pp)\ NEDD8=0,0,0
edgeColorCalculator.default-Edge\ Color-Discrete\ Mapper.mapping.map.ERG\ (pp)\ NF2=0,0,0
edgeColorCalculator.default-Edge\ Color-Discrete\ Mapper.mapping.map.ERG\ (pp)\ NTRK3=0,0,0
edgeColorCalculator.default-Edge\ Color-Discrete\ Mapper.mapping.map.ERG\ (pp)\ PAFAH2=0,0,0
edgeColorCalculator.default-Edge\ Color-Discrete\ Mapper.mapping.map.ERG\ (pp)\ PAPOLG=0,0,0
edgeColorCalculator.default-Edge\ Color-Discrete\ Mapper.mapping.map.ERG\ (pp)\ PARVB=0,0,0
edgeColorCalculator.default-Edge\ Color-Discrete\ Mapper.mapping.map.ERG\ (pp)\ PBX1=0,0,0
edgeColorCalculator.default-Edge\ Color-Discrete\ Mapper.mapping.map.ERG\ (pp)\ PITPNA=0,0,0
edgeColorCalculator.default-Edge\ Color-Discrete\ Mapper.mapping.map.ERG\ (pp)\ PKN1=0,0,0
edgeColorCalculator.default-Edge\ Color-Discrete\ Mapper.mapping.map.ERG\ (pp)\ PLA2G4A=0,0,0
edgeColorCalculator.default-Edge\ Color-Discrete\ Mapper.mapping.map.ERG\ (pp)\ PLCG1=0,0,0
edgeColorCalculator.default-Edge\ Color-Discrete\ Mapper.mapping.map.ERG\ (pp)\ PLEKHO2=0,0,0
edgeColorCalculator.default-Edge\ Color-Discrete\ Mapper.mapping.map.ERG\ (pp)\ PLP1=0,0,0
edgeColorCalculator.default-Edge\ Color-Discrete\ Mapper.mapping.map.ERG\ (pp)\ POU2AF1=0,0,0
edgeColorCalculator.default-Edge\ Color-Discrete\ Mapper.mapping.map.ERG\ (pp)\ PRDM1=0,0,0
edgeColorCalculator.default-Edge\ Color-Discrete\ Mapper.mapping.map.ERG\ (pp)\ PRKACA=0,0,0
edgeColorCalculator.default-Edge\ Color-Discrete\ Mapper.mapping.map.ERG\ (pp)\ PRKACB=0,0,0
edgeColorCalculator.default-Edge\ Color-Discrete\ Mapper.mapping.map.ERG\ (pp)\ PRKAG2=0,0,0
edgeColorCalculator.default-Edge\ Color-Discrete\ Mapper.mapping.map.ERG\ (pp)\ PSME3=0,0,0
edgeColorCalculator.default-Edge\ Color-Discrete\ Mapper.mapping.map.ERG\ (pp)\ PTPN7=0,0,0
edgeColorCalculator.default-Edge\ Color-Discrete\ Mapper.mapping.map.ERG\ (pp)\ PTPRJ=0,0,0
edgeColorCalculator.default-Edge\ Color-Discrete\ Mapper.mapping.map.ERG\ (pp)\ RAE1=0,0,0
edgeColorCalculator.default-Edge\ Color-Discrete\ Mapper.mapping.map.ERG\ (pp)\ RARA=0,0,0
edgeColorCalculator.default-Edge\ Color-Discrete\ Mapper.mapping.map.ERG\ (pp)\ RBM47=0,0,0
edgeColorCalculator.default-Edge\ Color-Discrete\ Mapper.mapping.map.ERG\ (pp)\ RBM4=0,0,0
edgeColorCalculator.default-Edge\ Color-Discrete\ Mapper.mapping.map.ERG\ (pp)\ REL=0,0,0
edgeColorCalculator.default-Edge\ Color-Discrete\ Mapper.mapping.map.ERG\ (pp)\ RGS14=0,0,0
edgeColorCalculator.default-Edge\ Color-Discrete\ Mapper.mapping.map.ERG\ (pp)\ RHOG=0,0,0
edgeColorCalculator.default-Edge\ Color-Discrete\ Mapper.mapping.map.ERG\ (pp)\ RNF40=0,0,0
edgeColorCalculator.default-Edge\ Color-Discrete\ Mapper.mapping.map.ERG\ (pp)\ RREB1=0,0,0
edgeColorCalculator.default-Edge\ Color-Discrete\ Mapper.mapping.map.ERG\ (pp)\ RUVBL1=0,0,0
edgeColorCalculator.default-Edge\ Color-Discrete\ Mapper.mapping.map.ERG\ (pp)\ SCN11A=0,0,0
edgeColorCalculator.default-Edge\ Color-Discrete\ Mapper.mapping.map.ERG\ (pp)\ SCN2A=0,0,0
edgeColorCalculator.default-Edge\ Color-Discrete\ Mapper.mapping.map.ERG\ (pp)\ SEMA5A=0,0,0
edgeColorCalculator.default-Edge\ Color-Discrete\ Mapper.mapping.map.ERG\ (pp)\ SETDB1=0,0,0
edgeColorCalculator.default-Edge\ Color-Discrete\ Mapper.mapping.map.ERG\ (pp)\ SGK1=0,0,0
edgeColorCalculator.default-Edge\ Color-Discrete\ Mapper.mapping.map.ERG\ (pp)\ SH3BP2=0,0,0
edgeColorCalculator.default-Edge\ Color-Discrete\ Mapper.mapping.map.ERG\ (pp)\ SIX2=0,0,0
edgeColorCalculator.default-Edge\ Color-Discrete\ Mapper.mapping.map.ERG\ (pp)\ SLC12A4=0,0,0
edgeColorCalculator.default-Edge\ Color-Discrete\ Mapper.mapping.map.ERG\ (pp)\ SLC39A9=0,0,0
edgeColorCalculator.default-Edge\ Color-Discrete\ Mapper.mapping.map.ERG\ (pp)\ SLC7A11=0,0,0
edgeColorCalculator.default-Edge\ Color-Discrete\ Mapper.mapping.map.ERG\ (pp)\ SMARCC2=0,0,0
edgeColorCalculator.default-Edge\ Color-Discrete\ Mapper.mapping.map.ERG\ (pp)\ SMOX=0,0,0
edgeColorCalculator.default-Edge\ Color-Discrete\ Mapper.mapping.map.ERG\ (pp)\ SNED1=0,0,0
edgeColorCalculator.default-Edge\ Color-Discrete\ Mapper.mapping.map.ERG\ (pp)\ SNX1=0,0,0
edgeColorCalculator.default-Edge\ Color-Discrete\ Mapper.mapping.map.ERG\ (pp)\ SORBS2=0,0,0
edgeColorCalculator.default-Edge\ Color-Discrete\ Mapper.mapping.map.ERG\ (pp)\ SOX4=0,0,0
edgeColorCalculator.default-Edge\ Color-Discrete\ Mapper.mapping.map.ERG\ (pp)\ SPHK1=0,0,0
edgeColorCalculator.default-Edge\ Color-Discrete\ Mapper.mapping.map.ERG\ (pp)\ SPRED2=0,0,0
edgeColorCalculator.default-Edge\ Color-Discrete\ Mapper.mapping.map.ERG\ (pp)\ SYDE1=0,0,0
edgeColorCalculator.default-Edge\ Color-Discrete\ Mapper.mapping.map.ERG\ (pp)\ TCF12=0,0,0
edgeColorCalculator.default-Edge\ Color-Discrete\ Mapper.mapping.map.ERG\ (pp)\ TFAP2A=0,0,0
edgeColorCalculator.default-Edge\ Color-Discrete\ Mapper.mapping.map.ERG\ (pp)\ TFPT=0,0,0
edgeColorCalculator.default-Edge\ Color-Discrete\ Mapper.mapping.map.ERG\ (pp)\ TGIF2=0,0,0
edgeColorCalculator.default-Edge\ Color-Discrete\ Mapper.mapping.map.ERG\ (pp)\ TOX3=0,0,0
edgeColorCalculator.default-Edge\ Color-Discrete\ Mapper.mapping.map.ERG\ (pp)\ TPM3=0,0,0
edgeColorCalculator.default-Edge\ Color-Discrete\ Mapper.mapping.map.ERG\ (pp)\ TRIM8=0,0,0
edgeColorCalculator.default-Edge\ Color-Discrete\ Mapper.mapping.map.ERG\ (pp)\ TRIP10=0,0,0
edgeColorCalculator.default-Edge\ Color-Discrete\ Mapper.mapping.map.ERG\ (pp)\ TSEN34=0,0,0
edgeColorCalculator.default-Edge\ Color-Discrete\ Mapper.mapping.map.ERG\ (pp)\ TTPAL=0,0,0
edgeColorCalculator.default-Edge\ Color-Discrete\ Mapper.mapping.map.ERG\ (pp)\ VCAM1=0,0,0
edgeColorCalculator.default-Edge\ Color-Discrete\ Mapper.mapping.map.ERG\ (pp)\ WIPI1=0,0,0
edgeColorCalculator.default-Edge\ Color-Discrete\ Mapper.mapping.map.ERG\ (pp)\ ZBTB20=0,0,0
edgeColorCalculator.default-Edge\ Color-Discrete\ Mapper.mapping.map.ERG\ (pp)\ ZCCHC6=0,0,0
edgeColorCalculator.default-Edge\ Color-Discrete\ Mapper.mapping.map.ERG\ (pp)\ ZFHX3=0,0,0
edgeColorCalculator.default-Edge\ Color-Discrete\ Mapper.mapping.map.ERG\ (pp)\ ZMAT3=0,0,0
edgeColorCalculator.default-Edge\ Color-Discrete\ Mapper.mapping.map.ERG\ (pp)\ ZNF281=0,0,0
edgeColorCalculator.default-Edge\ Color-Discrete\ Mapper.mapping.map.ERG\ (pp)\ ZNF384=0,0,0
edgeColorCalculator.default-Edge\ Color-Discrete\ Mapper.mapping.map.ERG\ (pp)\ ZNF646=0,0,0
edgeColorCalculator.default-Edge\ Color-Discrete\ Mapper.mapping.map.ERG\ (pp)\ ZNF668=0,0,0
edgeColorCalculator.default-Edge\ Color-Discrete\ Mapper.mapping.map.ERG\ (pp)\ ZNHIT1=0,0,0
edgeColorCalculator.default-Edge\ Color-Discrete\ Mapper.mapping.map.ESR1\ (pp)\ APOE=0,0,0
edgeColorCalculator.default-Edge\ Color-Discrete\ Mapper.mapping.map.ESR1\ (pp)\ ARID1A=0,0,0
edgeColorCalculator.default-Edge\ Color-Discrete\ Mapper.mapping.map.ESR1\ (pp)\ BHLHE40=0,0,0
edgeColorCalculator.default-Edge\ Color-Discrete\ Mapper.mapping.map.ESR1\ (pp)\ BNC2=0,0,0
edgeColorCalculator.default-Edge\ Color-Discrete\ Mapper.mapping.map.ESR1\ (pp)\ CCND1=0,0,0
edgeColorCalculator.default-Edge\ Color-Discrete\ Mapper.mapping.map.ESR1\ (pp)\ CDK5=0,0,0
edgeColorCalculator.default-Edge\ Color-Discrete\ Mapper.mapping.map.ESR1\ (pp)\ CDKN1A=0,0,0
edgeColorCalculator.default-Edge\ Color-Discrete\ Mapper.mapping.map.ESR1\ (pp)\ COASY=0,0,0
edgeColorCalculator.default-Edge\ Color-Discrete\ Mapper.mapping.map.ESR1\ (pp)\ CSDC2=0,0,0
edgeColorCalculator.default-Edge\ Color-Discrete\ Mapper.mapping.map.ESR1\ (pp)\ CTGF=0,0,0
edgeColorCalculator.default-Edge\ Color-Discrete\ Mapper.mapping.map.ESR1\ (pp)\ CYP1B1=0,0,0
edgeColorCalculator.default-Edge\ Color-Discrete\ Mapper.mapping.map.ESR1\ (pp)\ DCTN2=0,0,0
edgeColorCalculator.default-Edge\ Color-Discrete\ Mapper.mapping.map.ESR1\ (pp)\ EGR1=0,0,0
edgeColorCalculator.default-Edge\ Color-Discrete\ Mapper.mapping.map.ESR1\ (pp)\ FH=0,0,0
edgeColorCalculator.default-Edge\ Color-Discrete\ Mapper.mapping.map.ESR1\ (pp)\ FOS=0,0,0
edgeColorCalculator.default-Edge\ Color-Discrete\ Mapper.mapping.map.ESR1\ (pp)\ GPR183=0,0,0
edgeColorCalculator.default-Edge\ Color-Discrete\ Mapper.mapping.map.ESR1\ (pp)\ HDLBP=0,0,0
edgeColorCalculator.default-Edge\ Color-Discrete\ Mapper.mapping.map.ESR1\ (pp)\ HIBADH=0,0,0
edgeColorCalculator.default-Edge\ Color-Discrete\ Mapper.mapping.map.ESR1\ (pp)\ HOXC13=0,0,0
edgeColorCalculator.default-Edge\ Color-Discrete\ Mapper.mapping.map.ESR1\ (pp)\ HOXD4=0,0,0
edgeColorCalculator.default-Edge\ Color-Discrete\ Mapper.mapping.map.ESR1\ (pp)\ HYOU1=0,0,0
edgeColorCalculator.default-Edge\ Color-Discrete\ Mapper.mapping.map.ESR1\ (pp)\ JUN=0,0,0
edgeColorCalculator.default-Edge\ Color-Discrete\ Mapper.mapping.map.ESR1\ (pp)\ JUNB=0,0,0
edgeColorCalculator.default-Edge\ Color-Discrete\ Mapper.mapping.map.ESR1\ (pp)\ KRT10=0,0,0
edgeColorCalculator.default-Edge\ Color-Discrete\ Mapper.mapping.map.ESR1\ (pp)\ KRT6B=0,0,0
edgeColorCalculator.default-Edge\ Color-Discrete\ Mapper.mapping.map.ESR1\ (pp)\ LAMC2=0,0,0
edgeColorCalculator.default-Edge\ Color-Discrete\ Mapper.mapping.map.ESR1\ (pp)\ MCRS1=0,0,0
edgeColorCalculator.default-Edge\ Color-Discrete\ Mapper.mapping.map.ESR1\ (pp)\ MED8=0,0,0
edgeColorCalculator.default-Edge\ Color-Discrete\ Mapper.mapping.map.ESR1\ (pp)\ MRPL34=0,0,0
edgeColorCalculator.default-Edge\ Color-Discrete\ Mapper.mapping.map.ESR1\ (pp)\ NEUROD6=0,0,0
edgeColorCalculator.default-Edge\ Color-Discrete\ Mapper.mapping.map.ESR1\ (pp)\ NKX2-2=0,0,0
edgeColorCalculator.default-Edge\ Color-Discrete\ Mapper.mapping.map.ESR1\ (pp)\ PAIP1=0,0,0
edgeColorCalculator.default-Edge\ Color-Discrete\ Mapper.mapping.map.ESR1\ (pp)\ PNLIPRP2=0,0,0
edgeColorCalculator.default-Edge\ Color-Discrete\ Mapper.mapping.map.ESR1\ (pp)\ PRKCA=0,0,0
edgeColorCalculator.default-Edge\ Color-Discrete\ Mapper.mapping.map.ESR1\ (pp)\ RAB11FIP1=0,0,0
edgeColorCalculator.default-Edge\ Color-Discrete\ Mapper.mapping.map.ESR1\ (pp)\ RBM47=0,0,0
edgeColorCalculator.default-Edge\ Color-Discrete\ Mapper.mapping.map.ESR1\ (pp)\ SERPINB9=0,0,0
edgeColorCalculator.default-Edge\ Color-Discrete\ Mapper.mapping.map.ESR1\ (pp)\ SLC4A7=0,0,0
edgeColorCalculator.default-Edge\ Color-Discrete\ Mapper.mapping.map.ESR1\ (pp)\ TNFRSF12A=0,0,0
edgeColorCalculator.default-Edge\ Color-Discrete\ Mapper.mapping.map.ESR1\ (pp)\ USF2=0,0,0
edgeColorCalculator.default-Edge\ Color-Discrete\ Mapper.mapping.map.ESR1\ (pp)\ ZFHX3=0,0,0
edgeColorCalculator.default-Edge\ Color-Discrete\ Mapper.mapping.map.ESR1\ (pp)\ ZNF131=0,0,0
edgeColorCalculator.default-Edge\ Color-Discrete\ Mapper.mapping.map.ESR1\ (pp)\ hsa-miR-375=0,0,0
edgeColorCalculator.default-Edge\ Color-Discrete\ Mapper.mapping.map.ESR2\ (pp)\ ARID1A=0,0,0
edgeColorCalculator.default-Edge\ Color-Discrete\ Mapper.mapping.map.ESR2\ (pp)\ BNC2=0,0,0
edgeColorCalculator.default-Edge\ Color-Discrete\ Mapper.mapping.map.ESR2\ (pp)\ CDK5=0,0,0
edgeColorCalculator.default-Edge\ Color-Discrete\ Mapper.mapping.map.ESR2\ (pp)\ COASY=0,0,0
edgeColorCalculator.default-Edge\ Color-Discrete\ Mapper.mapping.map.ESR2\ (pp)\ CSDC2=0,0,0
edgeColorCalculator.default-Edge\ Color-Discrete\ Mapper.mapping.map.ESR2\ (pp)\ DCTN2=0,0,0
edgeColorCalculator.default-Edge\ Color-Discrete\ Mapper.mapping.map.ESR2\ (pp)\ EGR1=0,0,0
edgeColorCalculator.default-Edge\ Color-Discrete\ Mapper.mapping.map.ESR2\ (pp)\ FH=0,0,0
edgeColorCalculator.default-Edge\ Color-Discrete\ Mapper.mapping.map.ESR2\ (pp)\ HDLBP=0,0,0
edgeColorCalculator.default-Edge\ Color-Discrete\ Mapper.mapping.map.ESR2\ (pp)\ HIBADH=0,0,0
edgeColorCalculator.default-Edge\ Color-Discrete\ Mapper.mapping.map.ESR2\ (pp)\ HOXC13=0,0,0
edgeColorCalculator.default-Edge\ Color-Discrete\ Mapper.mapping.map.ESR2\ (pp)\ HOXD4=0,0,0
edgeColorCalculator.default-Edge\ Color-Discrete\ Mapper.mapping.map.ESR2\ (pp)\ KRT10=0,0,0
edgeColorCalculator.default-Edge\ Color-Discrete\ Mapper.mapping.map.ESR2\ (pp)\ KRT6B=0,0,0
edgeColorCalculator.default-Edge\ Color-Discrete\ Mapper.mapping.map.ESR2\ (pp)\ LAMC2=0,0,0
edgeColorCalculator.default-Edge\ Color-Discrete\ Mapper.mapping.map.ESR2\ (pp)\ MCRS1=0,0,0
edgeColorCalculator.default-Edge\ Color-Discrete\ Mapper.mapping.map.ESR2\ (pp)\ MED8=0,0,0
edgeColorCalculator.default-Edge\ Color-Discrete\ Mapper.mapping.map.ESR2\ (pp)\ MRPL34=0,0,0
edgeColorCalculator.default-Edge\ Color-Discrete\ Mapper.mapping.map.ESR2\ (pp)\ NEUROD6=0,0,0
edgeColorCalculator.default-Edge\ Color-Discrete\ Mapper.mapping.map.ESR2\ (pp)\ NKX2-2=0,0,0
edgeColorCalculator.default-Edge\ Color-Discrete\ Mapper.mapping.map.ESR2\ (pp)\ PNLIPRP2=0,0,0
edgeColorCalculator.default-Edge\ Color-Discrete\ Mapper.mapping.map.ESR2\ (pp)\ RAB11FIP1=0,0,0
edgeColorCalculator.default-Edge\ Color-Discrete\ Mapper.mapping.map.ESR2\ (pp)\ SLC4A7=0,0,0
edgeColorCalculator.default-Edge\ Color-Discrete\ Mapper.mapping.map.ESR2\ (pp)\ TNFRSF12A=0,0,0
edgeColorCalculator.default-Edge\ Color-Discrete\ Mapper.mapping.map.ESR2\ (pp)\ ZFHX3=0,0,0
edgeColorCalculator.default-Edge\ Color-Discrete\ Mapper.mapping.map.ESR2\ (pp)\ ZNF131=0,0,0
edgeColorCalculator.default-Edge\ Color-Discrete\ Mapper.mapping.map.ESRRA\ (pp)\ ACADVL=0,0,0
edgeColorCalculator.default-Edge\ Color-Discrete\ Mapper.mapping.map.ESRRA\ (pp)\ AOC2=0,0,0
edgeColorCalculator.default-Edge\ Color-Discrete\ Mapper.mapping.map.ESRRA\ (pp)\ ASCC1=0,0,0
edgeColorCalculator.default-Edge\ Color-Discrete\ Mapper.mapping.map.ESRRA\ (pp)\ ATP5G1=0,0,0
edgeColorCalculator.default-Edge\ Color-Discrete\ Mapper.mapping.map.ESRRA\ (pp)\ BCKDHB=0,0,0
edgeColorCalculator.default-Edge\ Color-Discrete\ Mapper.mapping.map.ESRRA\ (pp)\ BHLHE40=0,0,0
edgeColorCalculator.default-Edge\ Color-Discrete\ Mapper.mapping.map.ESRRA\ (pp)\ BRD2=0,0,0
edgeColorCalculator.default-Edge\ Color-Discrete\ Mapper.mapping.map.ESRRA\ (pp)\ CLEC16A=0,0,0
edgeColorCalculator.default-Edge\ Color-Discrete\ Mapper.mapping.map.ESRRA\ (pp)\ CLPTM1=0,0,0
edgeColorCalculator.default-Edge\ Color-Discrete\ Mapper.mapping.map.ESRRA\ (pp)\ DLC1=0,0,0
edgeColorCalculator.default-Edge\ Color-Discrete\ Mapper.mapping.map.ESRRA\ (pp)\ DNAJC6=0,0,0
edgeColorCalculator.default-Edge\ Color-Discrete\ Mapper.mapping.map.ESRRA\ (pp)\ DNAJC8=0,0,0
edgeColorCalculator.default-Edge\ Color-Discrete\ Mapper.mapping.map.ESRRA\ (pp)\ DUSP6=0,0,0
edgeColorCalculator.default-Edge\ Color-Discrete\ Mapper.mapping.map.ESRRA\ (pp)\ EEF1D=0,0,0
edgeColorCalculator.default-Edge\ Color-Discrete\ Mapper.mapping.map.ESRRA\ (pp)\ FGF9=0,0,0
edgeColorCalculator.default-Edge\ Color-Discrete\ Mapper.mapping.map.ESRRA\ (pp)\ FOXN3=0,0,0
edgeColorCalculator.default-Edge\ Color-Discrete\ Mapper.mapping.map.ESRRA\ (pp)\ FRMPD1=0,0,0
edgeColorCalculator.default-Edge\ Color-Discrete\ Mapper.mapping.map.ESRRA\ (pp)\ HOMER3=0,0,0
edgeColorCalculator.default-Edge\ Color-Discrete\ Mapper.mapping.map.ESRRA\ (pp)\ IL22=0,0,0
edgeColorCalculator.default-Edge\ Color-Discrete\ Mapper.mapping.map.ESRRA\ (pp)\ JUNB=0,0,0
edgeColorCalculator.default-Edge\ Color-Discrete\ Mapper.mapping.map.ESRRA\ (pp)\ MITF=0,0,0
edgeColorCalculator.default-Edge\ Color-Discrete\ Mapper.mapping.map.ESRRA\ (pp)\ MYH1=0,0,0
edgeColorCalculator.default-Edge\ Color-Discrete\ Mapper.mapping.map.ESRRA\ (pp)\ NOS1AP=0,0,0
edgeColorCalculator.default-Edge\ Color-Discrete\ Mapper.mapping.map.ESRRA\ (pp)\ NPAS2=0,0,0
edgeColorCalculator.default-Edge\ Color-Discrete\ Mapper.mapping.map.ESRRA\ (pp)\ NR4A1=0,0,0
edgeColorCalculator.default-Edge\ Color-Discrete\ Mapper.mapping.map.ESRRA\ (pp)\ OBSCN=0,0,0
edgeColorCalculator.default-Edge\ Color-Discrete\ Mapper.mapping.map.ESRRA\ (pp)\ PABPN1=0,0,0
edgeColorCalculator.default-Edge\ Color-Discrete\ Mapper.mapping.map.ESRRA\ (pp)\ PGK1=0,0,0
edgeColorCalculator.default-Edge\ Color-Discrete\ Mapper.mapping.map.ESRRA\ (pp)\ PITPNA=0,0,0
edgeColorCalculator.default-Edge\ Color-Discrete\ Mapper.mapping.map.ESRRA\ (pp)\ PTGES2=0,0,0
edgeColorCalculator.default-Edge\ Color-Discrete\ Mapper.mapping.map.ESRRA\ (pp)\ RPS6KA2=0,0,0
edgeColorCalculator.default-Edge\ Color-Discrete\ Mapper.mapping.map.ESRRA\ (pp)\ TEF=0,0,0
edgeColorCalculator.default-Edge\ Color-Discrete\ Mapper.mapping.map.ESRRA\ (pp)\ YIF1A=0,0,0
edgeColorCalculator.default-Edge\ Color-Discrete\ Mapper.mapping.map.ETS1\ (pp)\ ACADVL=0,0,0
edgeColorCalculator.default-Edge\ Color-Discrete\ Mapper.mapping.map.ETS1\ (pp)\ ADCY2=0,0,0
edgeColorCalculator.default-Edge\ Color-Discrete\ Mapper.mapping.map.ETS1\ (pp)\ ANKS1A=0,0,0
edgeColorCalculator.default-Edge\ Color-Discrete\ Mapper.mapping.map.ETS1\ (pp)\ AP1S1=0,0,0
edgeColorCalculator.default-Edge\ Color-Discrete\ Mapper.mapping.map.ETS1\ (pp)\ AURKA=0,0,0
edgeColorCalculator.default-Edge\ Color-Discrete\ Mapper.mapping.map.ETS1\ (pp)\ BDKRB2=0,0,0
edgeColorCalculator.default-Edge\ Color-Discrete\ Mapper.mapping.map.ETS1\ (pp)\ BLNK=0,0,0
edgeColorCalculator.default-Edge\ Color-Discrete\ Mapper.mapping.map.ETS1\ (pp)\ BMP4=0,0,0
edgeColorCalculator.default-Edge\ Color-Discrete\ Mapper.mapping.map.ETS1\ (pp)\ BMP7=0,0,0
edgeColorCalculator.default-Edge\ Color-Discrete\ Mapper.mapping.map.ETS1\ (pp)\ CAMK1D=0,0,0
edgeColorCalculator.default-Edge\ Color-Discrete\ Mapper.mapping.map.ETS1\ (pp)\ CAPZA1=0,0,0
edgeColorCalculator.default-Edge\ Color-Discrete\ Mapper.mapping.map.ETS1\ (pp)\ CARD9=0,0,0
edgeColorCalculator.default-Edge\ Color-Discrete\ Mapper.mapping.map.ETS1\ (pp)\ CCDC134=0,0,0
edgeColorCalculator.default-Edge\ Color-Discrete\ Mapper.mapping.map.ETS1\ (pp)\ CCND1=0,0,0
edgeColorCalculator.default-Edge\ Color-Discrete\ Mapper.mapping.map.ETS1\ (pp)\ CCND3=0,0,0
edgeColorCalculator.default-Edge\ Color-Discrete\ Mapper.mapping.map.ETS1\ (pp)\ CCT6B=0,0,0
edgeColorCalculator.default-Edge\ Color-Discrete\ Mapper.mapping.map.ETS1\ (pp)\ CD2BP2=0,0,0
edgeColorCalculator.default-Edge\ Color-Discrete\ Mapper.mapping.map.ETS1\ (pp)\ CDC5L=0,0,0
edgeColorCalculator.default-Edge\ Color-Discrete\ Mapper.mapping.map.ETS1\ (pp)\ CDK5=0,0,0
edgeColorCalculator.default-Edge\ Color-Discrete\ Mapper.mapping.map.ETS1\ (pp)\ CDKN1A=0,0,0
edgeColorCalculator.default-Edge\ Color-Discrete\ Mapper.mapping.map.ETS1\ (pp)\ CIAO1=0,0,0
edgeColorCalculator.default-Edge\ Color-Discrete\ Mapper.mapping.map.ETS1\ (pp)\ CITED1=0,0,0
edgeColorCalculator.default-Edge\ Color-Discrete\ Mapper.mapping.map.ETS1\ (pp)\ CLDN7=0,0,0
edgeColorCalculator.default-Edge\ Color-Discrete\ Mapper.mapping.map.ETS1\ (pp)\ CLN3=0,0,0
edgeColorCalculator.default-Edge\ Color-Discrete\ Mapper.mapping.map.ETS1\ (pp)\ CORO1A=0,0,0
edgeColorCalculator.default-Edge\ Color-Discrete\ Mapper.mapping.map.ETS1\ (pp)\ COX4I1=0,0,0
edgeColorCalculator.default-Edge\ Color-Discrete\ Mapper.mapping.map.ETS1\ (pp)\ CRYGB=0,0,0
edgeColorCalculator.default-Edge\ Color-Discrete\ Mapper.mapping.map.ETS1\ (pp)\ CSTF1=0,0,0
edgeColorCalculator.default-Edge\ Color-Discrete\ Mapper.mapping.map.ETS1\ (pp)\ CTBP2=0,0,0
edgeColorCalculator.default-Edge\ Color-Discrete\ Mapper.mapping.map.ETS1\ (pp)\ CTGF=0,0,0
edgeColorCalculator.default-Edge\ Color-Discrete\ Mapper.mapping.map.ETS1\ (pp)\ CTSS=0,0,0
edgeColorCalculator.default-Edge\ Color-Discrete\ Mapper.mapping.map.ETS1\ (pp)\ CYR61=0,0,0
edgeColorCalculator.default-Edge\ Color-Discrete\ Mapper.mapping.map.ETS1\ (pp)\ DDAH1=0,0,0
edgeColorCalculator.default-Edge\ Color-Discrete\ Mapper.mapping.map.ETS1\ (pp)\ DDAH2=0,0,0
edgeColorCalculator.default-Edge\ Color-Discrete\ Mapper.mapping.map.ETS1\ (pp)\ DDX23=0,0,0
edgeColorCalculator.default-Edge\ Color-Discrete\ Mapper.mapping.map.ETS1\ (pp)\ DHPS=0,0,0
edgeColorCalculator.default-Edge\ Color-Discrete\ Mapper.mapping.map.ETS1\ (pp)\ DHX30=0,0,0
edgeColorCalculator.default-Edge\ Color-Discrete\ Mapper.mapping.map.ETS1\ (pp)\ DKK3=0,0,0
edgeColorCalculator.default-Edge\ Color-Discrete\ Mapper.mapping.map.ETS1\ (pp)\ DLC1=0,0,0
edgeColorCalculator.default-Edge\ Color-Discrete\ Mapper.mapping.map.ETS1\ (pp)\ DUSP5=0,0,0
edgeColorCalculator.default-Edge\ Color-Discrete\ Mapper.mapping.map.ETS1\ (pp)\ ECE1=0,0,0
edgeColorCalculator.default-Edge\ Color-Discrete\ Mapper.mapping.map.ETS1\ (pp)\ EGLN2=0,0,0
edgeColorCalculator.default-Edge\ Color-Discrete\ Mapper.mapping.map.ETS1\ (pp)\ EGR1=0,0,0
edgeColorCalculator.default-Edge\ Color-Discrete\ Mapper.mapping.map.ETS1\ (pp)\ EGR4=0,0,0
edgeColorCalculator.default-Edge\ Color-Discrete\ Mapper.mapping.map.ETS1\ (pp)\ EIF4EBP1=0,0,0
edgeColorCalculator.default-Edge\ Color-Discrete\ Mapper.mapping.map.ETS1\ (pp)\ EIF4G3=0,0,0
edgeColorCalculator.default-Edge\ Color-Discrete\ Mapper.mapping.map.ETS1\ (pp)\ EMG1=0,0,0
edgeColorCalculator.default-Edge\ Color-Discrete\ Mapper.mapping.map.ETS1\ (pp)\ ERCC1=0,0,0
edgeColorCalculator.default-Edge\ Color-Discrete\ Mapper.mapping.map.ETS1\ (pp)\ ERG=0,0,0
edgeColorCalculator.default-Edge\ Color-Discrete\ Mapper.mapping.map.ETS1\ (pp)\ FAM50A=0,0,0
edgeColorCalculator.default-Edge\ Color-Discrete\ Mapper.mapping.map.ETS1\ (pp)\ FAM65A=0,0,0
edgeColorCalculator.default-Edge\ Color-Discrete\ Mapper.mapping.map.ETS1\ (pp)\ FAM89B=0,0,0
edgeColorCalculator.default-Edge\ Color-Discrete\ Mapper.mapping.map.ETS1\ (pp)\ FLII=0,0,0
edgeColorCalculator.default-Edge\ Color-Discrete\ Mapper.mapping.map.ETS1\ (pp)\ FOLH1=0,0,0
edgeColorCalculator.default-Edge\ Color-Discrete\ Mapper.mapping.map.ETS1\ (pp)\ FOS=0,0,0
edgeColorCalculator.default-Edge\ Color-Discrete\ Mapper.mapping.map.ETS1\ (pp)\ FOSL1=0,0,0
edgeColorCalculator.default-Edge\ Color-Discrete\ Mapper.mapping.map.ETS1\ (pp)\ FOXN3=0,0,0
edgeColorCalculator.default-Edge\ Color-Discrete\ Mapper.mapping.map.ETS1\ (pp)\ FYN=0,0,0
edgeColorCalculator.default-Edge\ Color-Discrete\ Mapper.mapping.map.ETS1\ (pp)\ GAB2=0,0,0
edgeColorCalculator.default-Edge\ Color-Discrete\ Mapper.mapping.map.ETS1\ (pp)\ GFI1=0,0,0
edgeColorCalculator.default-Edge\ Color-Discrete\ Mapper.mapping.map.ETS1\ (pp)\ GLT8D1=0,0,0
edgeColorCalculator.default-Edge\ Color-Discrete\ Mapper.mapping.map.ETS1\ (pp)\ GPR172A=0,0,0
edgeColorCalculator.default-Edge\ Color-Discrete\ Mapper.mapping.map.ETS1\ (pp)\ GRM1=0,0,0
edgeColorCalculator.default-Edge\ Color-Discrete\ Mapper.mapping.map.ETS1\ (pp)\ HBEGF=0,0,0
edgeColorCalculator.default-Edge\ Color-Discrete\ Mapper.mapping.map.ETS1\ (pp)\ ICAM1=0,0,0
edgeColorCalculator.default-Edge\ Color-Discrete\ Mapper.mapping.map.ETS1\ (pp)\ ID2=0,0,0
edgeColorCalculator.default-Edge\ Color-Discrete\ Mapper.mapping.map.ETS1\ (pp)\ IER2=0,0,0
edgeColorCalculator.default-Edge\ Color-Discrete\ Mapper.mapping.map.ETS1\ (pp)\ IGFBP4=0,0,0
edgeColorCalculator.default-Edge\ Color-Discrete\ Mapper.mapping.map.ETS1\ (pp)\ ITGA4=0,0,0
edgeColorCalculator.default-Edge\ Color-Discrete\ Mapper.mapping.map.ETS1\ (pp)\ ITPR2=0,0,0
edgeColorCalculator.default-Edge\ Color-Discrete\ Mapper.mapping.map.ETS1\ (pp)\ JUN=0,0,0
edgeColorCalculator.default-Edge\ Color-Discrete\ Mapper.mapping.map.ETS1\ (pp)\ JUNB=0,0,0
edgeColorCalculator.default-Edge\ Color-Discrete\ Mapper.mapping.map.ETS1\ (pp)\ KCTD5=0,0,0
edgeColorCalculator.default-Edge\ Color-Discrete\ Mapper.mapping.map.ETS1\ (pp)\ KDM6B=0,0,0
edgeColorCalculator.default-Edge\ Color-Discrete\ Mapper.mapping.map.ETS1\ (pp)\ KIAA0226=0,0,0
edgeColorCalculator.default-Edge\ Color-Discrete\ Mapper.mapping.map.ETS1\ (pp)\ KIF3B=0,0,0
edgeColorCalculator.default-Edge\ Color-Discrete\ Mapper.mapping.map.ETS1\ (pp)\ KLF10=0,0,0
edgeColorCalculator.default-Edge\ Color-Discrete\ Mapper.mapping.map.ETS1\ (pp)\ KLF9=0,0,0
edgeColorCalculator.default-Edge\ Color-Discrete\ Mapper.mapping.map.ETS1\ (pp)\ KRT10=0,0,0
edgeColorCalculator.default-Edge\ Color-Discrete\ Mapper.mapping.map.ETS1\ (pp)\ LCP2=0,0,0
edgeColorCalculator.default-Edge\ Color-Discrete\ Mapper.mapping.map.ETS1\ (pp)\ LEF1=0,0,0
edgeColorCalculator.default-Edge\ Color-Discrete\ Mapper.mapping.map.ETS1\ (pp)\ LIF=0,0,0
edgeColorCalculator.default-Edge\ Color-Discrete\ Mapper.mapping.map.ETS1\ (pp)\ LIN28A=0,0,0
edgeColorCalculator.default-Edge\ Color-Discrete\ Mapper.mapping.map.ETS1\ (pp)\ LIN37=0,0,0
edgeColorCalculator.default-Edge\ Color-Discrete\ Mapper.mapping.map.ETS1\ (pp)\ LITAF=0,0,0
edgeColorCalculator.default-Edge\ Color-Discrete\ Mapper.mapping.map.ETS1\ (pp)\ LMX1B=0,0,0
edgeColorCalculator.default-Edge\ Color-Discrete\ Mapper.mapping.map.ETS1\ (pp)\ LPCAT4=0,0,0
edgeColorCalculator.default-Edge\ Color-Discrete\ Mapper.mapping.map.ETS1\ (pp)\ LRP4=0,0,0
edgeColorCalculator.default-Edge\ Color-Discrete\ Mapper.mapping.map.ETS1\ (pp)\ MAPKAPK2=0,0,0
edgeColorCalculator.default-Edge\ Color-Discrete\ Mapper.mapping.map.ETS1\ (pp)\ MAX=0,0,0
edgeColorCalculator.default-Edge\ Color-Discrete\ Mapper.mapping.map.ETS1\ (pp)\ MBOAT7=0,0,0
edgeColorCalculator.default-Edge\ Color-Discrete\ Mapper.mapping.map.ETS1\ (pp)\ MC1R=0,0,0
edgeColorCalculator.default-Edge\ Color-Discrete\ Mapper.mapping.map.ETS1\ (pp)\ MCL1=0,0,0
edgeColorCalculator.default-Edge\ Color-Discrete\ Mapper.mapping.map.ETS1\ (pp)\ METAP2=0,0,0
edgeColorCalculator.default-Edge\ Color-Discrete\ Mapper.mapping.map.ETS1\ (pp)\ MLL=0,0,0
edgeColorCalculator.default-Edge\ Color-Discrete\ Mapper.mapping.map.ETS1\ (pp)\ MOSPD3=0,0,0
edgeColorCalculator.default-Edge\ Color-Discrete\ Mapper.mapping.map.ETS1\ (pp)\ NEDD8=0,0,0
edgeColorCalculator.default-Edge\ Color-Discrete\ Mapper.mapping.map.ETS1\ (pp)\ NF2=0,0,0
edgeColorCalculator.default-Edge\ Color-Discrete\ Mapper.mapping.map.ETS1\ (pp)\ NRG1=0,0,0
edgeColorCalculator.default-Edge\ Color-Discrete\ Mapper.mapping.map.ETS1\ (pp)\ NTRK3=0,0,0
edgeColorCalculator.default-Edge\ Color-Discrete\ Mapper.mapping.map.ETS1\ (pp)\ PAFAH2=0,0,0
edgeColorCalculator.default-Edge\ Color-Discrete\ Mapper.mapping.map.ETS1\ (pp)\ PAPOLG=0,0,0
edgeColorCalculator.default-Edge\ Color-Discrete\ Mapper.mapping.map.ETS1\ (pp)\ PARVB=0,0,0
edgeColorCalculator.default-Edge\ Color-Discrete\ Mapper.mapping.map.ETS1\ (pp)\ PBX1=0,0,0
edgeColorCalculator.default-Edge\ Color-Discrete\ Mapper.mapping.map.ETS1\ (pp)\ PF4=0,0,0
edgeColorCalculator.default-Edge\ Color-Discrete\ Mapper.mapping.map.ETS1\ (pp)\ PITPNA=0,0,0
edgeColorCalculator.default-Edge\ Color-Discrete\ Mapper.mapping.map.ETS1\ (pp)\ PKN1=0,0,0
edgeColorCalculator.default-Edge\ Color-Discrete\ Mapper.mapping.map.ETS1\ (pp)\ PLA2G4A=0,0,0
edgeColorCalculator.default-Edge\ Color-Discrete\ Mapper.mapping.map.ETS1\ (pp)\ PLCG1=0,0,0
edgeColorCalculator.default-Edge\ Color-Discrete\ Mapper.mapping.map.ETS1\ (pp)\ PLEKHO2=0,0,0
edgeColorCalculator.default-Edge\ Color-Discrete\ Mapper.mapping.map.ETS1\ (pp)\ PLP1=0,0,0
edgeColorCalculator.default-Edge\ Color-Discrete\ Mapper.mapping.map.ETS1\ (pp)\ POU2AF1=0,0,0
edgeColorCalculator.default-Edge\ Color-Discrete\ Mapper.mapping.map.ETS1\ (pp)\ PRDM1=0,0,0
edgeColorCalculator.default-Edge\ Color-Discrete\ Mapper.mapping.map.ETS1\ (pp)\ PRKACA=0,0,0
edgeColorCalculator.default-Edge\ Color-Discrete\ Mapper.mapping.map.ETS1\ (pp)\ PRKACB=0,0,0
edgeColorCalculator.default-Edge\ Color-Discrete\ Mapper.mapping.map.ETS1\ (pp)\ PRKAG2=0,0,0
edgeColorCalculator.default-Edge\ Color-Discrete\ Mapper.mapping.map.ETS1\ (pp)\ PSMB5=0,0,0
edgeColorCalculator.default-Edge\ Color-Discrete\ Mapper.mapping.map.ETS1\ (pp)\ PSME3=0,0,0
edgeColorCalculator.default-Edge\ Color-Discrete\ Mapper.mapping.map.ETS1\ (pp)\ PTHLH=0,0,0
edgeColorCalculator.default-Edge\ Color-Discrete\ Mapper.mapping.map.ETS1\ (pp)\ PTPN7=0,0,0
edgeColorCalculator.default-Edge\ Color-Discrete\ Mapper.mapping.map.ETS1\ (pp)\ PTPRJ=0,0,0
edgeColorCalculator.default-Edge\ Color-Discrete\ Mapper.mapping.map.ETS1\ (pp)\ RAE1=0,0,0
edgeColorCalculator.default-Edge\ Color-Discrete\ Mapper.mapping.map.ETS1\ (pp)\ RAI14=0,0,0
edgeColorCalculator.default-Edge\ Color-Discrete\ Mapper.mapping.map.ETS1\ (pp)\ RARA=0,0,0
edgeColorCalculator.default-Edge\ Color-Discrete\ Mapper.mapping.map.ETS1\ (pp)\ RBM47=0,0,0
edgeColorCalculator.default-Edge\ Color-Discrete\ Mapper.mapping.map.ETS1\ (pp)\ RBM4=0,0,0
edgeColorCalculator.default-Edge\ Color-Discrete\ Mapper.mapping.map.ETS1\ (pp)\ REL=0,0,0
edgeColorCalculator.default-Edge\ Color-Discrete\ Mapper.mapping.map.ETS1\ (pp)\ RGS14=0,0,0
edgeColorCalculator.default-Edge\ Color-Discrete\ Mapper.mapping.map.ETS1\ (pp)\ RHOG=0,0,0
edgeColorCalculator.default-Edge\ Color-Discrete\ Mapper.mapping.map.ETS1\ (pp)\ RNF40=0,0,0
edgeColorCalculator.default-Edge\ Color-Discrete\ Mapper.mapping.map.ETS1\ (pp)\ RREB1=0,0,0
edgeColorCalculator.default-Edge\ Color-Discrete\ Mapper.mapping.map.ETS1\ (pp)\ RUVBL1=0,0,0
edgeColorCalculator.default-Edge\ Color-Discrete\ Mapper.mapping.map.ETS1\ (pp)\ SCN11A=0,0,0
edgeColorCalculator.default-Edge\ Color-Discrete\ Mapper.mapping.map.ETS1\ (pp)\ SCN2A=0,0,0
edgeColorCalculator.default-Edge\ Color-Discrete\ Mapper.mapping.map.ETS1\ (pp)\ SEMA5A=0,0,0
edgeColorCalculator.default-Edge\ Color-Discrete\ Mapper.mapping.map.ETS1\ (pp)\ SGK1=0,0,0
edgeColorCalculator.default-Edge\ Color-Discrete\ Mapper.mapping.map.ETS1\ (pp)\ SH3BP2=0,0,0
edgeColorCalculator.default-Edge\ Color-Discrete\ Mapper.mapping.map.ETS1\ (pp)\ SIX2=0,0,0
edgeColorCalculator.default-Edge\ Color-Discrete\ Mapper.mapping.map.ETS1\ (pp)\ SLC12A4=0,0,0
edgeColorCalculator.default-Edge\ Color-Discrete\ Mapper.mapping.map.ETS1\ (pp)\ SLC39A9=0,0,0
edgeColorCalculator.default-Edge\ Color-Discrete\ Mapper.mapping.map.ETS1\ (pp)\ SLC7A11=0,0,0
edgeColorCalculator.default-Edge\ Color-Discrete\ Mapper.mapping.map.ETS1\ (pp)\ SMARCC2=0,0,0
edgeColorCalculator.default-Edge\ Color-Discrete\ Mapper.mapping.map.ETS1\ (pp)\ SMOX=0,0,0
edgeColorCalculator.default-Edge\ Color-Discrete\ Mapper.mapping.map.ETS1\ (pp)\ SNED1=0,0,0
edgeColorCalculator.default-Edge\ Color-Discrete\ Mapper.mapping.map.ETS1\ (pp)\ SNX1=0,0,0
edgeColorCalculator.default-Edge\ Color-Discrete\ Mapper.mapping.map.ETS1\ (pp)\ SORBS2=0,0,0
edgeColorCalculator.default-Edge\ Color-Discrete\ Mapper.mapping.map.ETS1\ (pp)\ SOX4=0,0,0
edgeColorCalculator.default-Edge\ Color-Discrete\ Mapper.mapping.map.ETS1\ (pp)\ SPHK1=0,0,0
edgeColorCalculator.default-Edge\ Color-Discrete\ Mapper.mapping.map.ETS1\ (pp)\ SPRED2=0,0,0
edgeColorCalculator.default-Edge\ Color-Discrete\ Mapper.mapping.map.ETS1\ (pp)\ SYDE1=0,0,0
edgeColorCalculator.default-Edge\ Color-Discrete\ Mapper.mapping.map.ETS1\ (pp)\ TBXAS1=0,0,0
edgeColorCalculator.default-Edge\ Color-Discrete\ Mapper.mapping.map.ETS1\ (pp)\ TCF12=0,0,0
edgeColorCalculator.default-Edge\ Color-Discrete\ Mapper.mapping.map.ETS1\ (pp)\ TFAP2A=0,0,0
edgeColorCalculator.default-Edge\ Color-Discrete\ Mapper.mapping.map.ETS1\ (pp)\ TFPT=0,0,0
edgeColorCalculator.default-Edge\ Color-Discrete\ Mapper.mapping.map.ETS1\ (pp)\ TGIF2=0,0,0
edgeColorCalculator.default-Edge\ Color-Discrete\ Mapper.mapping.map.ETS1\ (pp)\ TIMP1=0,0,0
edgeColorCalculator.default-Edge\ Color-Discrete\ Mapper.mapping.map.ETS1\ (pp)\ TOX3=0,0,0
edgeColorCalculator.default-Edge\ Color-Discrete\ Mapper.mapping.map.ETS1\ (pp)\ TPM3=0,0,0
edgeColorCalculator.default-Edge\ Color-Discrete\ Mapper.mapping.map.ETS1\ (pp)\ TRIM8=0,0,0
edgeColorCalculator.default-Edge\ Color-Discrete\ Mapper.mapping.map.ETS1\ (pp)\ TRIP10=0,0,0
edgeColorCalculator.default-Edge\ Color-Discrete\ Mapper.mapping.map.ETS1\ (pp)\ TSEN34=0,0,0
edgeColorCalculator.default-Edge\ Color-Discrete\ Mapper.mapping.map.ETS1\ (pp)\ TTPAL=0,0,0
edgeColorCalculator.default-Edge\ Color-Discrete\ Mapper.mapping.map.ETS1\ (pp)\ VCAM1=0,0,0
edgeColorCalculator.default-Edge\ Color-Discrete\ Mapper.mapping.map.ETS1\ (pp)\ WIPI1=0,0,0
edgeColorCalculator.default-Edge\ Color-Discrete\ Mapper.mapping.map.ETS1\ (pp)\ ZBTB20=0,0,0
edgeColorCalculator.default-Edge\ Color-Discrete\ Mapper.mapping.map.ETS1\ (pp)\ ZCCHC6=0,0,0
edgeColorCalculator.default-Edge\ Color-Discrete\ Mapper.mapping.map.ETS1\ (pp)\ ZFHX3=0,0,0
edgeColorCalculator.default-Edge\ Color-Discrete\ Mapper.mapping.map.ETS1\ (pp)\ ZMAT3=0,0,0
edgeColorCalculator.default-Edge\ Color-Discrete\ Mapper.mapping.map.ETS1\ (pp)\ ZNF281=0,0,0
edgeColorCalculator.default-Edge\ Color-Discrete\ Mapper.mapping.map.ETS1\ (pp)\ ZNF384=0,0,0
edgeColorCalculator.default-Edge\ Color-Discrete\ Mapper.mapping.map.ETS1\ (pp)\ ZNF646=0,0,0
edgeColorCalculator.default-Edge\ Color-Discrete\ Mapper.mapping.map.ETS1\ (pp)\ ZNF668=0,0,0
edgeColorCalculator.default-Edge\ Color-Discrete\ Mapper.mapping.map.ETS1\ (pp)\ ZNHIT1=0,0,0
edgeColorCalculator.default-Edge\ Color-Discrete\ Mapper.mapping.map.ETS2\ (pp)\ ACADVL=0,0,0
edgeColorCalculator.default-Edge\ Color-Discrete\ Mapper.mapping.map.ETS2\ (pp)\ ADAMTS2=0,0,0
edgeColorCalculator.default-Edge\ Color-Discrete\ Mapper.mapping.map.ETS2\ (pp)\ ADCY2=0,0,0
edgeColorCalculator.default-Edge\ Color-Discrete\ Mapper.mapping.map.ETS2\ (pp)\ ANKS1A=0,0,0
edgeColorCalculator.default-Edge\ Color-Discrete\ Mapper.mapping.map.ETS2\ (pp)\ AP1S1=0,0,0
edgeColorCalculator.default-Edge\ Color-Discrete\ Mapper.mapping.map.ETS2\ (pp)\ ARHGDIB=0,0,0
edgeColorCalculator.default-Edge\ Color-Discrete\ Mapper.mapping.map.ETS2\ (pp)\ AURKA=0,0,0
edgeColorCalculator.default-Edge\ Color-Discrete\ Mapper.mapping.map.ETS2\ (pp)\ BCL3=0,0,0
edgeColorCalculator.default-Edge\ Color-Discrete\ Mapper.mapping.map.ETS2\ (pp)\ BDKRB2=0,0,0
edgeColorCalculator.default-Edge\ Color-Discrete\ Mapper.mapping.map.ETS2\ (pp)\ BLNK=0,0,0
edgeColorCalculator.default-Edge\ Color-Discrete\ Mapper.mapping.map.ETS2\ (pp)\ BMP4=0,0,0
edgeColorCalculator.default-Edge\ Color-Discrete\ Mapper.mapping.map.ETS2\ (pp)\ BMP7=0,0,0
edgeColorCalculator.default-Edge\ Color-Discrete\ Mapper.mapping.map.ETS2\ (pp)\ CAMK1D=0,0,0
edgeColorCalculator.default-Edge\ Color-Discrete\ Mapper.mapping.map.ETS2\ (pp)\ CAPZA1=0,0,0
edgeColorCalculator.default-Edge\ Color-Discrete\ Mapper.mapping.map.ETS2\ (pp)\ CARD9=0,0,0
edgeColorCalculator.default-Edge\ Color-Discrete\ Mapper.mapping.map.ETS2\ (pp)\ CCDC134=0,0,0
edgeColorCalculator.default-Edge\ Color-Discrete\ Mapper.mapping.map.ETS2\ (pp)\ CCND3=0,0,0
edgeColorCalculator.default-Edge\ Color-Discrete\ Mapper.mapping.map.ETS2\ (pp)\ CD2BP2=0,0,0
edgeColorCalculator.default-Edge\ Color-Discrete\ Mapper.mapping.map.ETS2\ (pp)\ CDC5L=0,0,0
edgeColorCalculator.default-Edge\ Color-Discrete\ Mapper.mapping.map.ETS2\ (pp)\ CDK5=0,0,0
edgeColorCalculator.default-Edge\ Color-Discrete\ Mapper.mapping.map.ETS2\ (pp)\ CDKN1A=0,0,0
edgeColorCalculator.default-Edge\ Color-Discrete\ Mapper.mapping.map.ETS2\ (pp)\ CIAO1=0,0,0
edgeColorCalculator.default-Edge\ Color-Discrete\ Mapper.mapping.map.ETS2\ (pp)\ CITED1=0,0,0
edgeColorCalculator.default-Edge\ Color-Discrete\ Mapper.mapping.map.ETS2\ (pp)\ CLDN7=0,0,0
edgeColorCalculator.default-Edge\ Color-Discrete\ Mapper.mapping.map.ETS2\ (pp)\ CLN3=0,0,0
edgeColorCalculator.default-Edge\ Color-Discrete\ Mapper.mapping.map.ETS2\ (pp)\ CORO1A=0,0,0
edgeColorCalculator.default-Edge\ Color-Discrete\ Mapper.mapping.map.ETS2\ (pp)\ CRYGB=0,0,0
edgeColorCalculator.default-Edge\ Color-Discrete\ Mapper.mapping.map.ETS2\ (pp)\ CSTF1=0,0,0
edgeColorCalculator.default-Edge\ Color-Discrete\ Mapper.mapping.map.ETS2\ (pp)\ CTBP2=0,0,0
edgeColorCalculator.default-Edge\ Color-Discrete\ Mapper.mapping.map.ETS2\ (pp)\ CTSS=0,0,0
edgeColorCalculator.default-Edge\ Color-Discrete\ Mapper.mapping.map.ETS2\ (pp)\ CYR61=0,0,0
edgeColorCalculator.default-Edge\ Color-Discrete\ Mapper.mapping.map.ETS2\ (pp)\ DDAH1=0,0,0
edgeColorCalculator.default-Edge\ Color-Discrete\ Mapper.mapping.map.ETS2\ (pp)\ DDAH2=0,0,0
edgeColorCalculator.default-Edge\ Color-Discrete\ Mapper.mapping.map.ETS2\ (pp)\ DDX23=0,0,0
edgeColorCalculator.default-Edge\ Color-Discrete\ Mapper.mapping.map.ETS2\ (pp)\ DHPS=0,0,0
edgeColorCalculator.default-Edge\ Color-Discrete\ Mapper.mapping.map.ETS2\ (pp)\ DHX30=0,0,0
edgeColorCalculator.default-Edge\ Color-Discrete\ Mapper.mapping.map.ETS2\ (pp)\ DKK3=0,0,0
edgeColorCalculator.default-Edge\ Color-Discrete\ Mapper.mapping.map.ETS2\ (pp)\ DLC1=0,0,0
edgeColorCalculator.default-Edge\ Color-Discrete\ Mapper.mapping.map.ETS2\ (pp)\ DUSP4=0,0,0
edgeColorCalculator.default-Edge\ Color-Discrete\ Mapper.mapping.map.ETS2\ (pp)\ DUSP5=0,0,0
edgeColorCalculator.default-Edge\ Color-Discrete\ Mapper.mapping.map.ETS2\ (pp)\ EGLN2=0,0,0
edgeColorCalculator.default-Edge\ Color-Discrete\ Mapper.mapping.map.ETS2\ (pp)\ EGR4=0,0,0
edgeColorCalculator.default-Edge\ Color-Discrete\ Mapper.mapping.map.ETS2\ (pp)\ EIF4EBP1=0,0,0
edgeColorCalculator.default-Edge\ Color-Discrete\ Mapper.mapping.map.ETS2\ (pp)\ EIF4G3=0,0,0
edgeColorCalculator.default-Edge\ Color-Discrete\ Mapper.mapping.map.ETS2\ (pp)\ EMG1=0,0,0
edgeColorCalculator.default-Edge\ Color-Discrete\ Mapper.mapping.map.ETS2\ (pp)\ ERCC1=0,0,0
edgeColorCalculator.default-Edge\ Color-Discrete\ Mapper.mapping.map.ETS2\ (pp)\ ERG=0,0,0
edgeColorCalculator.default-Edge\ Color-Discrete\ Mapper.mapping.map.ETS2\ (pp)\ FAM50A=0,0,0
edgeColorCalculator.default-Edge\ Color-Discrete\ Mapper.mapping.map.ETS2\ (pp)\ FAM65A=0,0,0
edgeColorCalculator.default-Edge\ Color-Discrete\ Mapper.mapping.map.ETS2\ (pp)\ FAM89B=0,0,0
edgeColorCalculator.default-Edge\ Color-Discrete\ Mapper.mapping.map.ETS2\ (pp)\ FGFR4=0,0,0
edgeColorCalculator.default-Edge\ Color-Discrete\ Mapper.mapping.map.ETS2\ (pp)\ FGR=0,0,0
edgeColorCalculator.default-Edge\ Color-Discrete\ Mapper.mapping.map.ETS2\ (pp)\ FOSL1=0,0,0
edgeColorCalculator.default-Edge\ Color-Discrete\ Mapper.mapping.map.ETS2\ (pp)\ FOXN3=0,0,0
edgeColorCalculator.default-Edge\ Color-Discrete\ Mapper.mapping.map.ETS2\ (pp)\ FYN=0,0,0
edgeColorCalculator.default-Edge\ Color-Discrete\ Mapper.mapping.map.ETS2\ (pp)\ GAB2=0,0,0
edgeColorCalculator.default-Edge\ Color-Discrete\ Mapper.mapping.map.ETS2\ (pp)\ GALNT1=0,0,0
edgeColorCalculator.default-Edge\ Color-Discrete\ Mapper.mapping.map.ETS2\ (pp)\ GFI1=0,0,0
edgeColorCalculator.default-Edge\ Color-Discrete\ Mapper.mapping.map.ETS2\ (pp)\ GLT8D1=0,0,0
edgeColorCalculator.default-Edge\ Color-Discrete\ Mapper.mapping.map.ETS2\ (pp)\ GPR172A=0,0,0
edgeColorCalculator.default-Edge\ Color-Discrete\ Mapper.mapping.map.ETS2\ (pp)\ GRM1=0,0,0
edgeColorCalculator.default-Edge\ Color-Discrete\ Mapper.mapping.map.ETS2\ (pp)\ HBEGF=0,0,0
edgeColorCalculator.default-Edge\ Color-Discrete\ Mapper.mapping.map.ETS2\ (pp)\ ICAM1=0,0,0
edgeColorCalculator.default-Edge\ Color-Discrete\ Mapper.mapping.map.ETS2\ (pp)\ ID2=0,0,0
edgeColorCalculator.default-Edge\ Color-Discrete\ Mapper.mapping.map.ETS2\ (pp)\ IGFBP4=0,0,0
edgeColorCalculator.default-Edge\ Color-Discrete\ Mapper.mapping.map.ETS2\ (pp)\ ITPR2=0,0,0
edgeColorCalculator.default-Edge\ Color-Discrete\ Mapper.mapping.map.ETS2\ (pp)\ JUN=0,0,0
edgeColorCalculator.default-Edge\ Color-Discrete\ Mapper.mapping.map.ETS2\ (pp)\ JUNB=0,0,0
edgeColorCalculator.default-Edge\ Color-Discrete\ Mapper.mapping.map.ETS2\ (pp)\ KCTD5=0,0,0
edgeColorCalculator.default-Edge\ Color-Discrete\ Mapper.mapping.map.ETS2\ (pp)\ KIAA0226=0,0,0
edgeColorCalculator.default-Edge\ Color-Discrete\ Mapper.mapping.map.ETS2\ (pp)\ KIF3B=0,0,0
edgeColorCalculator.default-Edge\ Color-Discrete\ Mapper.mapping.map.ETS2\ (pp)\ KLF9=0,0,0
edgeColorCalculator.default-Edge\ Color-Discrete\ Mapper.mapping.map.ETS2\ (pp)\ KRT10=0,0,0
edgeColorCalculator.default-Edge\ Color-Discrete\ Mapper.mapping.map.ETS2\ (pp)\ LCP2=0,0,0
edgeColorCalculator.default-Edge\ Color-Discrete\ Mapper.mapping.map.ETS2\ (pp)\ LDB2=0,0,0
edgeColorCalculator.default-Edge\ Color-Discrete\ Mapper.mapping.map.ETS2\ (pp)\ LEF1=0,0,0
edgeColorCalculator.default-Edge\ Color-Discrete\ Mapper.mapping.map.ETS2\ (pp)\ LIF=0,0,0
edgeColorCalculator.default-Edge\ Color-Discrete\ Mapper.mapping.map.ETS2\ (pp)\ LIN28A=0,0,0
edgeColorCalculator.default-Edge\ Color-Discrete\ Mapper.mapping.map.ETS2\ (pp)\ LIN37=0,0,0
edgeColorCalculator.default-Edge\ Color-Discrete\ Mapper.mapping.map.ETS2\ (pp)\ LITAF=0,0,0
edgeColorCalculator.default-Edge\ Color-Discrete\ Mapper.mapping.map.ETS2\ (pp)\ LMX1B=0,0,0
edgeColorCalculator.default-Edge\ Color-Discrete\ Mapper.mapping.map.ETS2\ (pp)\ LPCAT4=0,0,0
edgeColorCalculator.default-Edge\ Color-Discrete\ Mapper.mapping.map.ETS2\ (pp)\ LRP4=0,0,0
edgeColorCalculator.default-Edge\ Color-Discrete\ Mapper.mapping.map.ETS2\ (pp)\ MAPKAPK2=0,0,0
edgeColorCalculator.default-Edge\ Color-Discrete\ Mapper.mapping.map.ETS2\ (pp)\ MAX=0,0,0
edgeColorCalculator.default-Edge\ Color-Discrete\ Mapper.mapping.map.ETS2\ (pp)\ MBOAT7=0,0,0
edgeColorCalculator.default-Edge\ Color-Discrete\ Mapper.mapping.map.ETS2\ (pp)\ MC1R=0,0,0
edgeColorCalculator.default-Edge\ Color-Discrete\ Mapper.mapping.map.ETS2\ (pp)\ METAP2=0,0,0
edgeColorCalculator.default-Edge\ Color-Discrete\ Mapper.mapping.map.ETS2\ (pp)\ MFAP3L=0,0,0
edgeColorCalculator.default-Edge\ Color-Discrete\ Mapper.mapping.map.ETS2\ (pp)\ MLL=0,0,0
edgeColorCalculator.default-Edge\ Color-Discrete\ Mapper.mapping.map.ETS2\ (pp)\ NEDD8=0,0,0
edgeColorCalculator.default-Edge\ Color-Discrete\ Mapper.mapping.map.ETS2\ (pp)\ NF2=0,0,0
edgeColorCalculator.default-Edge\ Color-Discrete\ Mapper.mapping.map.ETS2\ (pp)\ NTRK3=0,0,0
edgeColorCalculator.default-Edge\ Color-Discrete\ Mapper.mapping.map.ETS2\ (pp)\ PAFAH2=0,0,0
edgeColorCalculator.default-Edge\ Color-Discrete\ Mapper.mapping.map.ETS2\ (pp)\ PAPOLG=0,0,0
edgeColorCalculator.default-Edge\ Color-Discrete\ Mapper.mapping.map.ETS2\ (pp)\ PARVB=0,0,0
edgeColorCalculator.default-Edge\ Color-Discrete\ Mapper.mapping.map.ETS2\ (pp)\ PBX1=0,0,0
edgeColorCalculator.default-Edge\ Color-Discrete\ Mapper.mapping.map.ETS2\ (pp)\ PICALM=0,0,0
edgeColorCalculator.default-Edge\ Color-Discrete\ Mapper.mapping.map.ETS2\ (pp)\ PITPNA=0,0,0
edgeColorCalculator.default-Edge\ Color-Discrete\ Mapper.mapping.map.ETS2\ (pp)\ PKN1=0,0,0
edgeColorCalculator.default-Edge\ Color-Discrete\ Mapper.mapping.map.ETS2\ (pp)\ PLA2G4A=0,0,0
edgeColorCalculator.default-Edge\ Color-Discrete\ Mapper.mapping.map.ETS2\ (pp)\ PLCG1=0,0,0
edgeColorCalculator.default-Edge\ Color-Discrete\ Mapper.mapping.map.ETS2\ (pp)\ PLEKHO2=0,0,0
edgeColorCalculator.default-Edge\ Color-Discrete\ Mapper.mapping.map.ETS2\ (pp)\ PLP1=0,0,0
edgeColorCalculator.default-Edge\ Color-Discrete\ Mapper.mapping.map.ETS2\ (pp)\ POU2AF1=0,0,0
edgeColorCalculator.default-Edge\ Color-Discrete\ Mapper.mapping.map.ETS2\ (pp)\ PRDM1=0,0,0
edgeColorCalculator.default-Edge\ Color-Discrete\ Mapper.mapping.map.ETS2\ (pp)\ PRKACA=0,0,0
edgeColorCalculator.default-Edge\ Color-Discrete\ Mapper.mapping.map.ETS2\ (pp)\ PRKACB=0,0,0
edgeColorCalculator.default-Edge\ Color-Discrete\ Mapper.mapping.map.ETS2\ (pp)\ PRKAG2=0,0,0
edgeColorCalculator.default-Edge\ Color-Discrete\ Mapper.mapping.map.ETS2\ (pp)\ PSME3=0,0,0
edgeColorCalculator.default-Edge\ Color-Discrete\ Mapper.mapping.map.ETS2\ (pp)\ PTHLH=0,0,0
edgeColorCalculator.default-Edge\ Color-Discrete\ Mapper.mapping.map.ETS2\ (pp)\ PTPN7=0,0,0
edgeColorCalculator.default-Edge\ Color-Discrete\ Mapper.mapping.map.ETS2\ (pp)\ PTPRJ=0,0,0
edgeColorCalculator.default-Edge\ Color-Discrete\ Mapper.mapping.map.ETS2\ (pp)\ RAE1=0,0,0
edgeColorCalculator.default-Edge\ Color-Discrete\ Mapper.mapping.map.ETS2\ (pp)\ RAI14=0,0,0
edgeColorCalculator.default-Edge\ Color-Discrete\ Mapper.mapping.map.ETS2\ (pp)\ RARA=0,0,0
edgeColorCalculator.default-Edge\ Color-Discrete\ Mapper.mapping.map.ETS2\ (pp)\ RBM47=0,0,0
edgeColorCalculator.default-Edge\ Color-Discrete\ Mapper.mapping.map.ETS2\ (pp)\ RBM4=0,0,0
edgeColorCalculator.default-Edge\ Color-Discrete\ Mapper.mapping.map.ETS2\ (pp)\ REL=0,0,0
edgeColorCalculator.default-Edge\ Color-Discrete\ Mapper.mapping.map.ETS2\ (pp)\ RGS14=0,0,0
edgeColorCalculator.default-Edge\ Color-Discrete\ Mapper.mapping.map.ETS2\ (pp)\ RHOG=0,0,0
edgeColorCalculator.default-Edge\ Color-Discrete\ Mapper.mapping.map.ETS2\ (pp)\ RNF40=0,0,0
edgeColorCalculator.default-Edge\ Color-Discrete\ Mapper.mapping.map.ETS2\ (pp)\ RREB1=0,0,0
edgeColorCalculator.default-Edge\ Color-Discrete\ Mapper.mapping.map.ETS2\ (pp)\ RUVBL1=0,0,0
edgeColorCalculator.default-Edge\ Color-Discrete\ Mapper.mapping.map.ETS2\ (pp)\ SCN11A=0,0,0
edgeColorCalculator.default-Edge\ Color-Discrete\ Mapper.mapping.map.ETS2\ (pp)\ SCN2A=0,0,0
edgeColorCalculator.default-Edge\ Color-Discrete\ Mapper.mapping.map.ETS2\ (pp)\ SEMA5A=0,0,0
edgeColorCalculator.default-Edge\ Color-Discrete\ Mapper.mapping.map.ETS2\ (pp)\ SGK1=0,0,0
edgeColorCalculator.default-Edge\ Color-Discrete\ Mapper.mapping.map.ETS2\ (pp)\ SH3BP2=0,0,0
edgeColorCalculator.default-Edge\ Color-Discrete\ Mapper.mapping.map.ETS2\ (pp)\ SIX2=0,0,0
edgeColorCalculator.default-Edge\ Color-Discrete\ Mapper.mapping.map.ETS2\ (pp)\ SLC12A4=0,0,0
edgeColorCalculator.default-Edge\ Color-Discrete\ Mapper.mapping.map.ETS2\ (pp)\ SLC39A9=0,0,0
edgeColorCalculator.default-Edge\ Color-Discrete\ Mapper.mapping.map.ETS2\ (pp)\ SLC5A2=0,0,0
edgeColorCalculator.default-Edge\ Color-Discrete\ Mapper.mapping.map.ETS2\ (pp)\ SLC7A11=0,0,0
edgeColorCalculator.default-Edge\ Color-Discrete\ Mapper.mapping.map.ETS2\ (pp)\ SLCO4A1=0,0,0
edgeColorCalculator.default-Edge\ Color-Discrete\ Mapper.mapping.map.ETS2\ (pp)\ SMARCC2=0,0,0
edgeColorCalculator.default-Edge\ Color-Discrete\ Mapper.mapping.map.ETS2\ (pp)\ SMOX=0,0,0
edgeColorCalculator.default-Edge\ Color-Discrete\ Mapper.mapping.map.ETS2\ (pp)\ SNED1=0,0,0
edgeColorCalculator.default-Edge\ Color-Discrete\ Mapper.mapping.map.ETS2\ (pp)\ SNX1=0,0,0
edgeColorCalculator.default-Edge\ Color-Discrete\ Mapper.mapping.map.ETS2\ (pp)\ SORBS2=0,0,0
edgeColorCalculator.default-Edge\ Color-Discrete\ Mapper.mapping.map.ETS2\ (pp)\ SOX4=0,0,0
edgeColorCalculator.default-Edge\ Color-Discrete\ Mapper.mapping.map.ETS2\ (pp)\ SPHK1=0,0,0
edgeColorCalculator.default-Edge\ Color-Discrete\ Mapper.mapping.map.ETS2\ (pp)\ SPRED2=0,0,0
edgeColorCalculator.default-Edge\ Color-Discrete\ Mapper.mapping.map.ETS2\ (pp)\ ST5=0,0,0
edgeColorCalculator.default-Edge\ Color-Discrete\ Mapper.mapping.map.ETS2\ (pp)\ SYDE1=0,0,0
edgeColorCalculator.default-Edge\ Color-Discrete\ Mapper.mapping.map.ETS2\ (pp)\ TCF12=0,0,0
edgeColorCalculator.default-Edge\ Color-Discrete\ Mapper.mapping.map.ETS2\ (pp)\ TFAP2A=0,0,0
edgeColorCalculator.default-Edge\ Color-Discrete\ Mapper.mapping.map.ETS2\ (pp)\ TFPT=0,0,0
edgeColorCalculator.default-Edge\ Color-Discrete\ Mapper.mapping.map.ETS2\ (pp)\ TGIF2=0,0,0
edgeColorCalculator.default-Edge\ Color-Discrete\ Mapper.mapping.map.ETS2\ (pp)\ TOX3=0,0,0
edgeColorCalculator.default-Edge\ Color-Discrete\ Mapper.mapping.map.ETS2\ (pp)\ TPM3=0,0,0
edgeColorCalculator.default-Edge\ Color-Discrete\ Mapper.mapping.map.ETS2\ (pp)\ TRIM8=0,0,0
edgeColorCalculator.default-Edge\ Color-Discrete\ Mapper.mapping.map.ETS2\ (pp)\ TRIP10=0,0,0
edgeColorCalculator.default-Edge\ Color-Discrete\ Mapper.mapping.map.ETS2\ (pp)\ TSEN34=0,0,0
edgeColorCalculator.default-Edge\ Color-Discrete\ Mapper.mapping.map.ETS2\ (pp)\ TTPAL=0,0,0
edgeColorCalculator.default-Edge\ Color-Discrete\ Mapper.mapping.map.ETS2\ (pp)\ UCKL1=0,0,0
edgeColorCalculator.default-Edge\ Color-Discrete\ Mapper.mapping.map.ETS2\ (pp)\ VAMP3=0,0,0
edgeColorCalculator.default-Edge\ Color-Discrete\ Mapper.mapping.map.ETS2\ (pp)\ VCAM1=0,0,0
edgeColorCalculator.default-Edge\ Color-Discrete\ Mapper.mapping.map.ETS2\ (pp)\ VILL=0,0,0
edgeColorCalculator.default-Edge\ Color-Discrete\ Mapper.mapping.map.ETS2\ (pp)\ WIPI1=0,0,0
edgeColorCalculator.default-Edge\ Color-Discrete\ Mapper.mapping.map.ETS2\ (pp)\ ZBTB20=0,0,0
edgeColorCalculator.default-Edge\ Color-Discrete\ Mapper.mapping.map.ETS2\ (pp)\ ZCCHC6=0,0,0
edgeColorCalculator.default-Edge\ Color-Discrete\ Mapper.mapping.map.ETS2\ (pp)\ ZFHX3=0,0,0
edgeColorCalculator.default-Edge\ Color-Discrete\ Mapper.mapping.map.ETS2\ (pp)\ ZMAT3=0,0,0
edgeColorCalculator.default-Edge\ Color-Discrete\ Mapper.mapping.map.ETS2\ (pp)\ ZNF281=0,0,0
edgeColorCalculator.default-Edge\ Color-Discrete\ Mapper.mapping.map.ETS2\ (pp)\ ZNF384=0,0,0
edgeColorCalculator.default-Edge\ Color-Discrete\ Mapper.mapping.map.ETS2\ (pp)\ ZNF646=0,0,0
edgeColorCalculator.default-Edge\ Color-Discrete\ Mapper.mapping.map.ETS2\ (pp)\ ZNF668=0,0,0
edgeColorCalculator.default-Edge\ Color-Discrete\ Mapper.mapping.map.ETS2\ (pp)\ ZNHIT1=0,0,0
edgeColorCalculator.default-Edge\ Color-Discrete\ Mapper.mapping.map.ETV4\ (pp)\ ACADVL=0,0,0
edgeColorCalculator.default-Edge\ Color-Discrete\ Mapper.mapping.map.ETV4\ (pp)\ ADCY2=0,0,0
edgeColorCalculator.default-Edge\ Color-Discrete\ Mapper.mapping.map.ETV4\ (pp)\ ANKS1A=0,0,0
edgeColorCalculator.default-Edge\ Color-Discrete\ Mapper.mapping.map.ETV4\ (pp)\ BLNK=0,0,0
edgeColorCalculator.default-Edge\ Color-Discrete\ Mapper.mapping.map.ETV4\ (pp)\ CAMK1D=0,0,0
edgeColorCalculator.default-Edge\ Color-Discrete\ Mapper.mapping.map.ETV4\ (pp)\ CAPZA1=0,0,0
edgeColorCalculator.default-Edge\ Color-Discrete\ Mapper.mapping.map.ETV4\ (pp)\ CARD9=0,0,0
edgeColorCalculator.default-Edge\ Color-Discrete\ Mapper.mapping.map.ETV4\ (pp)\ CCDC134=0,0,0
edgeColorCalculator.default-Edge\ Color-Discrete\ Mapper.mapping.map.ETV4\ (pp)\ CCND3=0,0,0
edgeColorCalculator.default-Edge\ Color-Discrete\ Mapper.mapping.map.ETV4\ (pp)\ CDC5L=0,0,0
edgeColorCalculator.default-Edge\ Color-Discrete\ Mapper.mapping.map.ETV4\ (pp)\ CDK5=0,0,0
edgeColorCalculator.default-Edge\ Color-Discrete\ Mapper.mapping.map.ETV4\ (pp)\ CDKN1A=0,0,0
edgeColorCalculator.default-Edge\ Color-Discrete\ Mapper.mapping.map.ETV4\ (pp)\ CITED1=0,0,0
edgeColorCalculator.default-Edge\ Color-Discrete\ Mapper.mapping.map.ETV4\ (pp)\ CLDN7=0,0,0
edgeColorCalculator.default-Edge\ Color-Discrete\ Mapper.mapping.map.ETV4\ (pp)\ CLN3=0,0,0
edgeColorCalculator.default-Edge\ Color-Discrete\ Mapper.mapping.map.ETV4\ (pp)\ CORO1A=0,0,0
edgeColorCalculator.default-Edge\ Color-Discrete\ Mapper.mapping.map.ETV4\ (pp)\ CRYGB=0,0,0
edgeColorCalculator.default-Edge\ Color-Discrete\ Mapper.mapping.map.ETV4\ (pp)\ CTBP2=0,0,0
edgeColorCalculator.default-Edge\ Color-Discrete\ Mapper.mapping.map.ETV4\ (pp)\ CTSS=0,0,0
edgeColorCalculator.default-Edge\ Color-Discrete\ Mapper.mapping.map.ETV4\ (pp)\ DDAH2=0,0,0
edgeColorCalculator.default-Edge\ Color-Discrete\ Mapper.mapping.map.ETV4\ (pp)\ DDX23=0,0,0
edgeColorCalculator.default-Edge\ Color-Discrete\ Mapper.mapping.map.ETV4\ (pp)\ DHX30=0,0,0
edgeColorCalculator.default-Edge\ Color-Discrete\ Mapper.mapping.map.ETV4\ (pp)\ DKK3=0,0,0
edgeColorCalculator.default-Edge\ Color-Discrete\ Mapper.mapping.map.ETV4\ (pp)\ DLC1=0,0,0
edgeColorCalculator.default-Edge\ Color-Discrete\ Mapper.mapping.map.ETV4\ (pp)\ ECE1=0,0,0
edgeColorCalculator.default-Edge\ Color-Discrete\ Mapper.mapping.map.ETV4\ (pp)\ EGLN2=0,0,0
edgeColorCalculator.default-Edge\ Color-Discrete\ Mapper.mapping.map.ETV4\ (pp)\ EIF4EBP1=0,0,0
edgeColorCalculator.default-Edge\ Color-Discrete\ Mapper.mapping.map.ETV4\ (pp)\ EIF4G3=0,0,0
edgeColorCalculator.default-Edge\ Color-Discrete\ Mapper.mapping.map.ETV4\ (pp)\ FAM50A=0,0,0
edgeColorCalculator.default-Edge\ Color-Discrete\ Mapper.mapping.map.ETV4\ (pp)\ FAM65A=0,0,0
edgeColorCalculator.default-Edge\ Color-Discrete\ Mapper.mapping.map.ETV4\ (pp)\ FOS=0,0,0
edgeColorCalculator.default-Edge\ Color-Discrete\ Mapper.mapping.map.ETV4\ (pp)\ FOXN3=0,0,0
edgeColorCalculator.default-Edge\ Color-Discrete\ Mapper.mapping.map.ETV4\ (pp)\ GAB2=0,0,0
edgeColorCalculator.default-Edge\ Color-Discrete\ Mapper.mapping.map.ETV4\ (pp)\ GFI1=0,0,0
edgeColorCalculator.default-Edge\ Color-Discrete\ Mapper.mapping.map.ETV4\ (pp)\ GLT8D1=0,0,0
edgeColorCalculator.default-Edge\ Color-Discrete\ Mapper.mapping.map.ETV4\ (pp)\ GPR172A=0,0,0
edgeColorCalculator.default-Edge\ Color-Discrete\ Mapper.mapping.map.ETV4\ (pp)\ GRM1=0,0,0
edgeColorCalculator.default-Edge\ Color-Discrete\ Mapper.mapping.map.ETV4\ (pp)\ HBEGF=0,0,0
edgeColorCalculator.default-Edge\ Color-Discrete\ Mapper.mapping.map.ETV4\ (pp)\ ICAM1=0,0,0
edgeColorCalculator.default-Edge\ Color-Discrete\ Mapper.mapping.map.ETV4\ (pp)\ ID2=0,0,0
edgeColorCalculator.default-Edge\ Color-Discrete\ Mapper.mapping.map.ETV4\ (pp)\ IGFBP4=0,0,0
edgeColorCalculator.default-Edge\ Color-Discrete\ Mapper.mapping.map.ETV4\ (pp)\ ITPR2=0,0,0
edgeColorCalculator.default-Edge\ Color-Discrete\ Mapper.mapping.map.ETV4\ (pp)\ JUN=0,0,0
edgeColorCalculator.default-Edge\ Color-Discrete\ Mapper.mapping.map.ETV4\ (pp)\ LCP2=0,0,0
edgeColorCalculator.default-Edge\ Color-Discrete\ Mapper.mapping.map.ETV4\ (pp)\ LIF=0,0,0
edgeColorCalculator.default-Edge\ Color-Discrete\ Mapper.mapping.map.ETV4\ (pp)\ LIN28A=0,0,0
edgeColorCalculator.default-Edge\ Color-Discrete\ Mapper.mapping.map.ETV4\ (pp)\ LIN37=0,0,0
edgeColorCalculator.default-Edge\ Color-Discrete\ Mapper.mapping.map.ETV4\ (pp)\ LITAF=0,0,0
edgeColorCalculator.default-Edge\ Color-Discrete\ Mapper.mapping.map.ETV4\ (pp)\ LMX1B=0,0,0
edgeColorCalculator.default-Edge\ Color-Discrete\ Mapper.mapping.map.ETV4\ (pp)\ LPCAT4=0,0,0
edgeColorCalculator.default-Edge\ Color-Discrete\ Mapper.mapping.map.ETV4\ (pp)\ LRP4=0,0,0
edgeColorCalculator.default-Edge\ Color-Discrete\ Mapper.mapping.map.ETV4\ (pp)\ MAPKAPK2=0,0,0
edgeColorCalculator.default-Edge\ Color-Discrete\ Mapper.mapping.map.ETV4\ (pp)\ MAX=0,0,0
edgeColorCalculator.default-Edge\ Color-Discrete\ Mapper.mapping.map.ETV4\ (pp)\ MBOAT7=0,0,0
edgeColorCalculator.default-Edge\ Color-Discrete\ Mapper.mapping.map.ETV4\ (pp)\ METAP2=0,0,0
edgeColorCalculator.default-Edge\ Color-Discrete\ Mapper.mapping.map.ETV4\ (pp)\ NEDD8=0,0,0
edgeColorCalculator.default-Edge\ Color-Discrete\ Mapper.mapping.map.ETV4\ (pp)\ NF2=0,0,0
edgeColorCalculator.default-Edge\ Color-Discrete\ Mapper.mapping.map.ETV4\ (pp)\ PAFAH2=0,0,0
edgeColorCalculator.default-Edge\ Color-Discrete\ Mapper.mapping.map.ETV4\ (pp)\ PARVB=0,0,0
edgeColorCalculator.default-Edge\ Color-Discrete\ Mapper.mapping.map.ETV4\ (pp)\ PBX1=0,0,0
edgeColorCalculator.default-Edge\ Color-Discrete\ Mapper.mapping.map.ETV4\ (pp)\ PITPNA=0,0,0
edgeColorCalculator.default-Edge\ Color-Discrete\ Mapper.mapping.map.ETV4\ (pp)\ PKN1=0,0,0
edgeColorCalculator.default-Edge\ Color-Discrete\ Mapper.mapping.map.ETV4\ (pp)\ PLA2G4A=0,0,0
edgeColorCalculator.default-Edge\ Color-Discrete\ Mapper.mapping.map.ETV4\ (pp)\ PLAUR=0,0,0
edgeColorCalculator.default-Edge\ Color-Discrete\ Mapper.mapping.map.ETV4\ (pp)\ PLCG1=0,0,0
edgeColorCalculator.default-Edge\ Color-Discrete\ Mapper.mapping.map.ETV4\ (pp)\ PLP1=0,0,0
edgeColorCalculator.default-Edge\ Color-Discrete\ Mapper.mapping.map.ETV4\ (pp)\ PRDM1=0,0,0
edgeColorCalculator.default-Edge\ Color-Discrete\ Mapper.mapping.map.ETV4\ (pp)\ PRKACA=0,0,0
edgeColorCalculator.default-Edge\ Color-Discrete\ Mapper.mapping.map.ETV4\ (pp)\ PRKACB=0,0,0
edgeColorCalculator.default-Edge\ Color-Discrete\ Mapper.mapping.map.ETV4\ (pp)\ PRKAG2=0,0,0
edgeColorCalculator.default-Edge\ Color-Discrete\ Mapper.mapping.map.ETV4\ (pp)\ PSME3=0,0,0
edgeColorCalculator.default-Edge\ Color-Discrete\ Mapper.mapping.map.ETV4\ (pp)\ PTPN7=0,0,0
edgeColorCalculator.default-Edge\ Color-Discrete\ Mapper.mapping.map.ETV4\ (pp)\ PTPRJ=0,0,0
edgeColorCalculator.default-Edge\ Color-Discrete\ Mapper.mapping.map.ETV4\ (pp)\ RARA=0,0,0
edgeColorCalculator.default-Edge\ Color-Discrete\ Mapper.mapping.map.ETV4\ (pp)\ RBM47=0,0,0
edgeColorCalculator.default-Edge\ Color-Discrete\ Mapper.mapping.map.ETV4\ (pp)\ REL=0,0,0
edgeColorCalculator.default-Edge\ Color-Discrete\ Mapper.mapping.map.ETV4\ (pp)\ RGS14=0,0,0
edgeColorCalculator.default-Edge\ Color-Discrete\ Mapper.mapping.map.ETV4\ (pp)\ RHOG=0,0,0
edgeColorCalculator.default-Edge\ Color-Discrete\ Mapper.mapping.map.ETV4\ (pp)\ RREB1=0,0,0
edgeColorCalculator.default-Edge\ Color-Discrete\ Mapper.mapping.map.ETV4\ (pp)\ SCN11A=0,0,0
edgeColorCalculator.default-Edge\ Color-Discrete\ Mapper.mapping.map.ETV4\ (pp)\ SCN2A=0,0,0
edgeColorCalculator.default-Edge\ Color-Discrete\ Mapper.mapping.map.ETV4\ (pp)\ SH3BP2=0,0,0
edgeColorCalculator.default-Edge\ Color-Discrete\ Mapper.mapping.map.ETV4\ (pp)\ SLC12A4=0,0,0
edgeColorCalculator.default-Edge\ Color-Discrete\ Mapper.mapping.map.ETV4\ (pp)\ SLC7A11=0,0,0
edgeColorCalculator.default-Edge\ Color-Discrete\ Mapper.mapping.map.ETV4\ (pp)\ SMOX=0,0,0
edgeColorCalculator.default-Edge\ Color-Discrete\ Mapper.mapping.map.ETV4\ (pp)\ SNX1=0,0,0
edgeColorCalculator.default-Edge\ Color-Discrete\ Mapper.mapping.map.ETV4\ (pp)\ SOX4=0,0,0
edgeColorCalculator.default-Edge\ Color-Discrete\ Mapper.mapping.map.ETV4\ (pp)\ SPRED2=0,0,0
edgeColorCalculator.default-Edge\ Color-Discrete\ Mapper.mapping.map.ETV4\ (pp)\ SYDE1=0,0,0
edgeColorCalculator.default-Edge\ Color-Discrete\ Mapper.mapping.map.ETV4\ (pp)\ TCF12=0,0,0
edgeColorCalculator.default-Edge\ Color-Discrete\ Mapper.mapping.map.ETV4\ (pp)\ TFAP2A=0,0,0
edgeColorCalculator.default-Edge\ Color-Discrete\ Mapper.mapping.map.ETV4\ (pp)\ TFPT=0,0,0
edgeColorCalculator.default-Edge\ Color-Discrete\ Mapper.mapping.map.ETV4\ (pp)\ TGIF2=0,0,0
edgeColorCalculator.default-Edge\ Color-Discrete\ Mapper.mapping.map.ETV4\ (pp)\ TIMP1=0,0,0
edgeColorCalculator.default-Edge\ Color-Discrete\ Mapper.mapping.map.ETV4\ (pp)\ TPM3=0,0,0
edgeColorCalculator.default-Edge\ Color-Discrete\ Mapper.mapping.map.ETV4\ (pp)\ TRIM8=0,0,0
edgeColorCalculator.default-Edge\ Color-Discrete\ Mapper.mapping.map.ETV4\ (pp)\ TSEN34=0,0,0
edgeColorCalculator.default-Edge\ Color-Discrete\ Mapper.mapping.map.ETV4\ (pp)\ ZBTB20=0,0,0
edgeColorCalculator.default-Edge\ Color-Discrete\ Mapper.mapping.map.ETV4\ (pp)\ ZMAT3=0,0,0
edgeColorCalculator.default-Edge\ Color-Discrete\ Mapper.mapping.map.ETV4\ (pp)\ ZNF281=0,0,0
edgeColorCalculator.default-Edge\ Color-Discrete\ Mapper.mapping.map.ETV4\ (pp)\ ZNF384=0,0,0
edgeColorCalculator.default-Edge\ Color-Discrete\ Mapper.mapping.map.ETV4\ (pp)\ ZNF646=0,0,0
edgeColorCalculator.default-Edge\ Color-Discrete\ Mapper.mapping.map.ETV4\ (pp)\ ZNF668=0,0,0
edgeColorCalculator.default-Edge\ Color-Discrete\ Mapper.mapping.map.ETV4\ (pp)\ ZNHIT1=0,0,0
edgeColorCalculator.default-Edge\ Color-Discrete\ Mapper.mapping.map.ETV7\ (pp)\ ACADVL=0,0,0
edgeColorCalculator.default-Edge\ Color-Discrete\ Mapper.mapping.map.ETV7\ (pp)\ ADCY2=0,0,0
edgeColorCalculator.default-Edge\ Color-Discrete\ Mapper.mapping.map.ETV7\ (pp)\ AFTPH=0,0,0
edgeColorCalculator.default-Edge\ Color-Discrete\ Mapper.mapping.map.ETV7\ (pp)\ ANKS1A=0,0,0
edgeColorCalculator.default-Edge\ Color-Discrete\ Mapper.mapping.map.ETV7\ (pp)\ AP1S1=0,0,0
edgeColorCalculator.default-Edge\ Color-Discrete\ Mapper.mapping.map.ETV7\ (pp)\ ARF5=0,0,0
edgeColorCalculator.default-Edge\ Color-Discrete\ Mapper.mapping.map.ETV7\ (pp)\ ARHGDIB=0,0,0
edgeColorCalculator.default-Edge\ Color-Discrete\ Mapper.mapping.map.ETV7\ (pp)\ ATP6V0E1=0,0,0
edgeColorCalculator.default-Edge\ Color-Discrete\ Mapper.mapping.map.ETV7\ (pp)\ AURKA=0,0,0
edgeColorCalculator.default-Edge\ Color-Discrete\ Mapper.mapping.map.ETV7\ (pp)\ BAT1=0,0,0
edgeColorCalculator.default-Edge\ Color-Discrete\ Mapper.mapping.map.ETV7\ (pp)\ BDKRB2=0,0,0
edgeColorCalculator.default-Edge\ Color-Discrete\ Mapper.mapping.map.ETV7\ (pp)\ BLNK=0,0,0
edgeColorCalculator.default-Edge\ Color-Discrete\ Mapper.mapping.map.ETV7\ (pp)\ BMP4=0,0,0
edgeColorCalculator.default-Edge\ Color-Discrete\ Mapper.mapping.map.ETV7\ (pp)\ BMP7=0,0,0
edgeColorCalculator.default-Edge\ Color-Discrete\ Mapper.mapping.map.ETV7\ (pp)\ CAMK1D=0,0,0
edgeColorCalculator.default-Edge\ Color-Discrete\ Mapper.mapping.map.ETV7\ (pp)\ CAPZA1=0,0,0
edgeColorCalculator.default-Edge\ Color-Discrete\ Mapper.mapping.map.ETV7\ (pp)\ CARD9=0,0,0
edgeColorCalculator.default-Edge\ Color-Discrete\ Mapper.mapping.map.ETV7\ (pp)\ CCDC134=0,0,0
edgeColorCalculator.default-Edge\ Color-Discrete\ Mapper.mapping.map.ETV7\ (pp)\ CCND3=0,0,0
edgeColorCalculator.default-Edge\ Color-Discrete\ Mapper.mapping.map.ETV7\ (pp)\ CD2BP2=0,0,0
edgeColorCalculator.default-Edge\ Color-Discrete\ Mapper.mapping.map.ETV7\ (pp)\ CDC5L=0,0,0
edgeColorCalculator.default-Edge\ Color-Discrete\ Mapper.mapping.map.ETV7\ (pp)\ CDK12=0,0,0
edgeColorCalculator.default-Edge\ Color-Discrete\ Mapper.mapping.map.ETV7\ (pp)\ CDK5=0,0,0
edgeColorCalculator.default-Edge\ Color-Discrete\ Mapper.mapping.map.ETV7\ (pp)\ CDKN1A=0,0,0
edgeColorCalculator.default-Edge\ Color-Discrete\ Mapper.mapping.map.ETV7\ (pp)\ CEP164=0,0,0
edgeColorCalculator.default-Edge\ Color-Discrete\ Mapper.mapping.map.ETV7\ (pp)\ CIAO1=0,0,0
edgeColorCalculator.default-Edge\ Color-Discrete\ Mapper.mapping.map.ETV7\ (pp)\ CITED1=0,0,0
edgeColorCalculator.default-Edge\ Color-Discrete\ Mapper.mapping.map.ETV7\ (pp)\ CLDN7=0,0,0
edgeColorCalculator.default-Edge\ Color-Discrete\ Mapper.mapping.map.ETV7\ (pp)\ CLN3=0,0,0
edgeColorCalculator.default-Edge\ Color-Discrete\ Mapper.mapping.map.ETV7\ (pp)\ CORO1A=0,0,0
edgeColorCalculator.default-Edge\ Color-Discrete\ Mapper.mapping.map.ETV7\ (pp)\ CRYGB=0,0,0
edgeColorCalculator.default-Edge\ Color-Discrete\ Mapper.mapping.map.ETV7\ (pp)\ CSTF1=0,0,0
edgeColorCalculator.default-Edge\ Color-Discrete\ Mapper.mapping.map.ETV7\ (pp)\ CTBP2=0,0,0
edgeColorCalculator.default-Edge\ Color-Discrete\ Mapper.mapping.map.ETV7\ (pp)\ CTSS=0,0,0
edgeColorCalculator.default-Edge\ Color-Discrete\ Mapper.mapping.map.ETV7\ (pp)\ CUEDC2=0,0,0
edgeColorCalculator.default-Edge\ Color-Discrete\ Mapper.mapping.map.ETV7\ (pp)\ DDAH2=0,0,0
edgeColorCalculator.default-Edge\ Color-Discrete\ Mapper.mapping.map.ETV7\ (pp)\ DDX23=0,0,0
edgeColorCalculator.default-Edge\ Color-Discrete\ Mapper.mapping.map.ETV7\ (pp)\ DHPS=0,0,0
edgeColorCalculator.default-Edge\ Color-Discrete\ Mapper.mapping.map.ETV7\ (pp)\ DHX30=0,0,0
edgeColorCalculator.default-Edge\ Color-Discrete\ Mapper.mapping.map.ETV7\ (pp)\ DIABLO=0,0,0
edgeColorCalculator.default-Edge\ Color-Discrete\ Mapper.mapping.map.ETV7\ (pp)\ DKK3=0,0,0
edgeColorCalculator.default-Edge\ Color-Discrete\ Mapper.mapping.map.ETV7\ (pp)\ DLC1=0,0,0
edgeColorCalculator.default-Edge\ Color-Discrete\ Mapper.mapping.map.ETV7\ (pp)\ DOCK10=0,0,0
edgeColorCalculator.default-Edge\ Color-Discrete\ Mapper.mapping.map.ETV7\ (pp)\ DUSP5=0,0,0
edgeColorCalculator.default-Edge\ Color-Discrete\ Mapper.mapping.map.ETV7\ (pp)\ EGLN2=0,0,0
edgeColorCalculator.default-Edge\ Color-Discrete\ Mapper.mapping.map.ETV7\ (pp)\ EGR4=0,0,0
edgeColorCalculator.default-Edge\ Color-Discrete\ Mapper.mapping.map.ETV7\ (pp)\ EIF4EBP1=0,0,0
edgeColorCalculator.default-Edge\ Color-Discrete\ Mapper.mapping.map.ETV7\ (pp)\ EIF4G3=0,0,0
edgeColorCalculator.default-Edge\ Color-Discrete\ Mapper.mapping.map.ETV7\ (pp)\ EMG1=0,0,0
edgeColorCalculator.default-Edge\ Color-Discrete\ Mapper.mapping.map.ETV7\ (pp)\ ERCC1=0,0,0
edgeColorCalculator.default-Edge\ Color-Discrete\ Mapper.mapping.map.ETV7\ (pp)\ ERG=0,0,0
edgeColorCalculator.default-Edge\ Color-Discrete\ Mapper.mapping.map.ETV7\ (pp)\ FAM32A=0,0,0
edgeColorCalculator.default-Edge\ Color-Discrete\ Mapper.mapping.map.ETV7\ (pp)\ FAM50A=0,0,0
edgeColorCalculator.default-Edge\ Color-Discrete\ Mapper.mapping.map.ETV7\ (pp)\ FAM65A=0,0,0
edgeColorCalculator.default-Edge\ Color-Discrete\ Mapper.mapping.map.ETV7\ (pp)\ FAM89B=0,0,0
edgeColorCalculator.default-Edge\ Color-Discrete\ Mapper.mapping.map.ETV7\ (pp)\ FGFR4=0,0,0
edgeColorCalculator.default-Edge\ Color-Discrete\ Mapper.mapping.map.ETV7\ (pp)\ FLOT2=0,0,0
edgeColorCalculator.default-Edge\ Color-Discrete\ Mapper.mapping.map.ETV7\ (pp)\ FOSL1=0,0,0
edgeColorCalculator.default-Edge\ Color-Discrete\ Mapper.mapping.map.ETV7\ (pp)\ FOXN3=0,0,0
edgeColorCalculator.default-Edge\ Color-Discrete\ Mapper.mapping.map.ETV7\ (pp)\ FYN=0,0,0
edgeColorCalculator.default-Edge\ Color-Discrete\ Mapper.mapping.map.ETV7\ (pp)\ GAB2=0,0,0
edgeColorCalculator.default-Edge\ Color-Discrete\ Mapper.mapping.map.ETV7\ (pp)\ GAP43=0,0,0
edgeColorCalculator.default-Edge\ Color-Discrete\ Mapper.mapping.map.ETV7\ (pp)\ GFI1=0,0,0
edgeColorCalculator.default-Edge\ Color-Discrete\ Mapper.mapping.map.ETV7\ (pp)\ GLT8D1=0,0,0
edgeColorCalculator.default-Edge\ Color-Discrete\ Mapper.mapping.map.ETV7\ (pp)\ GPR172A=0,0,0
edgeColorCalculator.default-Edge\ Color-Discrete\ Mapper.mapping.map.ETV7\ (pp)\ GRM1=0,0,0
edgeColorCalculator.default-Edge\ Color-Discrete\ Mapper.mapping.map.ETV7\ (pp)\ HBEGF=0,0,0
edgeColorCalculator.default-Edge\ Color-Discrete\ Mapper.mapping.map.ETV7\ (pp)\ HCCS=0,0,0
edgeColorCalculator.default-Edge\ Color-Discrete\ Mapper.mapping.map.ETV7\ (pp)\ HDAC7=0,0,0
edgeColorCalculator.default-Edge\ Color-Discrete\ Mapper.mapping.map.ETV7\ (pp)\ HOXD4=0,0,0
edgeColorCalculator.default-Edge\ Color-Discrete\ Mapper.mapping.map.ETV7\ (pp)\ ICAM1=0,0,0
edgeColorCalculator.default-Edge\ Color-Discrete\ Mapper.mapping.map.ETV7\ (pp)\ ID2=0,0,0
edgeColorCalculator.default-Edge\ Color-Discrete\ Mapper.mapping.map.ETV7\ (pp)\ ID4=0,0,0
edgeColorCalculator.default-Edge\ Color-Discrete\ Mapper.mapping.map.ETV7\ (pp)\ IGFBP4=0,0,0
edgeColorCalculator.default-Edge\ Color-Discrete\ Mapper.mapping.map.ETV7\ (pp)\ ING2=0,0,0
edgeColorCalculator.default-Edge\ Color-Discrete\ Mapper.mapping.map.ETV7\ (pp)\ ITGA4=0,0,0
edgeColorCalculator.default-Edge\ Color-Discrete\ Mapper.mapping.map.ETV7\ (pp)\ ITPR2=0,0,0
edgeColorCalculator.default-Edge\ Color-Discrete\ Mapper.mapping.map.ETV7\ (pp)\ JUN=0,0,0
edgeColorCalculator.default-Edge\ Color-Discrete\ Mapper.mapping.map.ETV7\ (pp)\ JUNB=0,0,0
edgeColorCalculator.default-Edge\ Color-Discrete\ Mapper.mapping.map.ETV7\ (pp)\ KCNJ1=0,0,0
edgeColorCalculator.default-Edge\ Color-Discrete\ Mapper.mapping.map.ETV7\ (pp)\ KDM4A=0,0,0
edgeColorCalculator.default-Edge\ Color-Discrete\ Mapper.mapping.map.ETV7\ (pp)\ KIAA0226=0,0,0
edgeColorCalculator.default-Edge\ Color-Discrete\ Mapper.mapping.map.ETV7\ (pp)\ KIF3B=0,0,0
edgeColorCalculator.default-Edge\ Color-Discrete\ Mapper.mapping.map.ETV7\ (pp)\ KLF9=0,0,0
edgeColorCalculator.default-Edge\ Color-Discrete\ Mapper.mapping.map.ETV7\ (pp)\ KRT10=0,0,0
edgeColorCalculator.default-Edge\ Color-Discrete\ Mapper.mapping.map.ETV7\ (pp)\ LCP2=0,0,0
edgeColorCalculator.default-Edge\ Color-Discrete\ Mapper.mapping.map.ETV7\ (pp)\ LEF1=0,0,0
edgeColorCalculator.default-Edge\ Color-Discrete\ Mapper.mapping.map.ETV7\ (pp)\ LIF=0,0,0
edgeColorCalculator.default-Edge\ Color-Discrete\ Mapper.mapping.map.ETV7\ (pp)\ LIN28A=0,0,0
edgeColorCalculator.default-Edge\ Color-Discrete\ Mapper.mapping.map.ETV7\ (pp)\ LIN37=0,0,0
edgeColorCalculator.default-Edge\ Color-Discrete\ Mapper.mapping.map.ETV7\ (pp)\ LITAF=0,0,0
edgeColorCalculator.default-Edge\ Color-Discrete\ Mapper.mapping.map.ETV7\ (pp)\ LMX1B=0,0,0
edgeColorCalculator.default-Edge\ Color-Discrete\ Mapper.mapping.map.ETV7\ (pp)\ LPCAT4=0,0,0
edgeColorCalculator.default-Edge\ Color-Discrete\ Mapper.mapping.map.ETV7\ (pp)\ LRP1=0,0,0
edgeColorCalculator.default-Edge\ Color-Discrete\ Mapper.mapping.map.ETV7\ (pp)\ LRP4=0,0,0
edgeColorCalculator.default-Edge\ Color-Discrete\ Mapper.mapping.map.ETV7\ (pp)\ LSM5=0,0,0
edgeColorCalculator.default-Edge\ Color-Discrete\ Mapper.mapping.map.ETV7\ (pp)\ MAPKAPK2=0,0,0
edgeColorCalculator.default-Edge\ Color-Discrete\ Mapper.mapping.map.ETV7\ (pp)\ MAX=0,0,0
edgeColorCalculator.default-Edge\ Color-Discrete\ Mapper.mapping.map.ETV7\ (pp)\ MBOAT7=0,0,0
edgeColorCalculator.default-Edge\ Color-Discrete\ Mapper.mapping.map.ETV7\ (pp)\ MC1R=0,0,0
edgeColorCalculator.default-Edge\ Color-Discrete\ Mapper.mapping.map.ETV7\ (pp)\ MCRS1=0,0,0
edgeColorCalculator.default-Edge\ Color-Discrete\ Mapper.mapping.map.ETV7\ (pp)\ METAP2=0,0,0
edgeColorCalculator.default-Edge\ Color-Discrete\ Mapper.mapping.map.ETV7\ (pp)\ MLL=0,0,0
edgeColorCalculator.default-Edge\ Color-Discrete\ Mapper.mapping.map.ETV7\ (pp)\ MON1B=0,0,0
edgeColorCalculator.default-Edge\ Color-Discrete\ Mapper.mapping.map.ETV7\ (pp)\ NEDD8=0,0,0
edgeColorCalculator.default-Edge\ Color-Discrete\ Mapper.mapping.map.ETV7\ (pp)\ NF2=0,0,0
edgeColorCalculator.default-Edge\ Color-Discrete\ Mapper.mapping.map.ETV7\ (pp)\ NTRK3=0,0,0
edgeColorCalculator.default-Edge\ Color-Discrete\ Mapper.mapping.map.ETV7\ (pp)\ PAFAH2=0,0,0
edgeColorCalculator.default-Edge\ Color-Discrete\ Mapper.mapping.map.ETV7\ (pp)\ PAPOLG=0,0,0
edgeColorCalculator.default-Edge\ Color-Discrete\ Mapper.mapping.map.ETV7\ (pp)\ PARVB=0,0,0
edgeColorCalculator.default-Edge\ Color-Discrete\ Mapper.mapping.map.ETV7\ (pp)\ PBX1=0,0,0
edgeColorCalculator.default-Edge\ Color-Discrete\ Mapper.mapping.map.ETV7\ (pp)\ PCGF1=0,0,0
edgeColorCalculator.default-Edge\ Color-Discrete\ Mapper.mapping.map.ETV7\ (pp)\ PITPNA=0,0,0
edgeColorCalculator.default-Edge\ Color-Discrete\ Mapper.mapping.map.ETV7\ (pp)\ PKN1=0,0,0
edgeColorCalculator.default-Edge\ Color-Discrete\ Mapper.mapping.map.ETV7\ (pp)\ PLA2G4A=0,0,0
edgeColorCalculator.default-Edge\ Color-Discrete\ Mapper.mapping.map.ETV7\ (pp)\ PLCG1=0,0,0
edgeColorCalculator.default-Edge\ Color-Discrete\ Mapper.mapping.map.ETV7\ (pp)\ PLEKHO2=0,0,0
edgeColorCalculator.default-Edge\ Color-Discrete\ Mapper.mapping.map.ETV7\ (pp)\ PLP1=0,0,0
edgeColorCalculator.default-Edge\ Color-Discrete\ Mapper.mapping.map.ETV7\ (pp)\ POU2AF1=0,0,0
edgeColorCalculator.default-Edge\ Color-Discrete\ Mapper.mapping.map.ETV7\ (pp)\ PPIL2=0,0,0
edgeColorCalculator.default-Edge\ Color-Discrete\ Mapper.mapping.map.ETV7\ (pp)\ PRDM1=0,0,0
edgeColorCalculator.default-Edge\ Color-Discrete\ Mapper.mapping.map.ETV7\ (pp)\ PRKACA=0,0,0
edgeColorCalculator.default-Edge\ Color-Discrete\ Mapper.mapping.map.ETV7\ (pp)\ PRKACB=0,0,0
edgeColorCalculator.default-Edge\ Color-Discrete\ Mapper.mapping.map.ETV7\ (pp)\ PRKAG2=0,0,0
edgeColorCalculator.default-Edge\ Color-Discrete\ Mapper.mapping.map.ETV7\ (pp)\ PRUNE=0,0,0
edgeColorCalculator.default-Edge\ Color-Discrete\ Mapper.mapping.map.ETV7\ (pp)\ PSME3=0,0,0
edgeColorCalculator.default-Edge\ Color-Discrete\ Mapper.mapping.map.ETV7\ (pp)\ PTGES2=0,0,0
edgeColorCalculator.default-Edge\ Color-Discrete\ Mapper.mapping.map.ETV7\ (pp)\ PTPN7=0,0,0
edgeColorCalculator.default-Edge\ Color-Discrete\ Mapper.mapping.map.ETV7\ (pp)\ PTPRJ=0,0,0
edgeColorCalculator.default-Edge\ Color-Discrete\ Mapper.mapping.map.ETV7\ (pp)\ RAE1=0,0,0
edgeColorCalculator.default-Edge\ Color-Discrete\ Mapper.mapping.map.ETV7\ (pp)\ RARA=0,0,0
edgeColorCalculator.default-Edge\ Color-Discrete\ Mapper.mapping.map.ETV7\ (pp)\ RBM47=0,0,0
edgeColorCalculator.default-Edge\ Color-Discrete\ Mapper.mapping.map.ETV7\ (pp)\ RBM4=0,0,0
edgeColorCalculator.default-Edge\ Color-Discrete\ Mapper.mapping.map.ETV7\ (pp)\ REL=0,0,0
edgeColorCalculator.default-Edge\ Color-Discrete\ Mapper.mapping.map.ETV7\ (pp)\ RGS14=0,0,0
edgeColorCalculator.default-Edge\ Color-Discrete\ Mapper.mapping.map.ETV7\ (pp)\ RHOG=0,0,0
edgeColorCalculator.default-Edge\ Color-Discrete\ Mapper.mapping.map.ETV7\ (pp)\ RNF40=0,0,0
edgeColorCalculator.default-Edge\ Color-Discrete\ Mapper.mapping.map.ETV7\ (pp)\ RREB1=0,0,0
edgeColorCalculator.default-Edge\ Color-Discrete\ Mapper.mapping.map.ETV7\ (pp)\ RUVBL1=0,0,0
edgeColorCalculator.default-Edge\ Color-Discrete\ Mapper.mapping.map.ETV7\ (pp)\ SCN11A=0,0,0
edgeColorCalculator.default-Edge\ Color-Discrete\ Mapper.mapping.map.ETV7\ (pp)\ SCN2A=0,0,0
edgeColorCalculator.default-Edge\ Color-Discrete\ Mapper.mapping.map.ETV7\ (pp)\ SEMA5A=0,0,0
edgeColorCalculator.default-Edge\ Color-Discrete\ Mapper.mapping.map.ETV7\ (pp)\ SGK1=0,0,0
edgeColorCalculator.default-Edge\ Color-Discrete\ Mapper.mapping.map.ETV7\ (pp)\ SH3BP2=0,0,0
edgeColorCalculator.default-Edge\ Color-Discrete\ Mapper.mapping.map.ETV7\ (pp)\ SIX2=0,0,0
edgeColorCalculator.default-Edge\ Color-Discrete\ Mapper.mapping.map.ETV7\ (pp)\ SLC12A4=0,0,0
edgeColorCalculator.default-Edge\ Color-Discrete\ Mapper.mapping.map.ETV7\ (pp)\ SLC15A2=0,0,0
edgeColorCalculator.default-Edge\ Color-Discrete\ Mapper.mapping.map.ETV7\ (pp)\ SLC16A4=0,0,0
edgeColorCalculator.default-Edge\ Color-Discrete\ Mapper.mapping.map.ETV7\ (pp)\ SLC39A9=0,0,0
edgeColorCalculator.default-Edge\ Color-Discrete\ Mapper.mapping.map.ETV7\ (pp)\ SLC5A2=0,0,0
edgeColorCalculator.default-Edge\ Color-Discrete\ Mapper.mapping.map.ETV7\ (pp)\ SLC7A11=0,0,0
edgeColorCalculator.default-Edge\ Color-Discrete\ Mapper.mapping.map.ETV7\ (pp)\ SMARCC2=0,0,0
edgeColorCalculator.default-Edge\ Color-Discrete\ Mapper.mapping.map.ETV7\ (pp)\ SMOX=0,0,0
edgeColorCalculator.default-Edge\ Color-Discrete\ Mapper.mapping.map.ETV7\ (pp)\ SNED1=0,0,0
edgeColorCalculator.default-Edge\ Color-Discrete\ Mapper.mapping.map.ETV7\ (pp)\ SNX1=0,0,0
edgeColorCalculator.default-Edge\ Color-Discrete\ Mapper.mapping.map.ETV7\ (pp)\ SORBS2=0,0,0
edgeColorCalculator.default-Edge\ Color-Discrete\ Mapper.mapping.map.ETV7\ (pp)\ SOX4=0,0,0
edgeColorCalculator.default-Edge\ Color-Discrete\ Mapper.mapping.map.ETV7\ (pp)\ SOX5=0,0,0
edgeColorCalculator.default-Edge\ Color-Discrete\ Mapper.mapping.map.ETV7\ (pp)\ SPHK1=0,0,0
edgeColorCalculator.default-Edge\ Color-Discrete\ Mapper.mapping.map.ETV7\ (pp)\ SPRED2=0,0,0
edgeColorCalculator.default-Edge\ Color-Discrete\ Mapper.mapping.map.ETV7\ (pp)\ SYDE1=0,0,0
edgeColorCalculator.default-Edge\ Color-Discrete\ Mapper.mapping.map.ETV7\ (pp)\ TCF12=0,0,0
edgeColorCalculator.default-Edge\ Color-Discrete\ Mapper.mapping.map.ETV7\ (pp)\ TFAP2A=0,0,0
edgeColorCalculator.default-Edge\ Color-Discrete\ Mapper.mapping.map.ETV7\ (pp)\ TFPT=0,0,0
edgeColorCalculator.default-Edge\ Color-Discrete\ Mapper.mapping.map.ETV7\ (pp)\ TGIF2=0,0,0
edgeColorCalculator.default-Edge\ Color-Discrete\ Mapper.mapping.map.ETV7\ (pp)\ TMEM134=0,0,0
edgeColorCalculator.default-Edge\ Color-Discrete\ Mapper.mapping.map.ETV7\ (pp)\ TNPO3=0,0,0
edgeColorCalculator.default-Edge\ Color-Discrete\ Mapper.mapping.map.ETV7\ (pp)\ TOX3=0,0,0
edgeColorCalculator.default-Edge\ Color-Discrete\ Mapper.mapping.map.ETV7\ (pp)\ TPM3=0,0,0
edgeColorCalculator.default-Edge\ Color-Discrete\ Mapper.mapping.map.ETV7\ (pp)\ TRIM8=0,0,0
edgeColorCalculator.default-Edge\ Color-Discrete\ Mapper.mapping.map.ETV7\ (pp)\ TRIP10=0,0,0
edgeColorCalculator.default-Edge\ Color-Discrete\ Mapper.mapping.map.ETV7\ (pp)\ TSEN34=0,0,0
edgeColorCalculator.default-Edge\ Color-Discrete\ Mapper.mapping.map.ETV7\ (pp)\ TTPAL=0,0,0
edgeColorCalculator.default-Edge\ Color-Discrete\ Mapper.mapping.map.ETV7\ (pp)\ UPF3B=0,0,0
edgeColorCalculator.default-Edge\ Color-Discrete\ Mapper.mapping.map.ETV7\ (pp)\ VAMP3=0,0,0
edgeColorCalculator.default-Edge\ Color-Discrete\ Mapper.mapping.map.ETV7\ (pp)\ VCAM1=0,0,0
edgeColorCalculator.default-Edge\ Color-Discrete\ Mapper.mapping.map.ETV7\ (pp)\ VEZF1=0,0,0
edgeColorCalculator.default-Edge\ Color-Discrete\ Mapper.mapping.map.ETV7\ (pp)\ WIPI1=0,0,0
edgeColorCalculator.default-Edge\ Color-Discrete\ Mapper.mapping.map.ETV7\ (pp)\ YKT6=0,0,0
edgeColorCalculator.default-Edge\ Color-Discrete\ Mapper.mapping.map.ETV7\ (pp)\ ZBTB20=0,0,0
edgeColorCalculator.default-Edge\ Color-Discrete\ Mapper.mapping.map.ETV7\ (pp)\ ZCCHC6=0,0,0
edgeColorCalculator.default-Edge\ Color-Discrete\ Mapper.mapping.map.ETV7\ (pp)\ ZFHX3=0,0,0
edgeColorCalculator.default-Edge\ Color-Discrete\ Mapper.mapping.map.ETV7\ (pp)\ ZMAT3=0,0,0
edgeColorCalculator.default-Edge\ Color-Discrete\ Mapper.mapping.map.ETV7\ (pp)\ ZNF281=0,0,0
edgeColorCalculator.default-Edge\ Color-Discrete\ Mapper.mapping.map.ETV7\ (pp)\ ZNF384=0,0,0
edgeColorCalculator.default-Edge\ Color-Discrete\ Mapper.mapping.map.ETV7\ (pp)\ ZNF646=0,0,0
edgeColorCalculator.default-Edge\ Color-Discrete\ Mapper.mapping.map.ETV7\ (pp)\ ZNF668=0,0,0
edgeColorCalculator.default-Edge\ Color-Discrete\ Mapper.mapping.map.ETV7\ (pp)\ ZNHIT1=0,0,0
edgeColorCalculator.default-Edge\ Color-Discrete\ Mapper.mapping.map.FEV\ (pp)\ ICAM1=0,0,0
edgeColorCalculator.default-Edge\ Color-Discrete\ Mapper.mapping.map.FLI1\ (pp)\ ACADVL=0,0,0
edgeColorCalculator.default-Edge\ Color-Discrete\ Mapper.mapping.map.FLI1\ (pp)\ ADCY2=0,0,0
edgeColorCalculator.default-Edge\ Color-Discrete\ Mapper.mapping.map.FLI1\ (pp)\ ANKS1A=0,0,0
edgeColorCalculator.default-Edge\ Color-Discrete\ Mapper.mapping.map.FLI1\ (pp)\ AP1S1=0,0,0
edgeColorCalculator.default-Edge\ Color-Discrete\ Mapper.mapping.map.FLI1\ (pp)\ AURKA=0,0,0
edgeColorCalculator.default-Edge\ Color-Discrete\ Mapper.mapping.map.FLI1\ (pp)\ BDKRB2=0,0,0
edgeColorCalculator.default-Edge\ Color-Discrete\ Mapper.mapping.map.FLI1\ (pp)\ BLNK=0,0,0
edgeColorCalculator.default-Edge\ Color-Discrete\ Mapper.mapping.map.FLI1\ (pp)\ BMP4=0,0,0
edgeColorCalculator.default-Edge\ Color-Discrete\ Mapper.mapping.map.FLI1\ (pp)\ BMP7=0,0,0
edgeColorCalculator.default-Edge\ Color-Discrete\ Mapper.mapping.map.FLI1\ (pp)\ CAMK1D=0,0,0
edgeColorCalculator.default-Edge\ Color-Discrete\ Mapper.mapping.map.FLI1\ (pp)\ CAPZA1=0,0,0
edgeColorCalculator.default-Edge\ Color-Discrete\ Mapper.mapping.map.FLI1\ (pp)\ CARD9=0,0,0
edgeColorCalculator.default-Edge\ Color-Discrete\ Mapper.mapping.map.FLI1\ (pp)\ CCDC134=0,0,0
edgeColorCalculator.default-Edge\ Color-Discrete\ Mapper.mapping.map.FLI1\ (pp)\ CCND3=0,0,0
edgeColorCalculator.default-Edge\ Color-Discrete\ Mapper.mapping.map.FLI1\ (pp)\ CD2BP2=0,0,0
edgeColorCalculator.default-Edge\ Color-Discrete\ Mapper.mapping.map.FLI1\ (pp)\ CDC5L=0,0,0
edgeColorCalculator.default-Edge\ Color-Discrete\ Mapper.mapping.map.FLI1\ (pp)\ CDK5=0,0,0
edgeColorCalculator.default-Edge\ Color-Discrete\ Mapper.mapping.map.FLI1\ (pp)\ CDKN1A=0,0,0
edgeColorCalculator.default-Edge\ Color-Discrete\ Mapper.mapping.map.FLI1\ (pp)\ CIAO1=0,0,0
edgeColorCalculator.default-Edge\ Color-Discrete\ Mapper.mapping.map.FLI1\ (pp)\ CITED1=0,0,0
edgeColorCalculator.default-Edge\ Color-Discrete\ Mapper.mapping.map.FLI1\ (pp)\ CLDN7=0,0,0
edgeColorCalculator.default-Edge\ Color-Discrete\ Mapper.mapping.map.FLI1\ (pp)\ CLN3=0,0,0
edgeColorCalculator.default-Edge\ Color-Discrete\ Mapper.mapping.map.FLI1\ (pp)\ CORO1A=0,0,0
edgeColorCalculator.default-Edge\ Color-Discrete\ Mapper.mapping.map.FLI1\ (pp)\ CRYGB=0,0,0
edgeColorCalculator.default-Edge\ Color-Discrete\ Mapper.mapping.map.FLI1\ (pp)\ CSTF1=0,0,0
edgeColorCalculator.default-Edge\ Color-Discrete\ Mapper.mapping.map.FLI1\ (pp)\ CTBP2=0,0,0
edgeColorCalculator.default-Edge\ Color-Discrete\ Mapper.mapping.map.FLI1\ (pp)\ CTGF=0,0,0
edgeColorCalculator.default-Edge\ Color-Discrete\ Mapper.mapping.map.FLI1\ (pp)\ CTSS=0,0,0
edgeColorCalculator.default-Edge\ Color-Discrete\ Mapper.mapping.map.FLI1\ (pp)\ DDAH2=0,0,0
edgeColorCalculator.default-Edge\ Color-Discrete\ Mapper.mapping.map.FLI1\ (pp)\ DDX23=0,0,0
edgeColorCalculator.default-Edge\ Color-Discrete\ Mapper.mapping.map.FLI1\ (pp)\ DHPS=0,0,0
edgeColorCalculator.default-Edge\ Color-Discrete\ Mapper.mapping.map.FLI1\ (pp)\ DHX30=0,0,0
edgeColorCalculator.default-Edge\ Color-Discrete\ Mapper.mapping.map.FLI1\ (pp)\ DKK3=0,0,0
edgeColorCalculator.default-Edge\ Color-Discrete\ Mapper.mapping.map.FLI1\ (pp)\ DLC1=0,0,0
edgeColorCalculator.default-Edge\ Color-Discrete\ Mapper.mapping.map.FLI1\ (pp)\ DUSP5=0,0,0
edgeColorCalculator.default-Edge\ Color-Discrete\ Mapper.mapping.map.FLI1\ (pp)\ EGLN2=0,0,0
edgeColorCalculator.default-Edge\ Color-Discrete\ Mapper.mapping.map.FLI1\ (pp)\ EGR4=0,0,0
edgeColorCalculator.default-Edge\ Color-Discrete\ Mapper.mapping.map.FLI1\ (pp)\ EIF4EBP1=0,0,0
edgeColorCalculator.default-Edge\ Color-Discrete\ Mapper.mapping.map.FLI1\ (pp)\ EIF4G3=0,0,0
edgeColorCalculator.default-Edge\ Color-Discrete\ Mapper.mapping.map.FLI1\ (pp)\ EMG1=0,0,0
edgeColorCalculator.default-Edge\ Color-Discrete\ Mapper.mapping.map.FLI1\ (pp)\ ERCC1=0,0,0
edgeColorCalculator.default-Edge\ Color-Discrete\ Mapper.mapping.map.FLI1\ (pp)\ ERG=0,0,0
edgeColorCalculator.default-Edge\ Color-Discrete\ Mapper.mapping.map.FLI1\ (pp)\ FAM50A=0,0,0
edgeColorCalculator.default-Edge\ Color-Discrete\ Mapper.mapping.map.FLI1\ (pp)\ FAM65A=0,0,0
edgeColorCalculator.default-Edge\ Color-Discrete\ Mapper.mapping.map.FLI1\ (pp)\ FAM89B=0,0,0
edgeColorCalculator.default-Edge\ Color-Discrete\ Mapper.mapping.map.FLI1\ (pp)\ FLII=0,0,0
edgeColorCalculator.default-Edge\ Color-Discrete\ Mapper.mapping.map.FLI1\ (pp)\ FOS=0,0,0
edgeColorCalculator.default-Edge\ Color-Discrete\ Mapper.mapping.map.FLI1\ (pp)\ FOSL1=0,0,0
edgeColorCalculator.default-Edge\ Color-Discrete\ Mapper.mapping.map.FLI1\ (pp)\ FOXN3=0,0,0
edgeColorCalculator.default-Edge\ Color-Discrete\ Mapper.mapping.map.FLI1\ (pp)\ FYN=0,0,0
edgeColorCalculator.default-Edge\ Color-Discrete\ Mapper.mapping.map.FLI1\ (pp)\ GAB2=0,0,0
edgeColorCalculator.default-Edge\ Color-Discrete\ Mapper.mapping.map.FLI1\ (pp)\ GFI1=0,0,0
edgeColorCalculator.default-Edge\ Color-Discrete\ Mapper.mapping.map.FLI1\ (pp)\ GLT8D1=0,0,0
edgeColorCalculator.default-Edge\ Color-Discrete\ Mapper.mapping.map.FLI1\ (pp)\ GPR172A=0,0,0
edgeColorCalculator.default-Edge\ Color-Discrete\ Mapper.mapping.map.FLI1\ (pp)\ GRM1=0,0,0
edgeColorCalculator.default-Edge\ Color-Discrete\ Mapper.mapping.map.FLI1\ (pp)\ HBEGF=0,0,0
edgeColorCalculator.default-Edge\ Color-Discrete\ Mapper.mapping.map.FLI1\ (pp)\ ICAM1=0,0,0
edgeColorCalculator.default-Edge\ Color-Discrete\ Mapper.mapping.map.FLI1\ (pp)\ ID2=0,0,0
edgeColorCalculator.default-Edge\ Color-Discrete\ Mapper.mapping.map.FLI1\ (pp)\ IGFBP4=0,0,0
edgeColorCalculator.default-Edge\ Color-Discrete\ Mapper.mapping.map.FLI1\ (pp)\ ITPR2=0,0,0
edgeColorCalculator.default-Edge\ Color-Discrete\ Mapper.mapping.map.FLI1\ (pp)\ JUN=0,0,0
edgeColorCalculator.default-Edge\ Color-Discrete\ Mapper.mapping.map.FLI1\ (pp)\ JUNB=0,0,0
edgeColorCalculator.default-Edge\ Color-Discrete\ Mapper.mapping.map.FLI1\ (pp)\ KIAA0226=0,0,0
edgeColorCalculator.default-Edge\ Color-Discrete\ Mapper.mapping.map.FLI1\ (pp)\ KIF3B=0,0,0
edgeColorCalculator.default-Edge\ Color-Discrete\ Mapper.mapping.map.FLI1\ (pp)\ KLF9=0,0,0
edgeColorCalculator.default-Edge\ Color-Discrete\ Mapper.mapping.map.FLI1\ (pp)\ KRT10=0,0,0
edgeColorCalculator.default-Edge\ Color-Discrete\ Mapper.mapping.map.FLI1\ (pp)\ LCP2=0,0,0
edgeColorCalculator.default-Edge\ Color-Discrete\ Mapper.mapping.map.FLI1\ (pp)\ LEF1=0,0,0
edgeColorCalculator.default-Edge\ Color-Discrete\ Mapper.mapping.map.FLI1\ (pp)\ LIF=0,0,0
edgeColorCalculator.default-Edge\ Color-Discrete\ Mapper.mapping.map.FLI1\ (pp)\ LIN28A=0,0,0
edgeColorCalculator.default-Edge\ Color-Discrete\ Mapper.mapping.map.FLI1\ (pp)\ LIN37=0,0,0
edgeColorCalculator.default-Edge\ Color-Discrete\ Mapper.mapping.map.FLI1\ (pp)\ LITAF=0,0,0
edgeColorCalculator.default-Edge\ Color-Discrete\ Mapper.mapping.map.FLI1\ (pp)\ LMX1B=0,0,0
edgeColorCalculator.default-Edge\ Color-Discrete\ Mapper.mapping.map.FLI1\ (pp)\ LPCAT4=0,0,0
edgeColorCalculator.default-Edge\ Color-Discrete\ Mapper.mapping.map.FLI1\ (pp)\ LRP4=0,0,0
edgeColorCalculator.default-Edge\ Color-Discrete\ Mapper.mapping.map.FLI1\ (pp)\ MAPKAPK2=0,0,0
edgeColorCalculator.default-Edge\ Color-Discrete\ Mapper.mapping.map.FLI1\ (pp)\ MAX=0,0,0
edgeColorCalculator.default-Edge\ Color-Discrete\ Mapper.mapping.map.FLI1\ (pp)\ MBOAT7=0,0,0
edgeColorCalculator.default-Edge\ Color-Discrete\ Mapper.mapping.map.FLI1\ (pp)\ MC1R=0,0,0
edgeColorCalculator.default-Edge\ Color-Discrete\ Mapper.mapping.map.FLI1\ (pp)\ METAP2=0,0,0
edgeColorCalculator.default-Edge\ Color-Discrete\ Mapper.mapping.map.FLI1\ (pp)\ MLL=0,0,0
edgeColorCalculator.default-Edge\ Color-Discrete\ Mapper.mapping.map.FLI1\ (pp)\ NEDD8=0,0,0
edgeColorCalculator.default-Edge\ Color-Discrete\ Mapper.mapping.map.FLI1\ (pp)\ NF2=0,0,0
edgeColorCalculator.default-Edge\ Color-Discrete\ Mapper.mapping.map.FLI1\ (pp)\ NTRK3=0,0,0
edgeColorCalculator.default-Edge\ Color-Discrete\ Mapper.mapping.map.FLI1\ (pp)\ PAFAH2=0,0,0
edgeColorCalculator.default-Edge\ Color-Discrete\ Mapper.mapping.map.FLI1\ (pp)\ PAPOLG=0,0,0
edgeColorCalculator.default-Edge\ Color-Discrete\ Mapper.mapping.map.FLI1\ (pp)\ PARVB=0,0,0
edgeColorCalculator.default-Edge\ Color-Discrete\ Mapper.mapping.map.FLI1\ (pp)\ PBX1=0,0,0
edgeColorCalculator.default-Edge\ Color-Discrete\ Mapper.mapping.map.FLI1\ (pp)\ PITPNA=0,0,0
edgeColorCalculator.default-Edge\ Color-Discrete\ Mapper.mapping.map.FLI1\ (pp)\ PKN1=0,0,0
edgeColorCalculator.default-Edge\ Color-Discrete\ Mapper.mapping.map.FLI1\ (pp)\ PLA2G4A=0,0,0
edgeColorCalculator.default-Edge\ Color-Discrete\ Mapper.mapping.map.FLI1\ (pp)\ PLCG1=0,0,0
edgeColorCalculator.default-Edge\ Color-Discrete\ Mapper.mapping.map.FLI1\ (pp)\ PLEKHO2=0,0,0
edgeColorCalculator.default-Edge\ Color-Discrete\ Mapper.mapping.map.FLI1\ (pp)\ PLP1=0,0,0
edgeColorCalculator.default-Edge\ Color-Discrete\ Mapper.mapping.map.FLI1\ (pp)\ POU2AF1=0,0,0
edgeColorCalculator.default-Edge\ Color-Discrete\ Mapper.mapping.map.FLI1\ (pp)\ PRDM1=0,0,0
edgeColorCalculator.default-Edge\ Color-Discrete\ Mapper.mapping.map.FLI1\ (pp)\ PRKACA=0,0,0
[truncated: 2,729,937 more chars]
