# Supplementary material for: Reconstruction of temporal activity of microRNAs from gene expression data in breast cancer cell line
Source: BMC Genomics. 2015 Dec 18;16:1077. doi: 10.1186/s12864-015-2260-3 (PMC4712512; doi:10.1186/s12864-015-2260-3)
Supplement: Additional file 3: — The integrated network as a cytoscape file (.cys file) is provided, which can be opened locally by a reader for interactive exploration. (DOC 21 kb) [file 12864_2015_2260_MOESM3_ESM.doc › CytoscapeSession-2014_03_31-19_36/plugins/BiogridPlugin/biogrid_properties_FilterAttributes]

id=No filtering	interSpeciesExcluded=false	selfInteractionsExcluded=false	htpThreshold=999999999	excludedEvidenceCodes=	includedGenes=	orfNamesSelected=false	officialSymbolsSelected=false	aliasesSelected=false	excludeProteins=false	includeInteractors=false	paperList=	excludePapers=false	editable=false
