# Supplementary material for: Reconstruction of temporal activity of microRNAs from gene expression data in breast cancer cell line
Source: BMC Genomics. 2015 Dec 18;16:1077. doi: 10.1186/s12864-015-2260-3 (PMC4712512; doi:10.1186/s12864-015-2260-3)
Supplement: Additional file 3: — The integrated network as a cytoscape file (.cys file) is provided, which can be opened locally by a reader for interactive exploration. (DOC 21 kb) [file 12864_2015_2260_MOESM3_ESM.doc › CytoscapeSession-2014_03_31-19_36/plugins/AttributeBrowserPlugin/attributeBrowser.props]

#Cytoscape Attribute Browser Plugin Properties
#Mon Mar 31 19:36:57 CEST 2014
attributeBrowser.node.selectedAttr0000=ID\t69
attributeBrowser.network.selectedAttr0001=Value\t75
attributeBrowser.network.selectedAttr0000=Network Attribute Name\t75
attributeBrowser.edge.selectedAttr0000=ID\t75
