# Supplementary material for: Reconstruction of temporal activity of microRNAs from gene expression data in breast cancer cell line
Source: BMC Genomics. 2015 Dec 18;16:1077. doi: 10.1186/s12864-015-2260-3 (PMC4712512; doi:10.1186/s12864-015-2260-3)
Supplement: Additional file 4: — Statistically significant biological pathways affected by differentially expressed TGs in breast cancer cells identified from the PANTHER database is provided in a text file. (DOC 21 kb) [file 12864_2015_2260_MOESM4_ESM.doc]

Category	Description	# Genes	P-Value
PANTHER_PATHWAY	P00052:TGF-beta signaling pathway	47	1.04E-09
PANTHER_PATHWAY	P00047:PDGF signaling pathway	46	9.13E-07
PANTHER_PATHWAY	P00036:Interleukin signaling pathway	51	1.20E-06
PANTHER_PATHWAY	P00048:PI3 kinase pathway	31	2.55E-05
PANTHER_PATHWAY	P00033:Insulin/IGF pathway-protein kinase B signaling cascade	26	2.61E-05
PANTHER_PATHWAY	P00046:Oxidative stress response	18	0.001220222
PANTHER_PATHWAY	P00006:Apoptosis signaling pathway	29	0.001318494
PANTHER_PATHWAY	P05918:p38 MAPK pathway	16	0.001761425
PANTHER_PATHWAY	P00041:Metabotropic glutamate receptor group I pathway	12	0.008112982
PANTHER_PATHWAY	P04393:Ras Pathway	20	0.010500262
PANTHER_PATHWAY	P00038:JAK/STAT signaling pathway	8	0.01269936
PANTHER_PATHWAY	P00005:Angiogenesis	39	0.01614306
