# Supplementary material for: Reconstruction of temporal activity of microRNAs from gene expression data in breast cancer cell line
Source: BMC Genomics. 2015 Dec 18;16:1077. doi: 10.1186/s12864-015-2260-3 (PMC4712512; doi:10.1186/s12864-015-2260-3)
Supplement: Additional file 5: — Statistically significant biological pathways affected by differentially expressed TGs in breast cancer cells identified from the REACTOME database is provided in a text file. (DOC 21 kb) [file 12864_2015_2260_MOESM5_ESM.doc]

Category	Description	# Genes	P-Value
REACTOME_PATHWAY	REACT_11061:Signalling by NGF	40	1.52E-06
REACTOME_PATHWAY	REACT_13698:Regulation of beta-cell development	12	1.36E-05
REACTOME_PATHWAY	REACT_6844:Signaling by TGF beta	7	0.002514697
REACTOME_PATHWAY	REACT_71:Gene Expression	50	0.011929467
REACTOME_PATHWAY	REACT_649:Phase 1 functionalization	5	0.059892531
