# Supplementary material for: Reconstruction of temporal activity of microRNAs from gene expression data in breast cancer cell line
Source: BMC Genomics. 2015 Dec 18;16:1077. doi: 10.1186/s12864-015-2260-3 (PMC4712512; doi:10.1186/s12864-015-2260-3)
Supplement: Additional file 6: — A: The Kaplan-Meier plots for the miRNAs and TFs. B: The information about the clinical data source for survival analyses for miRNAs and TFs are provided in excel sheet. (DOC 21 kb) [file 12864_2015_2260_MOESM6_ESM.zip › Additional file6B.xlsx]

## Sheet: miRs
miR	Cancer Type	P-value	GEO dataset
HSA-MIR-335	breast cancer	0.02	Analysis of early primary breast cancer to identify prognostic markers and associated pathways: mRNA and miRNA profiling
HSA-MIR-124	breast cancer	0.00483	Global microRNA expression profiling of high-risk ER+ breast cancers from patients receiving adjuvant Tamoxifen mono-therapy: a DBCG study
HSA-MIR-26B	Breast cancer	0.00651	Global microRNA expression profiling of high-risk ER+ breast cancers from patients receiving adjuvant Tamoxifen mono-therapy: a DBCG study
HSA-MIR-16	breast cancer	0.0299	Global microRNA expression profiling of high-risk ER+ breast cancers from patients receiving adjuvant Tamoxifen mono-therapy: a DBCG study
HSA-LET-7B	breast cancer	0.00155	Global microRNA expression profiling of high-risk ER+ breast cancers from patients receiving adjuvant Tamoxifen mono-therapy: a DBCG study
HSA-MIR-615-3P	breast cancer	9.75e-05	Global microRNA expression profiling of high-risk ER+ breast cancers from patients receiving adjuvant Tamoxifen mono-therapy: a DBCG study
HSA-MIR-155	Breast cancer	0.000342	Global microRNA expression profiling of high-risk ER+ breast cancers from patients receiving adjuvant Tamoxifen mono-therapy: a DBCG study
HSA-MIR-92A	Breast cancer	0.0216	Analysis of early primary breast cancer to identify prognostic markers and associated pathways: mRNA and miRNA profiling
HSA-MIR-21	breast cancer	0.000322	Molecular Characterization of Breast Cancer Subtypes from Joint Analysis of High Throughput miRNA and mRNA Data (II)
HSA-MIR-484	Breast cancer	0.000936	Global microRNA expression profiling of high-risk ER+ breast cancers from patients receiving adjuvant Tamoxifen mono-therapy: a DBCG study
HSA-MIR-30A	Breast cancer	2.8e-05	Analysis of early primary breast cancer to identify prognostic markers and associated pathways: mRNA and miRNA profiling
HSA-MIR-193B	breast cancer	0.00123	Global microRNA expression profiling of high-risk ER+ breast cancers from patients receiving adjuvant Tamoxifen mono-therapy: a DBCG study
HSA-MIR-34A	breast cancer	0.069	miRNA analysis of triple-negative breast cancers in association with clinical and molecular phenotypes
HSA-MIR-17	breast cancer	0.0151	Global microRNA expression profiling of high-risk ER+ breast cancers from patients receiving adjuvant Tamoxifen mono-therapy: a DBCG study
HSA-MIR-192	breast cancer	0.00709	Global microRNA expression profiling of high-risk ER+ breast cancers from patients receiving adjuvant Tamoxifen mono-therapy: a DBCG study
HSA-MIR-324-3P	breast cancer	0.000112	Analysis of early primary breast cancer to identify prognostic markers and associated pathways: mRNA and miRNA profiling
HSA-MIR-98	Breast cancer	0.0186	Molecular Characterization of Breast Cancer Subtypes from Joint Analysis of High Throughput miRNA and mRNA Data (II)
HSA-MIR-125B	Breast cancer	0.0087	Analysis of early primary breast cancer to identify prognostic markers and associated pathways: mRNA and miRNA profiling

## Sheet: TFs-TGs
TF/TG	Cancer Type	P-value	GEO dataset
SP1	breast cancer	0.00327	endocrine sensitivity index validation dataset
TCF12	breast cancer	0.0189	search for a gene-expression signature of breast cancer local recurrence in young women
SP4	Breast cancer	0.0508	183 breast tumors from the Helsinki Univerisity Central Hospital with survival information
SP3	breast cancer	0.000112	183 breast tumors from the helsinki univerisity central hospital with survival information
SP2	breast cancer	0.00533	183 breast tumors from the helsinki univerisity central hospital with survival information
MYOD1	breast cancer	0.0624	molecular characterization of breast cancer subtypes derived from joint analysis of high throughput mirna and mrna data
JUN	Breast cancer	0.048	Endocrine Sensitivity Index Validation Dataset
ERG	Breast cancer	0.057	An expression signature for p53 in breast cancer predicts mutation status, transcriptional effects, and patient survival
MYF6	breast cancer	0.0363	an expression signature for p53 in breast cancer predicts mutation status, transcriptional effects, and patient survival
ETV7	Breast cancer	0.0508	An expression signature for p53 in breast cancer predicts mutation status, transcriptional effects, and patient survival
ARID5B	Breast cancer	0.0508	Gene expression of breast cancer tissue in a large population-based cohort of Swedish patients
MYF5	breast cancer	0.0147	validation cohort for genomic predictor of response and survival following neoadjuvant taxane-anthracycline chemotherapy in breast cancer
EGR2	breast cancer	0.0209	gene expression of breast cancer tissue in a large population-based cohort of swedish patients
MYOG	breast cancer	0.00295	molecular characterization of breast cancer subtypes derived from joint analysis of high throughput mirna and mrna data
ETS1	breast cancer	0.0247	183 breast tumors from the helsinki univerisity central hospital with survival information
ASCL1	breast cancer	0.00699	an expression signature for p53 in breast cancer predicts mutation status, transcriptional effects, and patient survival
MYC	Breast cancer	0.062	Heterogeneity of Response to Chemotherapy and Recurrence-free Survival in Neoadjuvant Breast Cancer: Results from the I-SPY 1 TRIAL
ETS2	Breast cancer	0.029	Discovery cohort for genomic predictor of response and survival following neoadjuvant taxane-anthracycline chemotherapy in breast cancer
TCF3	Breast cancer	0.048	Down-regulation of ECRG4, a candidate tumor suppressor gene in human breast cancer
ELF2	breast cancer	0.0206	strong time dependence of the 76-gene prognostic signature
